# Supplementary material for: Combined Naïve Bayesian, Chemical Fingerprints and Molecular Docking Classifiers to Model and Predict Androgen Receptor Binding Data for Environmentally- and Health-Sensitive Substances
Source: Int J Mol Sci. 2021 Jun 22;22(13):6695. doi: 10.3390/ijms22136695 (PMC8267747; doi:10.3390/ijms22136695)
Supplement: Supplementary file 1 [file ijms-22-06695-s001.zip]

Archive with 1 entries (1 files):
- ijms-1154339-supplementary.xlsx
