# Supplementary material for: Combined Naïve Bayesian, Chemical Fingerprints and Molecular Docking Classifiers to Model and Predict Androgen Receptor Binding Data for Environmentally- and Health-Sensitive Substances
Source: Int J Mol Sci. 2021 Jun 22;22(13):6695. doi: 10.3390/ijms22136695 (PMC8267747; doi:10.3390/ijms22136695)
Supplement: Supplementary file 1 [file ijms-22-06695-s001.zip › ijms-1154339-supplementary.xlsx]

## Sheet: TabS1 training set
Supplementary material (IJMS MS ijms-1154339)
Table S1	Training set
Article TITLE:	Combined Naïve Bayesian, chemical fingerprints, and molecular docking classifiers to model and predict androgen receptor binding data for environmentally- and health-sensitive sub-stances
AUTHORS:	Alfonso T. García-Sosa* and Uko Maran*
Procedure 13:	For visualization and machine readable data please go to QsarDB.org repository.
QsarDB link:	http://dx.doi.org/10.15152/QDB.235
				Descriptor for Proc. 13											Endpoint							Descriptor for Proc. 13	Descriptor for Proc. 13	Prediction Proc. 2		Prediction Proc. 4									Predictions for Proc. 3
s_sd_Canonical\_QSARr	Id	Humr_i_docking_score	Ratr_i_docking_score	ChimpDockScore	AVG	Rank_Hum	Rank_Rat	Rank_Chimp	AVG_RANK	rank of avg_rank	rank of avg	#hit	#ints		Experimental bindingClass	ac50calc_authors	avg_rank	avg_rank	avg	avg	countofactives	P_Act_dockChimp	P_Inact	Pred	ratio	Pred		b0	-40.3899	b1	-6.11595	L = logit	e^L	P(X) = eL / (1 + eL)	ln [ Pr(Y=y|X) ] = y*ln [ P(X) ] * (1-y)*ln[ [1-P(X)] ]	casrn	cid	gsid	dsstox_substance_id	preferred_name	Canonical_QSARr	Salt_Solvent	InChI_Code_QSARr	InChI Key_QSARr	AUC.Binding	BindingClass	AC50_Calculated
C[C@]12CC[C@H]3[C@@H](CCc4cc(O)ccc43)[C@@H]1C[C@@H](O)[C@@H]2O	50-27-1	-12.0868	-11.4167	-13.7908	-12.4315	3	4	1	2.66667	2	2	3	3	50-27-1	1	23.8657	-13.7908		-12.4315			0.00868218	0.000102376	1	84.8069	1						43.9542	1.22757e+19	1	-1.17684e-14	50-27-1	2366	22366	DTXSID9022366	Estriol	C[C@]12CC[C@H]3[C@@H](CCc4cc(O)ccc43)[C@@H]1C[C@@H](O)[C@@H]2O	?	InChI=1S/C18H24O3/c1-18-7-6-13-12-5-3-11(19)8-10(12)2-4-14(13)15(18)9-16(20)17(18)21/h3,5,8,13-17,19-21H,2,4,6-7,9H2,1H3/t13-,14-,15+,16-,17+,18+/m1/s1	PROQIPRRNZUXQM-ZXXIGWHRSA-N	0.205	1	23.8657		50-27-1
CC(Cc1cc(O)c(O)cc1)C(C)Cc1cc(O)c(O)cc1	500-38-9	-12.4365	-12.0855	-12.8015	-12.4412	1	2	2	1.66667	1	1	3	3	500-38-9	1	19.5257	-12.8015		-12.4412			0.0275009	0.000615605	1	44.673	1						37.9037	2.89306e+16	1	-4.44089e-16	500-38-9	2437	22437	DTXSID5022437	Nordihydroguaiaretic acid	CC(Cc1cc(O)c(O)cc1)C(C)Cc1cc(O)c(O)cc1	?	InChI=1S/C18H22O4/c1-11(7-13-3-5-15(19)17(21)9-13)12(2)8-14-4-6-16(20)18(22)10-14/h3-6,9-12,19-22H,7-8H2,1-2H3	HCZKYJDFEPMADG-UHFFFAOYSA-N	0.218	1	19.5257		500-38-9
C[C@]12CC[C@H]3[C@@H](CC[C@H]4CC(=O)CC[C@@]43C)[C@@H]1CC[C@@H]2O	521-18-6	-10.2343	0	-12.3824	-7.53892	53	1094	3	383.333	277	233	2	2	521-18-6	1	0.00089741	-12.3824		-7.53892			0.0414398	0.0012236	1	33.867	1						35.3404	2229175060195457	1	-4.44089e-16	521-18-6	2364	22364	DTXSID9022364	5alpha-Dihydrotestosterone	C[C@]12CC[C@H]3[C@@H](CC[C@H]4CC(=O)CC[C@@]43C)[C@@H]1CC[C@@H]2O	?	InChI=1S/C19H30O2/c1-18-9-7-13(20)11-12(18)3-4-14-15-5-6-17(21)19(15,2)10-8-16(14)18/h12,14-17,21H,3-11H2,1-2H3/t12-,14-,15-,16-,17-,18-,19-/m0/s1	NVKAWKQGWWIWPM-ABEVXSGRSA-N	1.57	1	0.00089741		521-18-6
	DB06710	0	0	-12.005	-4.00166	1137	1094	4	745	734	898	1	1	DB06710	1	0.00089741	-12.005		-4.00166			0.0576019	0.00218856	1	26.3196	1						33.032	2.21622e+14	1	-4.55191e-15	DB06710					CC12CCC3C(CCC4=CC(=O)CCC43C)C1CCC2(C)O		InChI=1S/C20H30O2/c1-18-9-6-14(21)12-13(18)4-5-15-16(18)7-10-19(2)17(15)8-11-20(19,3)22/h12,15-17,22H,4-11H2,1-3H3	GCKMFJBGXUYNAG-UHFFFAOYSA-N	1	1	0.00089741		DB06710
C[C@]12CC[C@H]3[C@@H](CCc4cc(O)ccc43)[C@@H]1CC[C@@H]2O	50-28-2	-10.5607	-10.8903	-11.9791	-11.1434	34	9	5	16	6	6	3	3	50-28-2	1	0.00089741	-11.9791		-11.1434			0.0588364	0.00227469	1	25.8657	1						32.8736	1.89161e+14	1	-5.32907e-15	50-28-2	573	20573	DTXSID0020573	17beta-Estradiol	C[C@]12CC[C@H]3[C@@H](CCc4cc(O)ccc43)[C@@H]1CC[C@@H]2O	?	InChI=1S/C18H24O2/c1-18-9-8-14-13-5-3-12(19)10-11(13)2-4-15(14)16(18)6-7-17(18)20/h3,5,10,14-17,19-20H,2,4,6-9H2,1H3/t14-,15-,16+,17+,18+/m1/s1	VOXZDWNPVJITMN-ZBRFXRBCSA-N	1.25	1	0.00089741		50-28-2
C[C@]12CC[C@H]3[C@@H](CCc4cc(O)ccc43)[C@@H]1CC[C@@]2(O)C#C	57-63-6	-10.8371	0	-11.9765	-7.60453	22	1094	6	374	270	220	2	2	57-63-6	1	0.00089741	-11.9765		-7.60453			0.0589629	0.00228361	1	25.82	1						32.8575	1.86138e+14	1	-5.32907e-15	57-63-6	576	20576	DTXSID5020576	17alpha-Ethinylestradiol	C[C@]12CC[C@H]3[C@@H](CCc4cc(O)ccc43)[C@@H]1CC[C@@]2(O)C#C	?	InChI=1S/C20H24O2/c1-3-20(22)11-9-18-17-6-4-13-12-14(21)5-7-15(13)16(17)8-10-19(18,20)2/h1,5,7,12,16-18,21-22H,4,6,8-11H2,2H3/t16-,17-,18+,19+,20+/m1/s1	BFPYWIDHMRZLRN-SLHNCBLASA-N	1	1	0.00089741		57-63-6
C[C@]12C=CC3[C@@H](CCC4=CC(=O)CCC4=3)[C@@H]1CC[C@@H]2O	10161-33-8	-10.5983	-10.6461	-11.5836	-10.9426	31	14	9	18	10	7	3	3	10161-33-8	1	0.00089741	-11.5836		-10.9426			0.0795604	0.00401795	1	19.8012	1						30.4546	1.68369e+13	1	-5.93969e-14	10161-33-8	14192	34192	DTXSID0034192	17beta-Trenbolone	C[C@]12C=CC3[C@@H](CCC4=CC(=O)CCC4=3)[C@@H]1CC[C@@H]2O	?	InChI=1S/C18H22O2/c1-18-9-8-14-13-5-3-12(19)10-11(13)2-4-15(14)16(18)6-7-17(18)20/h8-10,15-17,20H,2-7H2,1H3/t15-,16+,17+,18+/m1/s1	MEHHPFQKXOUFFV-OWSLCNJRSA-N	1.59	1	0.00089741		10161-33-8
CC[C@]12CC[C@@H]3[C@H]4CCC(=O)C=C4CC[C@H]3[C@@H]1CC[C@@]2(O)C#C	797-63-7	-10.6817	0	-11.3561	-7.34593	29	1094	11	378	273	266	2	2	797-63-7	1	0.00089741	-11.3561		-7.34593			0.0928716	0.00547615	1	16.9593	1						29.0635	4.18919e+12	1	-2.38698e-13	797-63-7	16496	36496	DTXSID3036496	Norgestrel	CC[C@]12CC[C@@H]3[C@H]4CCC(=O)C=C4CC[C@H]3[C@@H]1CC[C@@]2(O)C#C	?	InChI=1S/C21H28O2/c1-3-20-11-9-17-16-8-6-15(22)13-14(16)5-7-18(17)19(20)10-12-21(20,23)4-2/h2,13,16-19,23H,3,5-12H2,1H3/t16-,17+,18+,19-,20-,21-/m0/s1	WWYNJERNGUHSAO-XUDSTZEESA-N	1.48	1	0.00089741		797-63-7
CC12C=CC3C(CCC4=CC(=O)CCC4=3)C1CCC2(C)O	DB02998	-10.3764	-6.23351	-11.3491	-9.3197	40	581	12	211	142	64	3	3	DB02998	1	0.00089741	-11.3491		-9.3197			0.0932921	0.00552717	1	16.8788	1						29.021	4.01459e+12	1	-2.49134e-13	DB02998					CC12C=CC3C(CCC4=CC(=O)CCC4=3)C1CCC2(C)O		InChI=1S/C19H24O2/c1-18-9-7-15-14-6-4-13(20)11-12(14)3-5-16(15)17(18)8-10-19(18,2)21/h7,9,11,16-17,21H,3-6,8,10H2,1-2H3	CCCIJQPRIXGQOE-UHFFFAOYSA-N	1	1	0.00089741		DB02998
CC12CCC3C(CCC4CC(=O)CCC43C)C1CCC2O	DB02901	-10.1167	0	-11.1617	-7.09281	57	1094	15	388.667	286	311	2	2	DB02901	1	0.00089741	-11.1617		-7.09281			0.104852	0.0070632	1	14.8448	1						27.8746	1.27575e+12	1	-7.83817e-13	DB02901					CC12CCC3C(CCC4CC(=O)CCC43C)C1CCC2O		InChI=1S/C19H30O2/c1-18-9-7-13(20)11-12(18)3-4-14-15-5-6-17(21)19(15,2)10-8-16(14)18/h12,14-17,21H,3-11H2,1-2H3	NVKAWKQGWWIWPM-UHFFFAOYSA-N	1	1	0.00089741		DB02901
C[C@]12CC[C@H]3[C@@H](CCc4cc(O)ccc43)[C@@H]1CC[C@H]2O	57-91-0	-10.6958	-10.8602	-10.9308	-10.8289	28	10	17	18.3333	11	10	3	3	57-91-0	1	0.209697	-10.9308		-10.8289			0.119536	0.00944077	1	12.6617	1						26.4623	3.10757e+11	1	-3.21798e-12	57-91-0	2377	22377	DTXSID8022377	17alpha-Estradiol	C[C@]12CC[C@H]3[C@@H](CCc4cc(O)ccc43)[C@@H]1CC[C@H]2O	?	InChI=1S/C18H24O2/c1-18-9-8-14-13-5-3-12(19)10-11(13)2-4-15(14)16(18)6-7-17(18)20/h3,5,10,14-17,19-20H,2,4,6-9H2,1H3/t14-,15-,16+,17-,18+/m1/s1	VOXZDWNPVJITMN-SFFUCWETSA-N	0.669	1	0.209697		57-91-0
	68-96-2	0	-9.47155	-10.9218	-6.79778	1137	75	19	410.333	314	370	2	2	68-96-2	1	0.0069238	-10.9218		-6.79778			0.120114	0.00954558	1	12.5832	1						26.4072	2.94116e+11	1	-3.40006e-12	68-96-2	20747	40747	DTXSID6040747	17alpha-Hydroxyprogesterone	CC(=O)[C@@]1(O)CC[C@H]2[C@@H]3CCC4=CC(=O)CC[C@]4(C)[C@H]3CC[C@]12C	?	InChI=1S/C21H30O3/c1-13(22)21(24)11-8-18-16-5-4-14-12-15(23)6-9-19(14,2)17(16)7-10-20(18,21)3/h12,16-18,24H,4-11H2,1-3H3/t16-,17+,18+,19+,20+,21+/m1/s1	DBPWSSGDRRHUNT-CEGNMAFCSA-N	0.941	1	0.0069238		68-96-2
C[C@]12CC[C@H]3[C@@H](CCc4cc(O)ccc43)[C@@H]1CCC2=O	53-16-7	-9.79277	-10.4146	-10.8951	-10.3675	78	19	20	39	22	20	3	3	53-16-7	1	9.69143	-10.8951		-10.3675			0.12183	0.00986245	1	12.3529	1						26.2438	2.49779e+11	1	-4.00358e-12	53-16-7	2367	22367	DTXSID4022367	Estrone	C[C@]12CC[C@H]3[C@@H](CCc4cc(O)ccc43)[C@@H]1CCC2=O	?	InChI=1S/C18H22O2/c1-18-9-8-14-13-5-3-12(19)10-11(13)2-4-15(14)16(18)6-7-17(18)20/h3,5,10,14-16,19H,2,4,6-9H2,1H3/t14-,15-,16+,18+/m1/s1	DNXHEGUUPJUMQT-CBZIJGRNSA-N	0.284	1	9.69143		53-16-7
Oc1ccc(cc1)C(c1ccc(O)cc1)C(Cl)(Cl)Cl	2971-36-0	-9.83579	-9.84806	-10.8717	-10.1852	74	44	21	46.3333	28	25	3	3	2971-36-0	1	0.680141	-10.8717		-10.1852			0.123332	0.0101468	1	12.1548	1						26.1009	2.16507e+11	1	-4.61875e-12	2971-36-0	2325	22325	DTXSID8022325	2,2-Bis(4-hydroxyphenyl)-1,1,1-trichloroethane	Oc1ccc(cc1)C(c1ccc(O)cc1)C(Cl)(Cl)Cl	?	InChI=1S/C14H11Cl3O2/c15-14(16,17)13(9-1-5-11(18)6-2-9)10-3-7-12(19)8-4-10/h1-8,13,18-19H	IUGDILGOLSSKNE-UHFFFAOYSA-N	0.555	1	0.680141		2971-36-0
CC(O)(CS(=O)(=O)c1ccc(F)cc1)C(=O)Nc1cc(c(cc1)C#N)C(F)(F)F	90357-06-5	-11.8377	0	-10.8631	-7.56695	4	1094	22	373.333	269	227	2	2	90357-06-5	1	0.110143	-10.8631		-7.56695			0.123883	0.0102528	1	12.0829	1						26.0485	2.05451e+11	1	-4.86733e-12	90357-06-5	820065	22678	DTXSID2022678	Bicalutamide	CC(O)(CS(=O)(=O)c1ccc(F)cc1)C(=O)Nc1cc(c(cc1)C#N)C(F)(F)F	?	InChI=1S/C18H14F4N2O4S/c1-17(26,10-29(27,28)14-6-3-12(19)4-7-14)16(25)24-13-5-2-11(9-23)15(8-13)18(20,21)22/h2-8,26H,10H2,1H3,(H,24,25)	LKJPYSCBVHEWIU-UHFFFAOYSA-N	0.732	1	0.110143		90357-06-5
CC[C@H]([C@H](CC)c1ccc(O)cc1)c1ccc(O)cc1	84-16-2	-10.3185	-9.35471	-10.8591	-10.1774	45	88	23	52	30	26	3	3	84-16-2	1	5.56964	-10.8591		-10.1774			0.124144	0.0103033	1	12.049	1						26.0236	2.00411e+11	1	-4.98979e-12	84-16-2	2381	22381	DTXSID2022381	meso-Hexestrol	CC[C@H]([C@H](CC)c1ccc(O)cc1)c1ccc(O)cc1	?	InChI=1S/C18H22O2/c1-3-17(13-5-9-15(19)10-6-13)18(4-2)14-7-11-16(20)12-8-14/h5-12,17-20H,3-4H2,1-2H3/t17-,18+	PBBGSZCBWVPOOL-HDICACEKSA-N	0.34	1	5.56964		84-16-2
C[C@]12CC[C@@H]3c4ccc(O)cc4CC=C3[C@@H]1CCC2=O	474-86-2	-9.94691	-10.6341	-10.8582	-10.4797	68	15	24	35.6667	16	16	3	3	474-86-2	1	0.248969	-10.8582		-10.4797			0.124199	0.0103139	1	12.0419	1						26.0185	1.99377e+11	1	-5.01565e-12	474-86-2	27433	47433	DTXSID7047433	Equilin	C[C@]12CC[C@@H]3c4ccc(O)cc4CC=C3[C@@H]1CCC2=O	?	InChI=1S/C18H20O2/c1-18-9-8-14-13-5-3-12(19)10-11(13)2-4-15(14)16(18)6-7-17(18)20/h3-5,10,14,16,19H,2,6-9H2,1H3/t14-,16+,18+/m1/s1	WKRLQDKEXYKHJB-HFTRVMKXSA-N	0.657	1	0.248969		474-86-2
	57-83-0	0	0	-10.8333	-3.61111	1137	1094	25	752	747	966	1	1	57-83-0	1	0.00089741	-10.8333		-3.61111			0.125798	0.0106283	1	11.8362	1						25.8663	1.71231e+11	1	-5.84011e-12	57-83-0	2370	22370	DTXSID3022370	Progesterone	CC(=O)[C@H]1CC[C@H]2[C@@H]3CCC4=CC(=O)CC[C@]4(C)[C@H]3CC[C@@]21C	?	InChI=1S/C21H30O2/c1-13(22)17-6-7-18-16-5-4-14-12-15(23)8-10-20(14,2)19(16)9-11-21(17,18)3/h12,16-19H,4-11H2,1-3H3/t16-,17+,18-,19-,20-,21+/m0/s1	RJKFOVLPORLFTN-LEKSSAKUSA-N	1.26	1	0.00089741		57-83-0
Oc1cc(O)cc2OC(=CC(=O)c12)c1ccc(O)cc1	520-36-5	-10.9525	-10.7533	-10.7195	-10.8084	15	11	27	17.6667	9	11	3	3	520-36-5	1	42.9559	-10.7195		-10.8084			0.133102	0.0121691	1	10.9377	1						25.1703	8.53751e+10	1	-1.17131e-11	520-36-5	2391	22391	DTXSID6022391	Apigenin	Oc1cc(O)cc2OC(=CC(=O)c12)c1ccc(O)cc1	?	InChI=1S/C15H10O5/c16-9-3-1-8(2-4-9)13-7-12(19)15-11(18)5-10(17)6-14(15)20-13/h1-7,16-18H	KZNIFHPLKGYRTM-UHFFFAOYSA-N	0.156	1	42.9559		520-36-5
C[C@]12CCC(=O)C=C1CC[C@@H]1[C@@H]2CC[C@@]2(C)[C@H]1CCC2=O	63-05-8	-9.41762	-1.82942	-10.6905	-7.3125	117	1077	29	407.667	309	272	2	3	63-05-8	1	0.00089741	-10.6905		-7.3125			0.134961	0.0125911	1	10.7188	1						24.9924	7.14621e+10	1	-1.39935e-11	63-05-8	4523	24523	DTXSID8024523	4-Androstene-3,17-dione	C[C@]12CCC(=O)C=C1CC[C@@H]1[C@@H]2CC[C@@]2(C)[C@H]1CCC2=O	?	InChI=1S/C19H26O2/c1-18-9-7-13(20)11-12(18)3-4-14-15-5-6-17(21)19(15,2)10-8-16(14)18/h11,14-16H,3-10H2,1-2H3/t14-,15-,16-,18-,19-/m0/s1	AEMFNILZOJDQLW-QAGGRKNESA-N	1.3	1	0.00089741		63-05-8
	DB00621	0	0	-10.6221	-3.5407	1137	1094	32	754.333	752	977	1	1	DB00621	1	0.00089741	-10.6221		-3.5407			0.13931	0.0136301	1	10.2208	1						24.5744	4.70441e+10	1	-2.12567e-11	DB00621					CC12CCC3C(CCC4CC(=O)OCC43C)C1CCC2(C)O		InChI=1S/C19H30O3/c1-17-11-22-16(20)10-12(17)4-5-13-14(17)6-8-18(2)15(13)7-9-19(18,3)21/h12-15,21H,4-11H2,1-3H3	QSLJIVKCVHQPLV-UHFFFAOYSA-N	1	1	0.00089741		DB00621
C[C@]12CC[C@H]3[C@@H](CC=C4C[C@@H](O)CC[C@@]43C)[C@@H]1CCC2=O	53-43-0	-10.7028	0	-10.5075	-7.0701	27	1094	34	385	280	319	2	2	53-43-0	1	1.95444	-10.5075		-7.0701			0.146509	0.0155274	1	9.43551	1						23.8735	2.33414e+10	1	-4.28424e-11	53-43-0	379	20379	DTXSID4020379	Dehydroepiandrosterone	C[C@]12CC[C@H]3[C@@H](CC=C4C[C@@H](O)CC[C@@]43C)[C@@H]1CCC2=O	?	InChI=1S/C19H28O2/c1-18-9-7-13(20)11-12(18)3-4-14-15-5-6-17(21)19(15,2)10-8-16(14)18/h3,13-16,20H,4-11H2,1-2H3/t13-,14-,15-,16-,18-,19-/m0/s1	FMGSKLZLMKYGDP-USOAJAOKSA-N	0.443	1	1.95444		53-43-0
	56-53-1	0	-9.48151	-10.4975	-6.65967	1137	71	35	414.333	319	393	2	2	56-53-1	1	7.11531	-10.4975		-6.65967			0.14713	0.0157026	1	9.36983	1						23.8124	2.1957e+10	1	-4.55437e-11	56-53-1	465	20465	DTXSID3020465	Diethylstilbestrol	CC/C(/c1ccc(O)cc1)=C(/CC)\c1ccc(O)cc1	?	InChI=1S/C18H20O2/c1-3-17(13-5-9-15(19)10-6-13)18(4-2)14-7-11-16(20)12-8-14/h5-12,19-20H,3-4H2,1-2H3/b18-17+	RGLYKWWBQGJZGM-ISLYRVAYSA-N	0.319	1	7.11531		56-53-1
CNCc1cc(F)ccc1Oc1cc(Cl)c(Cl)cc1	289716-94-5	-10.8038	-10.1853	-10.486	-10.4917	23	28	36	29	14	15	3	3	289716-94-5	1	48.0206	-10.486		-10.4917			0.147843	0.0159059	1	9.29484	1						23.742	2.04661e+10	1	-4.88612e-11	289716-94-5	27280	47280	DTXSID6047280	CP-607366	CNCc1cc(F)ccc1Oc1cc(Cl)c(Cl)cc1	?	InChI=1S/C14H12Cl2FNO/c1-18-8-9-6-10(17)2-5-14(9)19-11-3-4-12(15)13(16)7-11/h2-7,18H,8H2,1H3	FQEBOQLYHASAOY-UHFFFAOYSA-N	0.143	1	48.0206		289716-94-5
Oc1cc(O)c(cc1)C(=O)c1ccc(O)cc1O	131-55-5	-9.74878	-9.39441	-10.4585	-9.86724	83	83	37	67.6667	39	35	3	3	131-55-5	1	1.8833	-10.4585		-9.86724			0.14954	0.0164008	1	9.11783	1						23.5739	1.72984e+10	1	-5.78089e-11	131-55-5	21306	41306	DTXSID5041306	2,2',4,4'-Tetrahydroxybenzophenone	Oc1cc(O)c(cc1)C(=O)c1ccc(O)cc1O	?	InChI=1S/C13H10O5/c14-7-1-3-9(11(16)5-7)13(18)10-4-2-8(15)6-12(10)17/h1-6,14-17H	WXNRYSGJLQFHBR-UHFFFAOYSA-N	0.448	1	1.8833		131-55-5
Oc1ccc2ccc3cccc4ccc1c2c34	5315-79-7	-10.2732	-10.375	-10.4563	-10.3682	51	20	38	36.3333	17	19	3	3	5315-79-7	1	47.631	-10.4563		-10.3682			0.149679	0.0164421	1	9.10342	1						23.5601	1.70609e+10	1	-5.86137e-11	5315-79-7	18298	38298	DTXSID1038298	1-Hydroxypyrene	Oc1ccc2ccc3cccc4ccc1c2c34	?	InChI=1S/C16H10O/c17-14-9-7-12-5-4-10-2-1-3-11-6-8-13(14)16(12)15(10)11/h1-9,17H	BIJNHUAPTJVVNQ-UHFFFAOYSA-N	0.144	1	47.631		5315-79-7
	50-22-6	0	0	-10.4337	-3.47791	1137	1094	39	756.667	755	982	1	1	50-22-6	1	0.0190652	-10.4337		-3.47791			0.15106	0.0168572	1	8.96115	1						23.4224	1.48667e+10	1	-6.72645e-11	50-22-6	2474	22474	DTXSID6022474	Corticosterone	C[C@]12CCC(=O)C=C1CC[C@@H]1[C@@H]2[C@@H](O)C[C@]2(C)[C@H](CC[C@H]21)C(=O)CO	?	InChI=1S/C21H30O4/c1-20-8-7-13(23)9-12(20)3-4-14-15-5-6-16(18(25)11-22)21(15,2)10-17(24)19(14)20/h9,14-17,19,22,24H,3-8,10-11H2,1-2H3/t14-,15-,16+,17-,19+,20-,21-/m0/s1	OMFXVFTZEKFJBZ-HJTSIMOOSA-N	0.881	1	0.0190652		50-22-6
	57-85-2	0	0	-10.3243	-3.44145	1137	1094	40	757	757	986	1	1	57-85-2	1	0.00089741	-10.3243		-3.44145			0.15765	0.0189949	1	8.29959	1						22.7533	7.61412e+09	1	-1.31335e-10	57-85-2	16515	36515	DTXSID9036515	Testosterone propionate	CCC(=O)O[C@H]1CC[C@H]2[C@@H]3CCC4=CC(=O)CC[C@]4(C)[C@H]3CC[C@]12C	?	InChI=1S/C22H32O3/c1-4-20(24)25-19-8-7-17-16-6-5-14-13-15(23)9-11-21(14,2)18(16)10-12-22(17,19)3/h13,16-19H,4-12H2,1-3H3/t16-,17-,18-,19-,21-,22-/m0/s1	PDMMFKSKQVNJMI-BLQWBTBKSA-N	1.53	1	0.00089741		57-85-2
CC1CC2(C)C3CCC4(C)C(O)CCC4C3CCC2CC1=O	DB00858	-9.54715	0	-10.2692	-6.60545	101	1094	42	412.333	316	416	2	2	DB00858	1	0.00089741	-10.2692		-6.60545			0.160885	0.0201502	1	7.98432	1						22.4161	5.43489e+09	1	-1.83996e-10	DB00858					CC1CC2(C)C3CCC4(C)C(O)CCC4C3CCC2CC1=O		InChI=1S/C20H32O2/c1-12-11-20(3)13(10-17(12)21)4-5-14-15-6-7-18(22)19(15,2)9-8-16(14)20/h12-16,18,22H,4-11H2,1-3H3	IKXILDNPCZPPRV-UHFFFAOYSA-N	1	1	0.00089741		DB00858
Oc1ccc(Cl)cc1Cc1cc(Cl)ccc1O	97-23-4	-10.9286	0	-10.2264	-7.05166	17	1094	43	384.667	278	325	2	2	97-23-4	1	5.79045	-10.2264		-7.05166			0.163355	0.0210855	1	7.74726	1						22.154	4.18191e+09	1	-2.39125e-10	97-23-4	1824	21824	DTXSID6021824	Dichlorophen	Oc1ccc(Cl)cc1Cc1cc(Cl)ccc1O	?	InChI=1S/C13H10Cl2O2/c14-10-1-3-12(16)8(6-10)5-9-7-11(15)2-4-13(9)17/h1-4,6-7,16-17H,5H2	MDNWOSOZYLHTCG-UHFFFAOYSA-N	0.337	1	5.79045		97-23-4
C[C@]12CC[C@H]3[C@@H](CCC4=CC(=O)CC[C@@]43C)[C@@H]1CC[C@]2(C)O	58-18-4	-10.1861	0	-10.2036	-6.79657	54	1094	44	397.333	297	373	2	2	58-18-4	1	0.00089741	-10.2036		-6.79657			0.164648	0.0215956	1	7.62416	1						22.0149	3.63868e+09	1	-2.74825e-10	58-18-4	13664	33664	DTXSID1033664	17-Methyltestosterone	C[C@]12CC[C@H]3[C@@H](CCC4=CC(=O)CC[C@@]43C)[C@@H]1CC[C@]2(C)O	?	InChI=1S/C20H30O2/c1-18-9-6-14(21)12-13(18)4-5-15-16(18)7-10-19(2)17(15)8-11-20(19,3)22/h12,15-17,22H,4-11H2,1-3H3/t15-,16+,17+,18+,19+,20+/m1/s1	GCKMFJBGXUYNAG-HLXURNFRSA-N	1.55	1	0.00089741		58-18-4
CCC(C)(c1ccc(O)cc1)c1ccc(O)cc1	77-40-7	-10.008	-10.2046	-10.0713	-10.0947	64	27	47	46	27	29	3	3	77-40-7	1	13.361	-10.0713		-10.0947			0.171908	0.0247533	1	6.94485	1						21.2057	1.62009e+09	1	-6.1725e-10	77-40-7	2442	22442	DTXSID4022442	Bisphenol B	CCC(C)(c1ccc(O)cc1)c1ccc(O)cc1	?	InChI=1S/C16H18O2/c1-3-16(2,12-4-8-14(17)9-5-12)13-6-10-15(18)11-7-13/h4-11,17-18H,3H2,1-2H3	HTVITOHKHWFJKO-UHFFFAOYSA-N	0.258	1	13.361		77-40-7
NC(=O)CN(CC(F)(F)F)c1cc(c(cc1)C#N)C(F)(F)F	864283-48-7	-10.2972	-10.3457	-9.99839	-10.2137	47	24	49	40	23	24	3	3	864283-48-7	1	0.00089741	-9.99839		-10.2137			0.175696	0.0266376	1	6.59577	1						20.7598	1.03719e+09	1	-9.64142e-10	864283-48-7	27312	47312	DTXSID1047312	GSK232420A	NC(=O)CN(CC(F)(F)F)c1cc(c(cc1)C#N)C(F)(F)F	?	InChI=1S/C12H9F6N3O/c13-11(14,15)6-21(5-10(20)22)8-2-1-7(4-19)9(3-8)12(16,17)18/h1-3H,5-6H2,(H2,20,22)	ZDYGKWOTFUOWOA-UHFFFAOYSA-N	1.33	1	0.00089741		864283-48-7
CCC12CCC3C4CCC(=O)C=C4CCC3C1CCC2(O)C#C	DB00367	-10.4618	0	-9.99382	-6.81854	39	1094	50	394.333	292	365	2	2	DB00367	1	0.00089741	-9.99382		-6.81854			0.175928	0.0267593	1	6.57445	1						20.7318	1.00858e+09	1	-9.91493e-10	DB00367					CCC12CCC3C4CCC(=O)C=C4CCC3C1CCC2(O)C#C		InChI=1S/C21H28O2/c1-3-20-11-9-17-16-8-6-15(22)13-14(16)5-7-18(17)19(20)10-12-21(20,23)4-2/h2,13,16-19,23H,3,5-12H2,1H3	WWYNJERNGUHSAO-UHFFFAOYSA-N	1	1	0.00089741		DB00367
CC(C)(c1ccc(O)cc1)c1ccc(O)cc1	80-05-7	-9.50314	-9.62977	-9.98029	-9.7044	108	60	52	73.3333	41	43	3	3	80-05-7	1	5.20162	-9.98029		-9.7044			0.17661	0.0271218	1	6.51176	1						20.6491	9.28474e+08	1	-1.07704e-09	80-05-7	182	20182	DTXSID7020182	Bisphenol A	CC(C)(c1ccc(O)cc1)c1ccc(O)cc1	?	InChI=1S/C15H16O2/c1-15(2,11-3-7-13(16)8-4-11)12-5-9-14(17)10-6-12/h3-10,16-17H,1-2H3	IISBACLAFKSPIT-UHFFFAOYSA-N	0.345	1	5.20162		80-05-7
CC1(CCCCC1)C(=O)Nc1ccc(O)c(Cl)c1Cl	126833-17-8	-9.21481	-9.20294	-9.88531	-9.43435	145	100	56	100.333	61	56	3	3	126833-17-8	1	20.3594	-9.88531		-9.43435			0.181228	0.0297699	1	6.08764	1						20.0682	5.19395e+08	1	-1.92532e-09	126833-17-8	12549	32549	DTXSID3032549	Fenhexamid	CC1(CCCCC1)C(=O)Nc1ccc(O)c(Cl)c1Cl	?	InChI=1S/C14H17Cl2NO2/c1-14(7-3-2-4-8-14)13(19)17-9-5-6-10(18)12(16)11(9)15/h5-6,18H,2-4,7-8H2,1H3,(H,17,19)	VDLGAVXLJYLFDH-UHFFFAOYSA-N	0.214	1	20.3594		126833-17-8
C[C@]12CC[C@@H]3[C@H]4CCC(=O)C=C4CC[C@H]3[C@@H]1CC[C@@]2(O)C#C	68-22-4	-10.1159	0	-9.85066	-6.65551	58	1094	59	403.667	303	397	2	2	68-22-4	1	0.00089741	-9.85066		-6.65551			0.182833	0.0307818	1	5.93966	1						19.8563	4.20217e+08	1	-2.37972e-09	68-22-4	3380	23380	DTXSID9023380	Norethindrone	C[C@]12CC[C@@H]3[C@H]4CCC(=O)C=C4CC[C@H]3[C@@H]1CC[C@@]2(O)C#C	?	InChI=1S/C20H26O2/c1-3-20(22)11-9-18-17-6-4-13-12-14(21)5-7-15(13)16(17)8-10-19(18,20)2/h1,12,15-18,22H,4-11H2,2H3/t15-,16+,17+,18-,19-,20-/m0/s1	VIKNJXKGJWUCNN-XGXHKTLJSA-N	1.52	1	0.00089741		68-22-4
Cc1c2ccc3ccccc3c2c(C)c2ccccc12	57-97-6	-10.5285	-10.4456	-9.79963	-10.2579	36	17	63	38.6667	21	23	3	3	57-97-6	1	45.683	-9.79963		-10.2579			0.185116	0.0323178	1	5.72799	1						19.5442	3.07559e+08	1	-3.25141e-09	57-97-6	510	20510	DTXSID1020510	7,12-Dimethylbenz(a)anthracene	Cc1c2ccc3ccccc3c2c(C)c2ccccc12	?	InChI=1S/C20H16/c1-13-16-8-5-6-9-17(16)14(2)20-18(13)12-11-15-7-3-4-10-19(15)20/h3-12H,1-2H3	ARSRBNBHOADGJU-UHFFFAOYSA-N	0.149	1	45.683		57-97-6
	604-75-1	0	-10.011	-9.73835	-6.58311	1137	36	65	412.667	318	421	2	2	604-75-1	1	41.0079	-9.73835		-6.58311			0.187723	0.0342347	1	5.48343	1						19.1694	2.11432e+08	1	-4.72966e-09	604-75-1	1087	21087	DTXSID1021087	Oxazepam	OC1N=C(c2cc(Cl)ccc2NC1=O)c1ccccc1	?	InChI=1S/C15H11ClN2O2/c16-10-6-7-12-11(8-10)13(9-4-2-1-3-5-9)18-15(20)14(19)17-12/h1-8,15,20H,(H,17,19)	ADIMAYPTOBDMTL-UHFFFAOYSA-N	0.161	1	41.0079		604-75-1
Oc1cc(Cl)ccc1Oc1ccc(Cl)cc1Cl	3380-34-5	-9.78822	-9.44063	-9.72605	-9.65163	80	80	66	75.3333	44	45	3	3	3380-34-5	1	11.0492	-9.72605		-9.65163			0.188229	0.0346291	1	5.43556	1						19.0942	1.96108e+08	1	-5.09923e-09	3380-34-5	12498	32498	DTXSID5032498	Triclosan	Oc1cc(Cl)ccc1Oc1ccc(Cl)cc1Cl	?	InChI=1S/C12H7Cl3O2/c13-7-1-3-11(9(15)5-7)17-12-4-2-8(14)6-10(12)16/h1-6,16H	XEFQLINVKFYRCS-UHFFFAOYSA-N	0.273	1	11.0492		3380-34-5
CCOC(=O)C(O)(c1ccc(Cl)cc1)c1ccc(Cl)cc1	510-15-6	-10.7127	-10.078	-9.65526	-10.1486	26	32	72	43.3333	24	27	3	3	510-15-6	1	6.67369	-9.65526		-10.1486			0.191013	0.036962	1	5.16782	1						18.6612	1.27192e+08	1	-7.86214e-09	510-15-6	299	20299	DTXSID9020299	Chlorobenzilate	CCOC(=O)C(O)(c1ccc(Cl)cc1)c1ccc(Cl)cc1	?	InChI=1S/C16H14Cl2O3/c1-2-21-15(19)16(20,11-3-7-13(17)8-4-11)12-5-9-14(18)10-6-12/h3-10,20H,2H2,1H3	RAPBNVDSDCTNRC-UHFFFAOYSA-N	0.325	1	6.67369		510-15-6
CN(C(C)C)C(=O)[C@@H](Cc1ccc(CN2[C@H](C)CCC[C@@H]2C)cc1)NC(=O)C[C@@H](NS(=O)(=O)c1cc2ccc(cc2cc1)OC)c1cc2OCOc2cc1	NOCAS_47351	-3.39037	0	-9.63827	-4.34288	1004	1094	73	723.667	710	855	1	2	NOCAS_47351	1	2.15636	-9.63827		-4.34288			0.191649	0.037538	1	5.10548	1						18.5573	1.14637e+08	1	-8.72315e-09	NOCAS_47351	27351	47351	DTXSID2047351	SSR240612	CN(C(C)C)C(=O)[C@@H](Cc1ccc(CN2[C@H](C)CCC[C@@H]2C)cc1)NC(=O)C[C@@H](NS(=O)(=O)c1cc2ccc(cc2cc1)OC)c1cc2OCOc2cc1	Cl	InChI=1S/C42H52N4O7S/c1-27(2)45(5)42(48)38(20-30-10-12-31(13-11-30)25-46-28(3)8-7-9-29(46)4)43-41(47)24-37(34-16-19-39-40(23-34)53-26-52-39)44-54(49,50)36-18-15-32-21-35(51-6)17-14-33(32)22-36/h10-19,21-23,27-29,37-38,44H,7-9,20,24-26H2,1-6H3,(H,43,47)/t28-,29+,37-,38-/m1/s1	QGWIQIAWOCJRPI-WSCVWKGISA-N	0.435	1	2.15636		NOCAS_47351
	107534-96-3	0	-8.53945	-9.57646	-6.03864	1137	162	78	459	385	550	2	2	107534-96-3	1	8.29296	-9.57646		-6.03864			0.193857	0.0396861	1	4.88476	1						18.1793	7.85519e+07	1	-1.27304e-08	107534-96-3	12113	32113	DTXSID9032113	Tebuconazole	CC(C)(C)C(O)(C[n]1c[n]c[n]1)CCc1ccc(Cl)cc1	?	InChI=1S/C16H22ClN3O/c1-15(2,3)16(21,10-20-12-18-11-19-20)9-8-13-4-6-14(17)7-5-13/h4-7,11-12,21H,8-10H2,1-3H3	PXMNMQRDXWABCY-UHFFFAOYSA-N	0.303	1	8.29296		107534-96-3
CC12CCC3C(CCC4=CC(=O)C=CC43C)C1CCC2O	DB01541	-10.2346	0	-9.53435	-6.58966	52	1094	81	409	310	420	2	2	DB01541	1	0.00089741	-9.53435		-6.58966			0.195262	0.0411973	1	4.73968	1						17.9217	6.07164e+07	1	-1.647e-08	DB01541					CC12CCC3C(CCC4=CC(=O)C=CC43C)C1CCC2O		InChI=1S/C19H26O2/c1-18-9-7-13(20)11-12(18)3-4-14-15-5-6-17(21)19(15,2)10-8-16(14)18/h7,9,11,14-17,21H,3-6,8,10H2,1-2H3	RSIHSRDYCUFFLA-UHFFFAOYSA-N	1	1	0.00089741		DB01541
	53-03-2	0	0	-9.5042	-3.16807	1137	1094	82	771	785	1036	1	1	53-03-2	1	6.45288	-9.5042		-3.16807			0.196217	0.0423029	1	4.63838	1						17.7374	5.04934e+07	1	-1.98046e-08	53-03-2	1185	21185	DTXSID4021185	Prednisone	C[C@]12CC(=O)[C@H]3[C@@H](CCC4=CC(=O)C=C[C@@]43C)[C@@H]1CC[C@]2(O)C(=O)CO	?	InChI=1S/C21H26O5/c1-19-7-5-13(23)9-12(19)3-4-14-15-6-8-21(26,17(25)11-22)20(15,2)10-16(24)18(14)19/h5,7,9,14-15,18,22,26H,3-4,6,8,10-11H2,1-2H3/t14-,15-,18+,19-,20-,21-/m0/s1	XOFYZVNMUHMLCC-ZPOLXVRWSA-N	0.328	1	6.45288		53-03-2
	68694-11-1	0	-8.95058	-9.44547	-6.13202	1137	127	84	449.333	376	527	2	2	68694-11-1	1	21.1385	-9.44547		-6.13202			0.197954	0.044514	1	4.44701	1						17.3782	3.5257e+07	1	-2.83632e-08	68694-11-1	12500	32500	DTXSID2032500	Triflumizole	CCCOC/C(=N\c1ccc(Cl)cc1C(F)(F)F)/[n]1c[n]cc1	?	InChI=1S/C15H15ClF3N3O/c1-2-7-23-9-14(22-6-5-20-10-22)21-13-4-3-11(16)8-12(13)15(17,18)19/h3-6,8,10H,2,7,9H2,1H3/b21-14+	HSMVPDGQOIQYSR-KGENOOAVSA-N	0.212	1	21.1385		68694-11-1
CC(C)(c1ccccc1)c1ccc(O)cc1	599-64-4	-9.38071	-9.64951	-9.40139	-9.4772	125	58	88	90.3333	53	54	3	3	599-64-4	1	7.40972	-9.40139		-9.4772			0.199148	0.0462233	1	4.30839	1						17.1086	2.69251e+07	1	-3.71401e-08	599-64-4	2536	22536	DTXSID3022536	4-Cumylphenol	CC(C)(c1ccccc1)c1ccc(O)cc1	?	InChI=1S/C15H16O/c1-15(2,12-6-4-3-5-7-12)13-8-10-14(16)11-9-13/h3-11,16H,1-2H3	QBDSZLJBMIMQRS-UHFFFAOYSA-N	0.315	1	7.40972		599-64-4
CC12CCC3C(CCC4CC(=O)C=CC43C)C1CCC2O	DB01481	-9.06396	0	-9.39811	-6.15403	157	1094	89	446.667	366	519	2	2	DB01481	1	0.00089741	-9.39811		-6.15403			0.199233	0.0463521	1	4.29826	1						17.0885	2.63909e+07	1	-3.78919e-08	DB01481					CC12CCC3C(CCC4CC(=O)C=CC43C)C1CCC2O		InChI=1S/C19H28O2/c1-18-9-7-13(20)11-12(18)3-4-14-15-5-6-17(21)19(15,2)10-8-16(14)18/h7,9,12,14-17,21H,3-6,8,10-11H2,1-2H3	OKJCFMUGMSVJBG-UHFFFAOYSA-N	1	1	0.00089741		DB01481
	DB00624	0	0	-9.29239	-3.09746	1137	1094	97	776	792	1045	1	1	DB00624	1	0.00089741	-9.29239		-3.09746			0.201684	0.0506324	1	3.9833	1						16.4419	1.38241e+07	1	-7.23376e-08	DB00624					CC12CCC3C(CCC4=CC(=O)CCC43C)C1CCC2O		InChI=1S/C19H28O2/c1-18-9-7-13(20)11-12(18)3-4-14-15-5-6-17(21)19(15,2)10-8-16(14)18/h11,14-17,21H,3-10H2,1-2H3	MUMGGOZAMZWBJJ-UHFFFAOYSA-N	1	1	0.00089741		DB00624
ClC(Cl)C(c1ccccc1Cl)c1ccc(Cl)cc1	53-19-0	-9.61299	-9.38851	-9.27644	-9.42598	97	84	98	93	55	58	3	3	53-19-0	1	116.273	-9.27644		-9.42598			0.202005	0.0512995	1	3.93775	1						16.3444	1.2539e+07	1	-7.97514e-08	53-19-0	372	20372	DTXSID9020372	o,p'-DDD	ClC(Cl)C(c1ccccc1Cl)c1ccc(Cl)cc1	?	InChI=1S/C14H10Cl4/c15-10-7-5-9(6-8-10)13(14(17)18)11-3-1-2-4-12(11)16/h1-8,13-14H	JWBOIMRXGHLCPP-UHFFFAOYSA-N	0.0845	1	116.273		53-19-0
ClC(Cl)C(c1ccc(Cl)cc1)c1ccc(Cl)cc1	72-54-8	-9.68658	-9.33723	-9.269	-9.43094	87	90	101	92.6667	54	57	3	3	72-54-8	1	92.6598	-9.269		-9.43094			0.202149	0.0516121	1	3.9167	1						16.2989	1.19818e+07	1	-8.34601e-08	72-54-8	373	20373	DTXSID4020373	p,p'-DDD	ClC(Cl)C(c1ccc(Cl)cc1)c1ccc(Cl)cc1	?	InChI=1S/C14H10Cl4/c15-11-5-1-9(2-6-11)13(14(17)18)10-3-7-12(16)8-4-10/h1-8,13-14H	AHJKRLASYNVKDZ-UHFFFAOYSA-N	0.0973	1	92.6598		72-54-8
Oc1ccc(Cl)cc1Cc1ccccc1	120-32-1	-9.10124	-9.01919	-9.26093	-9.12712	156	118	102	125.333	77	79	3	3	120-32-1	1	3.55764	-9.26093		-9.12712			0.202303	0.0519529	1	3.89397	1						16.2495	1.14048e+07	1	-8.76827e-08	120-32-1	154	20154	DTXSID5020154	Clorophene	Oc1ccc(Cl)cc1Cc1ccccc1	?	InChI=1S/C13H11ClO/c14-12-6-7-13(15)11(9-12)8-10-4-2-1-3-5-10/h1-7,9,15H,8H2	NCKMMSIFQUPKCK-UHFFFAOYSA-N	0.392	1	3.55764		120-32-1
Oc1cc(O)c(cc1)C(=O)c1ccccc1	131-56-6	-9.79251	-9.85842	-9.23214	-9.62769	79	43	103	75	43	46	3	3	131-56-6	1	23.4761	-9.23214		-9.62769			0.202825	0.0531803	1	3.81391	1						16.0735	9.56342e+06	1	-1.04565e-07	131-56-6	2406	22406	DTXSID8022406	2,4-Dihydroxybenzophenone	Oc1cc(O)c(cc1)C(=O)c1ccccc1	?	InChI=1S/C13H10O3/c14-10-6-7-11(12(15)8-10)13(16)9-4-2-1-3-5-9/h1-8,14-15H	ZXDDPOHVAMWLBH-UHFFFAOYSA-N	0.206	1	23.4761		131-56-6
CC(C)(c1cc(Br)c(O)c(Br)c1)c1cc(Br)c(O)c(Br)c1	79-94-7	-9.14039	-10.0393	-9.22905	-9.46958	150	34	104	96	58	55	3	3	79-94-7	1	85.6232	-9.22905		-9.46958			0.202878	0.0533132	1	3.8054	1						16.0545	9.38422e+06	1	-1.06562e-07	79-94-7	6081	26081	DTXSID1026081	3,3',5,5'-Tetrabromobisphenol A	CC(C)(c1cc(Br)c(O)c(Br)c1)c1cc(Br)c(O)c(Br)c1	?	InChI=1S/C15H12Br4O2/c1-15(2,7-3-9(16)13(20)10(17)4-7)8-5-11(18)14(21)12(19)6-8/h3-6,20-21H,1-2H3	VEORPZCZECFIRK-UHFFFAOYSA-N	0.104	1	85.6232		79-94-7
	612-82-8|119-93-7	0	-9.59172	-9.22852	-6.27342	1137	62	106	435	352	502	2	2	612-82-8|119-93-7	1	57.7921	-9.22852		-6.27342			0.202887	0.0533358	1	3.80396	1						16.0513	9.35405e+06	1	-1.06906e-07	612-82-8|119-93-7	511|4059	20511|24059	DTXSID6020511|DTXSID5024059	3,3'-Dimethylbenzidine dihydrochloride|3,3'-Dimethylbenzidine	Cc1cc(ccc1N)-c1cc(C)c(N)cc1	Cl.Cl|?	InChI=1S/C14H16N2/c1-9-7-11(3-5-13(9)15)12-4-6-14(16)10(2)8-12/h3-8H,15-16H2,1-2H3	NUIURNJTPRWVAP-UHFFFAOYSA-N	0.1305	1	57.7921		612-82-8|119-93-7
Oc1cc2ccccc2c2ccccc21	484-17-3	-9.68264	-9.20824	-9.16288	-9.35125	88	99	111	99.3333	60	62	3	3	484-17-3	1	1.4707	-9.16288		-9.35125			0.203901	0.0562059	1	3.62775	1						15.6498	6.26089e+06	1	-1.59722e-07	484-17-3	27592	47592	DTXSID9047592	9-Phenanthrol	Oc1cc2ccccc2c2ccccc21	?	InChI=1S/C14H10O/c15-14-9-10-5-1-2-6-11(10)12-7-3-4-8-13(12)14/h1-9,15H	DZKIUEHLEXLYKM-UHFFFAOYSA-N	0.477	1	1.4707		484-17-3
c1ccc2c3c(cccc31)-c1ccccc1-2	206-44-0	-9.64271	-9.89372	-9.12228	-9.5529	94	40	115	83	47	49	3	3	206-44-0	1	90.3492	-9.12228		-9.5529			0.204413	0.0580268	1	3.52273	1						15.4015	4.88418e+06	1	-2.04743e-07	206-44-0	4104	24104	DTXSID3024104	Fluoranthene	c1ccc2c3c(cccc31)-c1ccccc1-2	?	InChI=1S/C16H10/c1-2-8-13-12(7-1)14-9-3-5-11-6-4-10-15(13)16(11)14/h1-10H	GVEPBJHOBDJJJI-UHFFFAOYSA-N	0.0995	1	90.3492		206-44-0
Oc1cc2c(Cc3ccccc-23)cc1	6344-67-8	-9.31131	-9.53149	-9.11586	-9.31955	130	67	116	104.333	63	65	3	3	6344-67-8	1	7.26252	-9.11586		-9.31955			0.204486	0.0583179	1	3.5064	1						15.3623	4.69615e+06	1	-2.12941e-07	6344-67-8	27540	47540	DTXSID9047540	3-Hydroxyfluorene	Oc1cc2c(Cc3ccccc-23)cc1	?	InChI=1S/C13H10O/c14-11-6-5-10-7-9-3-1-2-4-12(9)13(10)8-11/h1-6,8,14H,7H2	PVUBSZGNXLNTLX-UHFFFAOYSA-N	0.317	1	7.26252		6344-67-8
	789-02-6	0	0	-9.10832	-3.03611	1137	1094	117	782.667	802	1057	1	1	789-02-6	1	44.5143	-9.10832		-3.03611			0.204569	0.0586605	1	3.48733	1						15.3162	4.48472e+06	1	-2.22979e-07	789-02-6	2345	22345	DTXSID6022345	o,p'-DDT	Clc1ccc(cc1)C(c1ccccc1Cl)C(Cl)(Cl)Cl	?	InChI=1S/C14H9Cl5/c15-10-7-5-9(6-8-10)13(14(17,18)19)11-3-1-2-4-12(11)16/h1-8,13H	CVUGPAFCQJIYDT-UHFFFAOYSA-N	0.152	1	44.5143		789-02-6
	60207-90-1	0	-9.05289	-9.10273	-6.05187	1137	114	118	456.333	381	547	2	2	60207-90-1	1	38.6703	-9.10273		-6.05187			0.204628	0.0589159	1	3.47322	1						15.282	4.33378e+06	1	-2.30745e-07	60207-90-1	4280	24280	DTXSID8024280	Propiconazole	CCCC1COC(C[n]2c[n]c[n]2)(O1)c1ccc(Cl)cc1Cl	?	InChI=1S/C15H17Cl2N3O2/c1-2-3-12-7-21-15(22-12,8-20-10-18-9-19-20)13-5-4-11(16)6-14(13)17/h4-6,9-10,12H,2-3,7-8H2,1H3	STJLVHWMYQXCPB-UHFFFAOYSA-N	0.167	1	38.6703		60207-90-1
ClC(Cl)=C(c1ccc(Cl)cc1)c1ccc(Cl)cc1	72-55-9	-9.24342	-9.56385	-9.06947	-9.29225	140	65	120	108.333	65	66	3	3	72-55-9	1	14.4398	-9.06947		-9.29225			0.204947	0.0604467	1	3.39054	1						15.0786	3.53618e+06	1	-2.82791e-07	72-55-9	374	20374	DTXSID9020374	p,p'-DDE	ClC(Cl)=C(c1ccc(Cl)cc1)c1ccc(Cl)cc1	?	InChI=1S/C14H8Cl4/c15-11-5-1-9(2-6-11)13(14(17)18)10-3-7-12(16)8-4-10/h1-8H	UCNVFOCBFJOQAL-UHFFFAOYSA-N	0.251	1	14.4398		72-55-9
	125225-28-7	0	0	-9.02974	-3.00991	1137	1094	123	784.667	807	1062	1	1	125225-28-7	1	11.5115	-9.02974		-3.00991			0.205249	0.0623051	1	3.29425	1						14.8356	2.7734e+06	1	-3.60568e-07	125225-28-7	14674	34674	DTXSID7034674	Ipconazole	CC(C)C1CCC(Cc2ccc(Cl)cc2)C1(O)C[n]1c[n]c[n]1	?	InChI=1S/C18H24ClN3O/c1-13(2)17-8-5-15(9-14-3-6-16(19)7-4-14)18(17,23)10-22-12-20-11-21-22/h3-4,6-7,11-13,15,17,23H,5,8-10H2,1-2H3	QTYCMDBMOLSEAM-UHFFFAOYSA-N	0.27	1	11.5115		125225-28-7
Cc1c2ccccc2[n]2C(=O)[C@@H](Cc3[n]c[nH]c3C)CCc21	129299-90-7	-10.3585	-9.78353	-8.96398	-9.70199	44	50	128	74	42	44	3	3	129299-90-7	1	73.0204	-8.96398		-9.70199			0.205561	0.0654516	1	3.14065	1						14.4334	1.85502e+06	0.999999	-5.39077e-07	129299-90-7	28142	48168	DTXSID7048168	Fabesetron hydrochloride	Cc1c2ccccc2[n]2C(=O)[C@@H](Cc3[n]c[nH]c3C)CCc21	Cl	InChI=1S/C18H19N3O/c1-11-14-5-3-4-6-17(14)21-16(11)8-7-13(18(21)22)9-15-12(2)19-10-20-15/h3-6,10,13H,7-9H2,1-2H3,(H,19,20)/t13-/m1/s1	AEKQMJRJRAHOAP-CYBMUJFWSA-N	0.116	1	73.0204		129299-90-7
OC(c1ccc(Cl)cc1)(c1ccc(Cl)cc1)C(Cl)(Cl)Cl	115-32-2	-10.5579	-8.70839	-8.89016	-9.38548	35	146	136	105.667	64	61	3	3	115-32-2	1	119.633	-8.89016		-9.38548			0.20563	0.0690855	1	2.97645	1						13.9819	1.18104e+06	0.999999	-8.46709e-07	115-32-2	450	20450	DTXSID4020450	Dicofol	OC(c1ccc(Cl)cc1)(c1ccc(Cl)cc1)C(Cl)(Cl)Cl	?	InChI=1S/C14H9Cl5O/c15-11-5-1-9(2-6-11)13(20,14(17,18)19)10-3-7-12(16)8-4-10/h1-8,20H	UOAMTSKGCBMZTC-UHFFFAOYSA-N	0.0833	1	119.633		115-32-2
CC(C)(C)CC(C)(C)c1ccc(O)cc1	140-66-9	-8.2701	-8.07988	-8.87563	-8.40854	242	241	138	207	139	137	3	3	140-66-9	1	17.8304	-8.87563		-8.40854			0.205608	0.069813	1	2.94513	1						13.893	1.08062e+06	0.999999	-9.25397e-07	140-66-9	2360	22360	DTXSID9022360	4-(1,1,3,3-Tetramethylbutyl)phenol	CC(C)(C)CC(C)(C)c1ccc(O)cc1	?	InChI=1S/C14H22O/c1-13(2,3)10-14(4,5)11-6-8-12(15)9-7-11/h6-9,15H,10H2,1-5H3	ISAVYTVYFVQUDY-UHFFFAOYSA-N	0.229	1	17.8304		140-66-9
Clc1cc(Cl)c(cc1)C1(CC(Br)CO1)C[n]1c[n]c[n]1	116255-48-2	-8.84312	-8.67687	-8.83843	-8.78614	171	149	142	154	94	101	3	3	116255-48-2	1	15.0563	-8.83843		-8.78614			0.2055	0.071694	1	2.86635	1						13.6655	860695	0.999999	-1.16185e-06	116255-48-2	12531	32531	DTXSID9032531	Bromuconazole	Clc1cc(Cl)c(cc1)C1(CC(Br)CO1)C[n]1c[n]c[n]1	?	InChI=1S/C13H12BrCl2N3O/c14-9-4-13(20-5-9,6-19-8-17-7-18-19)11-2-1-10(15)3-12(11)16/h1-3,7-9H,4-6H2	HJJVPARKXDDIQD-UHFFFAOYSA-N	0.247	1	15.0563		116255-48-2
	79983-71-4	0	-8.99559	-8.83251	-5.9427	1137	120	143	466.667	393	574	2	2	79983-71-4	1	17.6763	-8.83251		-5.9427			0.205476	0.0719956	1	2.85401	1						13.6293	830103	0.999999	-1.20467e-06	79983-71-4	14653	34653	DTXSID4034653	Hexaconazole	CCCCC(O)(C[n]1c[n]c[n]1)c1ccc(Cl)cc1Cl	?	InChI=1S/C14H17Cl2N3O/c1-2-3-6-14(20,8-19-10-17-9-18-19)12-5-4-11(15)7-13(12)16/h4-5,7,9-10,20H,2-3,6,8H2,1H3	STMIIPIFODONDC-UHFFFAOYSA-N	0.23	1	17.6763		79983-71-4
Oc1ccccc1Cc1ccccc1O	2467-02-9	-9.47172	-9.49204	-8.8076	-9.25712	111	69	145	108.333	65	68	3	3	2467-02-9	1	133.075	-8.8076		-9.25712			0.205354	0.0732717	1	2.80264	1						13.477	712818	0.999999	-1.40288e-06	2467-02-9	2446	22446	DTXSID4022446	Bisphenol F	Oc1ccccc1Cc1ccccc1O	?	InChI=1S/C13H12O2/c14-12-7-3-1-5-10(12)9-11-6-2-4-8-13(11)15/h1-8,14-15H,9H2	MQCPOLNSJCWPGT-UHFFFAOYSA-N	0.0785	1	133.075		2467-02-9
Oc1cc(Cl)c(cc1)-c1ccccc1	92-04-6	-9.13886	-9.45921	-8.79196	-9.13001	151	78	148	125.667	79	78	3	3	92-04-6	1	4.86115	-8.79196		-9.13001			0.20526	0.0740786	1	2.77084	1						13.3813	647802	0.999998	-1.54368e-06	92-04-6	2353	22353	DTXSID0022353	2-Chloro-4-phenylphenol	Oc1cc(Cl)c(cc1)-c1ccccc1	?	InChI=1S/C12H9ClO/c13-12-8-10(14)6-7-11(12)9-4-2-1-3-5-9/h1-8,14H	MXORDJXBRHNWBE-UHFFFAOYSA-N	0.352	1	4.86115		92-04-6
Oc1ccc(cc1)C(c1ccc(O)cc1)(C(F)(F)F)C(F)(F)F	1478-61-1	-10.5763	0	-8.79046	-6.45559	33	1094	149	425.333	340	452	2	2	1478-61-1	1	6.45288	-8.79046		-6.45559			0.20525	0.0741564	1	2.7678	1						13.3722	641878	0.999998	-1.55793e-06	1478-61-1	17717	37717	DTXSID7037717	Bisphenol AF	Oc1ccc(cc1)C(c1ccc(O)cc1)(C(F)(F)F)C(F)(F)F	?	InChI=1S/C15H10F6O2/c16-14(17,18)13(15(19,20)21,9-1-5-11(22)6-2-9)10-3-7-12(23)8-4-10/h1-8,22-23H	ZFVMWEVVKGLCIJ-UHFFFAOYSA-N	0.328	1	6.45288		1478-61-1
CCCN(CCOc1c(Cl)cc(Cl)cc1Cl)C(=O)[n]1cc[n]c1	67747-09-5	-9.10263	0	-8.76762	-5.95675	155	1094	150	466.333	392	569	2	2	67747-09-5	1	8.88179	-8.76762		-5.95675			0.205087	0.0753435	1	2.72203	1						13.2325	558192	0.999998	-1.7915e-06	67747-09-5	4270	24270	DTXSID4024270	Prochloraz	CCCN(CCOc1c(Cl)cc(Cl)cc1Cl)C(=O)[n]1cc[n]c1	?	InChI=1S/C15H16Cl3N3O2/c1-2-4-20(15(22)21-5-3-19-10-21)6-7-23-14-12(17)8-11(16)9-13(14)18/h3,5,8-10H,2,4,6-7H2,1H3	TVLSRXXIMLFWEO-UHFFFAOYSA-N	0.295	1	8.88179		67747-09-5
CC(C)(O)C(=O)Nc1cc(c(cc1)[N+]([O-])=O)C(F)(F)F	52806-53-8	-8.84792	-8.85869	-8.56015	-8.75559	170	137	166	157.667	99	106	3	3	52806-53-8	1	0.00089741	-8.56015		-8.75559			0.202324	0.086522	1	2.33841	1						11.9636	156930	0.999994	-6.37223e-06	52806-53-8	13562	33562	DTXSID8033562	Hydroxyflutamide	CC(C)(O)C(=O)Nc1cc(c(cc1)[N+]([O-])=O)C(F)(F)F	?	InChI=1S/C11H11F3N2O4/c1-10(2,18)9(17)15-6-3-4-8(16(19)20)7(5-6)11(12,13)14/h3-5,18H,1-2H3,(H,15,17)	YPQLFJODEKMJEF-UHFFFAOYSA-N	0.999	1	0.00089741		52806-53-8
CC(Oc1cccc2ccccc21)C(=O)N(CC)CC	15299-99-7	-8.10439	-9.74467	-8.55728	-8.80211	272	55	167	164.667	106	99	3	3	15299-99-7	1	7.48333	-8.55728		-8.80211			0.202269	0.0866809	1	2.33349	1						11.946	154205	0.999994	-6.48486e-06	15299-99-7	4211	24211	DTXSID5024211	Napropamide	CC(Oc1cccc2ccccc21)C(=O)N(CC)CC	?	InChI=1S/C17H21NO2/c1-4-18(5-2)17(19)13(3)20-16-12-8-10-14-9-6-7-11-15(14)16/h6-13H,4-5H2,1-3H3	WXZVAROIGSFCFJ-UHFFFAOYSA-N	0.314	1	7.48333		15299-99-7
FC(F)C(F)(F)OCC(C[n]1c[n]c[n]1)c1ccc(Cl)cc1Cl	112281-77-3	-8.6172	-9.74733	-8.42035	-8.92829	201	54	187	147.333	90	90	3	3	112281-77-3	1	3.00364	-8.42035		-8.92829			0.199194	0.0944059	1	2.10997	1						11.1086	66741.2	0.999985	-1.49831e-05	112281-77-3	14956	34956	DTXSID8034956	Tetraconazole	FC(F)C(F)(F)OCC(C[n]1c[n]c[n]1)c1ccc(Cl)cc1Cl	?	InChI=1S/C13H11Cl2F4N3O/c14-9-1-2-10(11(15)3-9)8(4-22-7-20-6-21-22)5-23-13(18,19)12(16)17/h1-3,6-8,12H,4-5H2	LQDARGUHUSPFNL-UHFFFAOYSA-N	0.409	1	3.00364		112281-77-3
	83657-24-3	0	-9.0646	-8.3746	-5.81307	1137	111	190	479.333	408	601	2	2	83657-24-3	1	32.8264	-8.3746		-5.81307			0.197956	0.0970373	1	2.04	1						10.8287	50450.4	0.99998	-1.98212e-05	83657-24-3	20363	40363	DTXSID2040363	Diniconazole	CC(C)(C)C(O)/C(=C\c1ccc(Cl)cc1Cl)/[n]1c[n]c[n]1	?	InChI=1S/C15H17Cl2N3O/c1-15(2,3)14(21)13(20-9-18-8-19-20)6-10-4-5-11(16)7-12(10)17/h4-9,14,21H,1-3H3/b13-6+	FBOUIAKEJMZPQG-AWNIVKPZSA-N	0.182	1	32.8264		83657-24-3
Oc1ccc(cc1)-c1ccccc1	92-69-3	-8.72447	-9.02029	-8.35439	-8.69972	183	117	193	164.333	105	110	3	3	92-69-3	1	9.61782	-8.35439		-8.69972			0.197377	0.0982064	1	2.00982	1						10.7052	44585.2	0.999978	-2.24287e-05	92-69-3	1152	21152	DTXSID7021152	4-Phenylphenol	Oc1ccc(cc1)-c1ccccc1	?	InChI=1S/C12H10O/c13-12-8-6-11(7-9-12)10-4-2-1-3-5-10/h1-9,13H	YXVFYQXJAXKLAK-UHFFFAOYSA-N	0.285	1	9.61782		92-69-3
COc1cc(ccc1N)-c1cc(OC)c(N)cc1	20325-40-0|119-90-4	-9.40115	-9.49151	-8.35153	-9.0814	120	70	196	128.667	80	81	3	3	20325-40-0|119-90-4	1	34.3263	-8.35153		-9.0814			0.197294	0.098372	1	2.00559	1						10.6877	43813.1	0.999977	-2.2824e-05	20325-40-0|119-90-4	485|5091	20485|25091	DTXSID1020485|DTXSID3025091	3,3'-Dimethoxybenzidine dihydrochloride|3,3'-Dimethoxybenzidine	COc1cc(ccc1N)-c1cc(OC)c(N)cc1	Cl.Cl|?	InChI=1S/C14H16N2O2/c1-17-13-7-9(3-5-11(13)15)10-4-6-12(16)14(8-10)18-2/h3-8H,15-16H2,1-2H3	JRBJSXQPQWSCCF-UHFFFAOYSA-N	0.17815	1	34.3263		20325-40-0|119-90-4
CCCN(CCC)c1c(cc(c(N)c1[N+]([O-])=O)C(F)(F)F)[N+]([O-])=O	29091-21-2	-6.8875	0	-8.22224	-5.03658	474	1094	208	592	568	736	2	2	29091-21-2	1	85.6232	-8.22224		-5.03658			0.193116	0.105943	1	1.82283	1						9.89697	19870	0.99995	-5.03257e-05	29091-21-2	14210	34210	DTXSID1034210	Prodiamine	CCCN(CCC)c1c(cc(c(N)c1[N+]([O-])=O)C(F)(F)F)[N+]([O-])=O	?	InChI=1S/C13H17F3N4O4/c1-3-5-18(6-4-2)11-9(19(21)22)7-8(13(14,15)16)10(17)12(11)20(23)24/h7H,3-6,17H2,1-2H3	RSVPPPHXAASNOL-UHFFFAOYSA-N	0.104	1	85.6232		29091-21-2
CCCCCCc1ccc(O)cc1O	136-77-6	-7.8563	-7.89661	-8.15917	-7.97069	307	263	216	262	179	183	3	3	136-77-6	1	61.4679	-8.15917		-7.97069			0.190802	0.10968	1	1.73961	1						9.5112	13510.1	0.999926	-7.40157e-05	136-77-6	699	20699	DTXSID1020699	4-Hexylresorcinol	CCCCCCc1ccc(O)cc1O	?	InChI=1S/C12H18O2/c1-2-3-4-5-6-10-7-8-11(13)9-12(10)14/h7-9,13-14H,2-6H2,1H3	WFJIVOKAWHGMBH-UHFFFAOYSA-N	0.127	1	61.4679		136-77-6
CCCCC(COC(=O)c1ccc(O)cc1)CC	5153-25-3	-8.34923	-7.67841	-8.14439	-8.05734	227	292	218	245.667	165	172	3	3	5153-25-3	1	46.0726	-8.14439		-8.05734			0.190234	0.110559	1	1.72066	1						9.42083	12342.8	0.999919	-8.10154e-05	5153-25-3	2525	22525	DTXSID4022525	2-Ethylhexylparaben	CCCCC(COC(=O)c1ccc(O)cc1)CC	?	InChI=1S/C15H22O3/c1-3-5-6-12(4-2)11-18-15(17)13-7-9-14(16)10-8-13/h7-10,12,16H,3-6,11H2,1-2H3	VTIMKVIDORQQFA-UHFFFAOYSA-N	0.148	1	46.0726		5153-25-3
O=C1C2CC=CCC2C(=O)N1SC(Cl)(Cl)C(Cl)Cl	2425-06-1	-7.73731	-6.71099	-8.13941	-7.52924	319	499	219	345.667	237	235	3	3	2425-06-1	1	9.61782	-8.13941		-7.52924			0.190041	0.110855	1	1.71431	1						9.39037	11972.5	0.999916	-8.35211e-05	2425-06-1	242	20242	DTXSID4020242	Captafol	O=C1C2CC=CCC2C(=O)N1SC(Cl)(Cl)C(Cl)Cl	?	InChI=1S/C10H9Cl4NO2S/c11-9(12)10(13,14)18-15-7(16)5-3-1-2-4-6(5)8(15)17/h1-2,5-6,9H,3-4H2	JHRWWRDRBPCWTF-UHFFFAOYSA-N	0.285	1	9.61782		2425-06-1
CC1(C)CON(Cc2ccccc2Cl)C1=O	81777-89-1	-8.70732	-7.02233	-8.08835	-7.93933	187	427	225	279.667	193	187	3	3	81777-89-1	1	68.8195	-8.08835		-7.93933			0.187999	0.1139	1	1.65056	1						9.07807	8761.01	0.999886	-0.000114136	81777-89-1	12355	32355	DTXSID1032355	Clomazone	CC1(C)CON(Cc2ccccc2Cl)C1=O	?	InChI=1S/C12H14ClNO2/c1-12(2)8-16-14(11(12)15)7-9-5-3-4-6-10(9)13/h3-6H,7-8H2,1-2H3	KIEDNEWSYUYDSN-UHFFFAOYSA-N	0.12	1	68.8195		81777-89-1
	143-50-0	0	0	-8.04786	-2.68262	1137	1094	229	820	888	1126	1	1	143-50-0	1	11.6657	-8.04786		-2.68262			0.186304	0.116321	1	1.60164	1						8.83042	6839.16	0.999854	-0.000146206	143-50-0	770	20770	DTXSID1020770	Kepone	O=C1C2(Cl)C3(Cl)C4(Cl)C2(Cl)C2(Cl)C(Cl)(C3(Cl)C21Cl)C4(Cl)Cl	?	InChI=1S/C10Cl10O/c11-2-1(21)3(12)6(15)4(2,13)8(17)5(2,14)7(3,16)9(6,18)10(8,19)20	LHHGDZSESBACKH-UHFFFAOYSA-N	0.269	1	11.6657		143-50-0
	105624-86-0	0	0	-7.98544	-2.66181	1137	1094	236	822.333	893	1135	1	1	105624-86-0	1	70.92	-7.98544		-2.66181			0.183564	0.120058	1	1.52897	1						8.44868	4668.88	0.999786	-0.000214161	105624-86-0	26970	46970	DTXSID1046970	5HPP-33	CC(C)c1cccc(C(C)C)c1N1C(=O)c2cc(O)ccc2C1=O	?	InChI=1S/C20H21NO3/c1-11(2)14-6-5-7-15(12(3)4)18(14)21-19(23)16-9-8-13(22)10-17(16)20(21)24/h5-12,22H,1-4H3	LAKWINYVWJPHQW-UHFFFAOYSA-N	0.118	1	70.92		105624-86-0
Cc1cccc(CC)c1N(COCC)C(=O)CCl	34256-82-1	-8.31862	0	-7.73706	-5.35189	234	1094	283	537	491	681	2	2	34256-82-1	1	56.2167	-7.73706		-5.35189			0.171289	0.134861	1	1.27012	1						6.92961	1022.1	0.999023	-0.000977902	34256-82-1	3848	23848	DTXSID8023848	Acetochlor	Cc1cccc(CC)c1N(COCC)C(=O)CCl	?	InChI=1S/C14H20ClNO2/c1-4-12-8-6-7-11(3)14(12)16(10-18-5-2)13(17)9-15/h6-8H,4-5,9-10H2,1-3H3	VTNQPKFIQCLBDU-UHFFFAOYSA-N	0.132	1	56.2167		34256-82-1
	115-29-7	0	0	-7.72344	-2.57448	1137	1094	286	839	923	1152	1	1	115-29-7	1	147.357	-7.72344		-2.57448			0.17056	0.135663	1	1.25723	1						6.84632	940.415	0.998938	-0.0010628	115-29-7	560	20560	DTXSID1020560	Endosulfan	O=S1OCC2C(CO1)C1(Cl)C(Cl)=C(Cl)C2(Cl)C1(Cl)Cl	?	InChI=1S/C9H6Cl6O3S/c10-5-6(11)8(13)4-2-18-19(16)17-1-3(4)7(5,12)9(8,14)15/h3-4H,1-2H2	RDYMFSUJUZBWLH-UHFFFAOYSA-N	0.0734	1	147.357		115-29-7
O=Nc1ccc(cc1)Nc1ccccc1	156-10-5	-8.54879	-7.62985	-7.71683	-7.96516	208	301	287	265.333	183	184	3	3	156-10-5	1	43.3455	-7.71683		-7.96516			0.170203	0.136052	1	1.25101	1						6.80589	903.147	0.998894	-0.00110663	156-10-5	1031	21031	DTXSID1021031	4-Nitrosodiphenylamine	O=Nc1ccc(cc1)Nc1ccccc1	?	InChI=1S/C12H10N2O/c15-14-12-8-6-11(7-9-12)13-10-4-2-1-3-5-10/h1-9,13H	OIJHFHYPXWSVPF-UHFFFAOYSA-N	0.155	1	43.3455		156-10-5
	156052-68-5	0	-8.67716	-7.65425	-5.4438	1137	148	299	528	479	667	2	2	156052-68-5	1	9.1026	-7.65425		-5.4438			0.166773	0.139716	1	1.19365	1						6.42314	615.931	0.998379	-0.00162224	156052-68-5	12581	32581	DTXSID9032581	Zoxamide	Cc1c(Cl)cc(cc1Cl)C(=O)NC(C)(CC)C(=O)CCl	?	InChI=1S/C14H16Cl3NO2/c1-4-14(3,12(19)7-15)18-13(20)9-5-10(16)8(2)11(17)6-9/h5-6H,4,7H2,1-3H3,(H,18,20)	SOUGWDPPRBKJEX-UHFFFAOYSA-N	0.292	1	9.1026		156052-68-5
O=C1C2CC=CCC2C(=O)N1SC(Cl)(Cl)Cl	133-06-2	-8.23954	-7.0835	-7.42829	-7.58378	247	413	336	332	227	224	3	3	133-06-2	1	9.47062	-7.42829		-7.58378			0.153616	0.15255	1	1.00699	1						5.04116	154.65	0.993575	-0.0064454	133-06-2	243	20243	DTXSID9020243	Captan	O=C1C2CC=CCC2C(=O)N1SC(Cl)(Cl)Cl	?	InChI=1S/C9H8Cl3NO2S/c10-9(11,12)16-13-7(14)5-3-1-2-4-6(5)8(13)15/h1-2,5-6H,3-4H2	LDVVMCZRFWMZSG-UHFFFAOYSA-N	0.287	1	9.47062		133-06-2
	50471-44-8	0	-8.40052	-7.38641	-5.26231	1137	189	345	557	520	697	2	2	50471-44-8	1	2.77553	-7.38641		-5.26231			0.151069	0.15484	0	0.975646	1						4.78505	119.708	0.991716	-4.79337	50471-44-8	2361	22361	DTXSID4022361	Vinclozolin	CC1(C=C)OC(=O)N(c2cc(Cl)cc(Cl)c2)C1=O	?	InChI=1S/C12H9Cl2NO3/c1-3-12(2)10(16)15(11(17)18-12)9-5-7(13)4-8(14)6-9/h3-6H,1H2,2H3	FSCWZHGZWWDELK-UHFFFAOYSA-N	0.416	1	2.77553		50471-44-8
CC(C)C(=O)Nc1cc(c(cc1)[N+]([O-])=O)C(F)(F)F	13311-84-7	-8.40561	-8.70849	-7.37567	-8.16326	222	145	347	238	160	159	3	3	13311-84-7	1	0.73711	-7.37567		-8.16326			0.150411	0.155422	0	0.967759	0						4.71935	112.095	0.991158	-4.72823	13311-84-7	11121	32004	DTXSID7032004	Flutamide	CC(C)C(=O)Nc1cc(c(cc1)[N+]([O-])=O)C(F)(F)F	?	InChI=1S/C11H11F3N2O3/c1-6(2)10(17)15-7-3-4-9(16(18)19)8(5-7)11(12,13)14/h3-6H,1-2H3,(H,15,17)	MKXKFYHWDHIYRV-UHFFFAOYSA-N	0.547	1	0.73711		13311-84-7
OC(=O)C1C(C2CCC1O2)C(O)=O	145-73-3	-7.46513	-7.94291	-7.35753	-7.58852	360	255	353	322.667	219	221	3	3	145-73-3	1	95.1803	-7.35753		-7.58852			0.149296	0.1564	0	0.954581	0						4.6084	100.323	0.990131	-4.61832	145-73-3	4081	24081	DTXSID7024081	Endothal	OC(=O)C1C(C2CCC1O2)C(O)=O	?	InChI=1S/C8H10O5/c9-7(10)5-3-1-2-4(13-3)6(5)8(11)12/h3-6H,1-2H2,(H,9,10)(H,11,12)	GXEKYRXVRROBEV-UHFFFAOYSA-N	0.0949	1	95.1803		145-73-3
CC12CC1(C)C(=O)N(c1cc(Cl)cc(Cl)c1)C2=O	32809-16-8	-7.93251	-7.57083	-7.24908	-7.58414	295	316	373	328	223	223	3	3	32809-16-8	1	7.33612	-7.24908		-7.58414			0.142542	0.162099	0	0.879352	0						3.94513	51.6833	0.981019	-3.9643	32809-16-8	13923	33923	DTXSID9033923	Procymidone	CC12CC1(C)C(=O)N(c1cc(Cl)cc(Cl)c1)C2=O	?	InChI=1S/C13H11Cl2NO2/c1-12-6-13(12,2)11(18)16(10(12)17)9-4-7(14)3-8(15)5-9/h3-5H,6H2,1-2H3	QXJKBPAVAHBARF-UHFFFAOYSA-N	0.316	1	7.33612		32809-16-8
CC1(C)NC(=O)N(C1=O)c1cc(c(cc1)[N+]([O-])=O)C(F)(F)F	63612-50-0	-9.75944	-9.05604	-7.20582	-8.67377	82	112	379	191	132	111	3	3	63612-50-0	1	0.0325047	-7.20582		-8.67377			0.139812	0.164296	0	0.850975	0						3.68057	39.669	0.975411	-3.70547	63612-50-0	14165	34165	DTXSID3034165	Nilutamide	CC1(C)NC(=O)N(C1=O)c1cc(c(cc1)[N+]([O-])=O)C(F)(F)F	?	InChI=1S/C12H10F3N3O4/c1-11(2)9(19)17(10(20)16-11)6-3-4-8(18(21)22)7(5-6)12(13,14)15/h3-5H,1-2H3,(H,16,20)	XWXYUMMDTVBTOU-UHFFFAOYSA-N	0.846	1	0.0325047		63612-50-0
C=CCOC(C[n]1c[n]cc1)c1ccc(Cl)cc1Cl	35554-44-0	-7.14221	-7.9951	-7.16729	-7.43487	420	251	382	351	244	249	3	3	35554-44-0	1	8.29296	-7.16729		-7.43487			0.137367	0.166213	0	0.826447	0						3.44491	31.3405	0.969079	-3.47632	35554-44-0	4151	24151	DTXSID8024151	Imazalil	C=CCOC(C[n]1c[n]cc1)c1ccc(Cl)cc1Cl	?	InChI=1S/C14H14Cl2N2O/c1-2-7-19-14(9-18-6-5-17-10-18)12-4-3-11(15)8-13(12)16/h2-6,8,10,14H,1,7,9H2	PZBPKYOVPCNPJY-UHFFFAOYSA-N	0.303	1	8.29296		35554-44-0
	112-63-0	0	0	-7.09025	-2.36342	1137	1094	398	876.333	965	1185	1	1	112-63-0	1	37.5015	-7.09025		-2.36342			0.132448	0.169927	0	0.779442	0						2.97375	19.5651	0.951374	-3.02359	112-63-0	843	20843	DTXSID7020843	Methyl linoleate	CCCCC/C=C\C/C=C\CCCCCCCC(=O)OC	?	InChI=1S/C19H34O2/c1-3-4-5-6-7-8-9-10-11-12-13-14-15-16-17-18-19(20)21-2/h7-8,10-11H,3-6,9,12-18H2,1-2H3/b8-7-,11-10-	WTTJVINHCBCLGX-NQLNTKRDSA-N	0.17	1	37.5015		112-63-0
Cc1cc(ccc1SC)OP(=S)(OC)OC	55-38-9	-7.02021	-6.92408	-7.0777	-7.00733	447	445	401	431	348	332	3	3	55-38-9	1	63.5684	-7.0777		-7.00733		97	0.131644	0.170516	0	0.772032	0						2.89697	18.1191	0.947696	-2.95069	55-38-9	620	20620	DTXSID8020620	Fenthion	Cc1cc(ccc1SC)OP(=S)(OC)OC	?	InChI=1S/C10H15O3PS2/c1-8-7-9(5-6-10(8)16-4)13-14(15,11-2)12-3/h5-7H,1-4H3	PNVJTZOFSHSLTO-UHFFFAOYSA-N	0.125	1	63.5684		55-38-9
CCC(=O)Nc1cc(Cl)c(Cl)cc1	709-98-8	-7.89648	-7.81912	-6.82358	-7.51306	301	275	457	344.333	235	236	3	3	709-98-8	1	5.49604	-6.82358		-7.51306			0.115331	0.181365	0	0.635907	0						1.34282	3.82982	0.792953	-1.57481	709-98-8	2111	22111	DTXSID8022111	Propanil	CCC(=O)Nc1cc(Cl)c(Cl)cc1	?	InChI=1S/C9H9Cl2NO/c1-2-9(13)12-6-3-4-7(10)8(11)5-6/h3-5H,2H2,1H3,(H,12,13)	LFULEKSKNZEWOE-UHFFFAOYSA-N	0.341	1	5.49604		709-98-8
[O-][N+](=O)c1ccc(cc1)Oc1ccc(Cl)cc1Cl	1836-75-5	-7.91137	-7.80591	-6.81737	-7.51155	297	277	459	344.333	235	238	3	3	1836-75-5	1	58.3172	-6.81737		-7.51155			0.114934	0.181602	0	0.632891	0						1.30485	3.68714	0.78665	-1.54482	1836-75-5	970	20970	DTXSID7020970	Nitrofen	[O-][N+](=O)c1ccc(cc1)Oc1ccc(Cl)cc1Cl	?	InChI=1S/C12H7Cl2NO3/c13-8-1-6-12(11(14)7-8)18-10-4-2-9(3-5-10)15(16)17/h1-7H	XITQUSLLOSKDTB-UHFFFAOYSA-N	0.13	1	58.3172		1836-75-5
CON(C)C(=O)Nc1cc(Cl)c(Cl)cc1	330-55-2	-7.56957	-7.28268	-6.68214	-7.17813	344	381	487	404	304	294	3	3	330-55-2	1	8.51377	-6.68214		-7.17813			0.106351	0.186404	0	0.570537	0						0.477787	1.6125	0.617225	-0.960308	330-55-2	4163	24163	DTXSID2024163	Linuron	CON(C)C(=O)Nc1cc(Cl)c(Cl)cc1	?	InChI=1S/C9H10Cl2N2O2/c1-13(15-2)9(14)12-6-3-4-7(10)8(11)5-6/h3-5H,1-2H3,(H,12,14)	XKJMBINCVNINCA-UHFFFAOYSA-N	0.3	1	8.51377		330-55-2
CSC(=O)c1cccc2[n][n][s]c12	135158-54-2	-6.92915	-7.08436	-6.44104	-6.81818	468	412	533	471	397	366	3	3	135158-54-2	1	21.5281	-6.44104		-6.81818			0.0914963	0.193103	0	0.473822	0						-0.996776	0.369068	0.269576	-0.31413	135158-54-2	12519	32519	DTXSID1032519	Acibenzolar-S-methyl	CSC(=O)c1cccc2[n][n][s]c12	?	InChI=1S/C8H6N2OS2/c1-12-8(11)5-3-2-4-6-7(5)13-10-9-6/h2-4H,1H3	UELITFHSCLAHKR-UHFFFAOYSA-N	0.211	1	21.5281		135158-54-2
COP(=S)(OC)SCN1N=Nc2ccccc2C1=O	86-50-0	-6.08818	-6.81953	-6.43415	-6.44729	627	469	534	543.333	497	455	3	3	86-50-0	1	35.164	-6.43415		-6.44729			0.0910827	0.193257	0	0.471304	0						-1.03896	0.353824	0.261351	-0.302933	86-50-0	122	20122	DTXSID3020122	Azinphos-methyl	COP(=S)(OC)SCN1N=Nc2ccccc2C1=O	?	InChI=1S/C10H12N3O3PS2/c1-15-17(18,16-2)19-7-13-10(14)8-5-3-4-6-9(8)11-12-13/h3-6H,7H2,1-2H3	CJJOSEISRRTUQB-UHFFFAOYSA-N	0.176	1	35.164		86-50-0
O=C1NSc2ccccc21	2634-33-5	-6.67412	-6.89556	-6.3632	-6.64429	515	449	548	504	437	402	3	3	2634-33-5	1	67.7693	-6.3632		-6.64429			0.0868716	0.194717	0	0.446143	0						-1.47283	0.229276	0.186513	-0.206425	2634-33-5	12523	32523	DTXSID5032523	1,2-Benzisothiazolin-3-one	O=C1NSc2ccccc21	?	InChI=1S/C7H5NOS/c9-7-5-3-1-2-4-6(5)10-8-7/h1-4H,(H,8,9)	DMSMPAJRVJJAGA-UHFFFAOYSA-N	0.121	1	67.7693		2634-33-5
CC(=Cc1ccccc1)[N+]([O-])=O	705-60-2	-6.39796	-6.41351	-6.16327	-6.32491	575	554	592	573.667	543	483	3	3	705-60-2	1	46.0726	-6.16327		-6.32491			0.0754767	0.197563	0	0.382038	0						-2.69564	0.0674991	0.0632311	-0.0653186	705-60-2	196505	41188	DTXSID1041188	(2-Nitro-1-propenyl)benzene	CC(=Cc1ccccc1)[N+]([O-])=O	?	InChI=1S/C9H9NO2/c1-8(10(11)12)7-9-5-3-2-4-6-9/h2-7H,1H3	WGSVFWFSJDAYBM-UHFFFAOYSA-N	0.148	1	46.0726		705-60-2
Cc1ccccc1N=Nc1cc(C)c(N)cc1	97-56-3	-9.47781	-4.2855	-6.14127	-6.63486	110	868	597	525	471	405	2	3	97-56-3	1	37.5015	-6.14127		-6.63486			0.0742701	0.197759	0	0.375558	0						-2.83015	0.0590038	0.0557163	-0.0573287	97-56-3	69	20069	DTXSID1020069	2-Amino-5-azotoluene	Cc1ccccc1N=Nc1cc(C)c(N)cc1	?	InChI=1S/C14H15N3/c1-10-5-3-4-6-14(10)17-16-12-7-8-13(15)11(2)9-12/h3-9H,15H2,1-2H3/b17-16+	PFRYFZZSECNQOL-WUKNDPDISA-N	0.17	1	37.5015		97-56-3
OCNC(=O)N(CO)C1C(=O)N(CO)C(=O)N1CO	78491-02-8	-5.91831	-5.15028	-6.13244	-5.73368	659	744	600	667.667	659	621	3	3	78491-02-8	1	14.4398	-6.13244		-5.73368			0.0737886	0.197832	0	0.372987	0						-2.88414	0.0559027	0.052943	-0.054396	78491-02-8	9559	29559	DTXSID0029559	Diazolidinyl urea	OCNC(=O)N(CO)C1C(=O)N(CO)C(=O)N1CO	?	InChI=1S/C8H14N4O7/c13-1-9-7(18)10(2-14)5-6(17)12(4-16)8(19)11(5)3-15/h5,13-16H,1-4H2,(H,9,18)	SOROIESOUPGGFO-UHFFFAOYSA-N	0.251	1	14.4398		78491-02-8
N#CCCC(Br)(CBr)C#N	35691-65-7	-6.13783	-6.13088	-5.92799	-6.06557	618	604	642	621.333	602	544	3	3	35691-65-7	1	44.1247	-5.92799		-6.06557			0.0631028	0.198435	0	0.318002	0						-4.13456	0.0160098	0.0157575	-0.015883	35691-65-7	4944	24944	DTXSID3024944	1,2-Dibromo-2,4-dicyanobutane	N#CCCC(Br)(CBr)C#N	?	InChI=1S/C6H6Br2N2/c7-4-6(8,5-10)2-1-3-9/h1-2,4H2	DHVLDKHFGIVEIP-UHFFFAOYSA-N	0.153	1	44.1247		35691-65-7
Cc1cc(ccc1[N+]([O-])=O)OP(=S)(OC)OC	122-14-5	-6.05189	-6.21374	-5.52278	-5.92947	633	588	720	647	635	576	3	3	122-14-5	1	0.337333	-5.52278		-5.92947			0.0447855	0.193626	0	0.231299	0						-6.61285	0.001343	0.0013412	-0.0013421	122-14-5	12613	32613	DTXSID4032613	Fenitrothion	Cc1cc(ccc1[N+]([O-])=O)OP(=S)(OC)OC	?	InChI=1S/C9H12NO5PS/c1-7-6-8(4-5-9(7)10(11)12)15-16(17,13-2)14-3/h4-6H,1-3H3	ZNOLGFHPUIJIMJ-UHFFFAOYSA-N	0.63	1	0.337333		122-14-5
O=C1SSC(Cl)=C1Cl	1192-52-5	-5.42535	-5.61123	-5.17472	-5.40376	740	685	785	736.667	725	672	3	3	1192-52-5	1	77.2214	-5.17472		-5.40376			0.0322184	0.183535	0	0.175543	0						-8.74156	0.000159804	0.000159778	-0.000159791	1192-52-5	12518	32518	DTXSID6032518	4,5-Dichloro-3H-1,2-dithiol-3-one	O=C1SSC(Cl)=C1Cl	?	InChI=1S/C3Cl2OS2/c4-1-2(5)7-8-3(1)6	QGSRKGWCQSATCL-UHFFFAOYSA-N	0.112	1	77.2214		1192-52-5
CCOP(=S)(Oc1ccc(cc1)[N+]([O-])=O)OCC	56-38-2	-5.21627	-5.14079	-4.88864	-5.0819	769	746	840	785	808	731	2	3	56-38-2	1	46.8518	-4.88864		-5.0819			0.0239924	0.171737	0	0.139705	0						-10.4912	2.77797e-05	2.77789e-05	-2.77793e-05	56-38-2	1100	21100	DTXSID7021100	Parathion	CCOP(=S)(Oc1ccc(cc1)[N+]([O-])=O)OCC	?	InChI=1S/C10H14NO5PS/c1-3-14-17(18,15-4-2)16-10-7-5-9(6-8-10)11(12)13/h5-8H,3-4H2,1-2H3	LCCNCVORNKJIRZ-UHFFFAOYSA-N	0.146	1	46.8518		56-38-2
COP(=S)(Oc1ccc(cc1)[N+]([O-])=O)OC	298-00-0	-4.78969	-4.70686	-4.8301	-4.77555	818	808	848	824.667	900	792	0	3	298-00-0	1	43.3455	-4.8301		-4.77555			0.0225274	0.168995	0	0.133302	0						-10.8492	1.94194e-05	1.9419e-05	-1.94192e-05	298-00-0	855	20855	DTXSID1020855	Methyl parathion	COP(=S)(Oc1ccc(cc1)[N+]([O-])=O)OC	?	InChI=1S/C8H10NO5PS/c1-12-15(16,13-2)14-8-5-3-7(4-6-8)9(10)11/h3-6H,1-2H3	RLBIQVVOMOPOHC-UHFFFAOYSA-N	0.155	1	43.3455		298-00-0
[O-][N+](=O)c1cc(ccc1Cl)[N+]([O-])=O	97-00-7	-5.11537	-4.55072	-4.79799	-4.82136	776	829	852	819	887	779	1	3	97-00-7	1	2.09118	-4.79799		-4.82136			0.0217538	0.16745	0	0.129912	0						-11.0456	1.59569e-05	1.59567e-05	-1.59568e-05	97-00-7	278	20278	DTXSID6020278	1-Chloro-2,4-dinitrobenzene	[O-][N+](=O)c1cc(ccc1Cl)[N+]([O-])=O	?	InChI=1S/C6H3ClN2O4/c7-5-2-1-4(8(10)11)3-6(5)9(12)13/h1-3H	VYZAHLCBVHPDDF-UHFFFAOYSA-N	0.437	1	2.09118		97-00-7
CCCCNC(=O)OCC#CI	55406-53-6	-4.66632	0	-4.14468	-2.937	834	1094	930	952.667	1069	1074	0	2	55406-53-6	1	77.2214	-4.14468		-2.937			0.0100674	0.131413	0	0.0766091	0						-15.0412	2.93558e-07	2.93558e-07	-2.93558e-07	55406-53-6	8038	28038	DTXSID0028038	3-Iodo-2-propynyl-N-butylcarbamate	CCCCNC(=O)OCC#CI	?	InChI=1S/C8H12INO2/c1-2-3-6-10-8(11)12-7-4-5-9/h2-3,6-7H2,1H3,(H,10,11)	WYVVKGNFXHOCQV-UHFFFAOYSA-N	0.112	1	77.2214		55406-53-6
N#CSCSC#N	6317-18-6	-1.79378	0	-2.00783	-1.2672	1112	1094	1117	1107.67	1271	1268	0	2	6317-18-6	1	88.7739	-2.00783		-1.2672			0.00036681	0.0284404	0	0.0128975	0						-28.1101	6.19369e-13	6.19369e-13	-6.19393e-13	6317-18-6	5599	25599	DTXSID8025599	Methylene bis(thiocyanate)	N#CSCSC#N	?	InChI=1S/C3H2N2S2/c4-1-6-3-7-2-5/h3H2	JWZXKXIUSSIAMR-UHFFFAOYSA-N	0.101	1	88.7739		6317-18-6
	2321-07-5	0	0	0	0	1137	1094	1139	1123.33	1287	1289	0	0	2321-07-5	1	29.32			0			5.40354e-06	0.00241039	0	0.00224177	0						-40.3899	2.87678e-18	2.87678e-18	0	2321-07-5	18887	38887	DTXSID0038887	Fluorescein	Oc1cc2Oc3cc(O)ccc3C3(OC(=O)c4ccccc34)c2cc1	?	InChI=1S/C20H12O5/c21-11-5-7-15-17(9-11)24-18-10-12(22)6-8-16(18)20(15)14-4-2-1-3-13(14)19(23)25-20/h1-10,21-22H	GNBHRKFJIUUOQI-UHFFFAOYSA-N	0.191	1	29.32		2321-07-5
	4574-04-3	0	0	0	0	1137	1094	1139	1123.33	1287	1289	0	0	4574-04-3	1	3.29693			0			5.40354e-06	0.00241039	0	0.00224177	0						-40.3899	2.87678e-18	2.87678e-18	0	4574-04-3	21289	41289	DTXSID9041289	Myristyltrimethylammonium chlorideN,N,N-Trimethyltetradecan-1-aminium chloride	CCCCCCCCCCCCCC[N+](C)(C)C	[Cl-]	InChI=1S/C17H38N/c1-5-6-7-8-9-10-11-12-13-14-15-16-17-18(2,3)4/h5-17H2,1-4H3/q+1	GLFDLEXFOHUASB-UHFFFAOYSA-N	0.4	1	3.29693		4574-04-3
	10453-86-8	0	0	0	0	1137	1094	1139	1123.33	1287	1289	0	0	10453-86-8	1	46.0726			0			5.40354e-06	0.00241039	0	0.00224177	0						-40.3899	2.87678e-18	2.87678e-18	0	10453-86-8	2253	22253	DTXSID7022253	Resmethrin	CC(C)=CC1C(C(=O)OCc2coc(Cc3ccccc3)c2)C1(C)C	?	InChI=1S/C22H26O3/c1-15(2)10-19-20(22(19,3)4)21(23)25-14-17-12-18(24-13-17)11-16-8-6-5-7-9-16/h5-10,12-13,19-20H,11,14H2,1-4H3	VEMKTZHHVJILDY-UHFFFAOYSA-N	0.148	1	46.0726		10453-86-8
CN1CCC(CC1)NC(=O)c1ccc(Nc2[n]c3c(c[n]2)N(C)C(=O)C(F)(F)CN3C2CCCC2)c(c1)OC	1062243-51-9	-2.47334	0	0	-0.824448	1079	1094	1139	1104	1266	1281	0	1	1062243-51-9	1	89.8241			-0.824448			5.40354e-06	0.00241039	0	0.00224177	0						-40.3899	2.87678e-18	2.87678e-18	0	1062243-51-9	28485	48511	DTXSID4048511	PharmaGSID_48511	CN1CCC(CC1)NC(=O)c1ccc(Nc2[n]c3c(c[n]2)N(C)C(=O)C(F)(F)CN3C2CCCC2)c(c1)OC	?	InChI=1S/C27H35F2N7O3/c1-34-12-10-18(11-13-34)31-24(37)17-8-9-20(22(14-17)39-3)32-26-30-15-21-23(33-26)36(19-6-4-5-7-19)16-27(28,29)25(38)35(21)2/h8-9,14-15,18-19H,4-7,10-13,16H2,1-3H3,(H,31,37)(H,30,32,33)	DJNZZLZKAXGMMC-UHFFFAOYSA-N	0.1	1	89.8241		1062243-51-9
	110488-70-5	0	0	0	0	1137	1094	1139	1123.33	1287	1289	0	0	110488-70-5	1	16.5974			0			5.40354e-06	0.00241039	0	0.00224177	0						-40.3899	2.87678e-18	2.87678e-18	0	110488-70-5	14545	34545	DTXSID7034545	Dimethomorph	COc1ccc(cc1OC)C(=CC(=O)N1CCOCC1)c1ccc(Cl)cc1	?	InChI=1S/C21H22ClNO4/c1-25-19-8-5-16(13-20(19)26-2)18(15-3-6-17(22)7-4-15)14-21(24)23-9-11-27-12-10-23/h3-8,13-14H,9-12H2,1-2H3	QNBTYORWCCMPQP-UHFFFAOYSA-N	0.237	1	16.5974		110488-70-5
	112-00-5	0	0	0	0	1137	1094	1139	1123.33	1287	1289	0	0	112-00-5	1	12.8986			0			5.40354e-06	0.00241039	0	0.00224177	0						-40.3899	2.87678e-18	2.87678e-18	0	112-00-5	6900	26900	DTXSID1026900	Dodecyltrimethylammonium chloride	CCCCCCCCCCCC[N+](C)(C)C	[Cl-]	InChI=1S/C15H34N/c1-5-6-7-8-9-10-11-12-13-14-15-16(2,3)4/h5-15H2,1-4H3/q+1	VICYBMUVWHJEFT-UHFFFAOYSA-N	0.261	1	12.8986		112-00-5
	114369-43-6	0	0	0	0	1137	1094	1139	1123.33	1287	1289	0	0	114369-43-6	1	59.3674			0			5.40354e-06	0.00241039	0	0.00224177	0						-40.3899	2.87678e-18	2.87678e-18	0	114369-43-6	12548	32548	DTXSID8032548	Fenbuconazole	N#CC(C[n]1c[n]c[n]1)(CCc1ccc(Cl)cc1)c1ccccc1	?	InChI=1S/C19H17ClN4/c20-18-8-6-16(7-9-18)10-11-19(12-21,13-24-15-22-14-23-24)17-4-2-1-3-5-17/h1-9,14-15H,10-11,13H2	RQDJADAKIFFEKQ-UHFFFAOYSA-N	0.129	1	59.3674		114369-43-6
	115-39-9	0	0	0	0	1137	1094	1139	1123.33	1287	1289	0	0	115-39-9	1	17.368			0			5.40354e-06	0.00241039	0	0.00224177	0						-40.3899	2.87678e-18	2.87678e-18	0	115-39-9	21682	41682	DTXSID6041682	Bromophenol blue	Oc1c(Br)cc(cc1Br)C1(OS(=O)(=O)c2ccccc12)c1cc(Br)c(O)c(Br)c1	?	InChI=1S/C19H10Br4O5S/c20-12-5-9(6-13(21)17(12)24)19(10-7-14(22)18(25)15(23)8-10)11-3-1-2-4-16(11)29(26,27)28-19/h1-8,24-25H	UDSAIICHUKSCKT-UHFFFAOYSA-N	0.232	1	17.368		115-39-9
CC(C)(C)c1cc(C)cc(Cc2cc(C)cc(c2O)C(C)(C)C)c1O	119-47-1	-9.57749	0	0	-3.1925	98	1094	1139	777	793	1031	1	1	119-47-1	1	17.0598			-3.1925			5.40354e-06	0.00241039	0	0.00224177	0						-40.3899	2.87678e-18	2.87678e-18	0	119-47-1	870	20870	DTXSID4020870	2,2'-Methylenebis(4-methyl-6-tert-butylphenol)	CC(C)(C)c1cc(C)cc(Cc2cc(C)cc(c2O)C(C)(C)C)c1O	?	InChI=1S/C23H32O2/c1-14-9-16(20(24)18(11-14)22(3,4)5)13-17-10-15(2)12-19(21(17)25)23(6,7)8/h9-12,24-25H,13H2,1-8H3	KGRVJHAUYBGFFP-UHFFFAOYSA-N	0.234	1	17.0598		119-47-1
	124-94-7	0	0	0	0	1137	1094	1139	1123.33	1287	1289	0	0	124-94-7	1	31.6576			0			5.40354e-06	0.00241039	0	0.00224177	0						-40.3899	2.87678e-18	2.87678e-18	0	124-94-7	20742	40742	DTXSID1040742	Triamcinolone	C[C@]12C=CC(=O)C=C1CC[C@H]1[C@@H]3C[C@@H](O)[C@](O)(C(=O)CO)[C@@]3(C)C[C@H](O)[C@]21F	?	InChI=1S/C21H27FO6/c1-18-6-5-12(24)7-11(18)3-4-13-14-8-15(25)21(28,17(27)10-23)19(14,2)9-16(26)20(13,18)22/h5-7,13-16,23,25-26,28H,3-4,8-10H2,1-2H3/t13-,14-,15+,16-,18-,19-,20-,21-/m0/s1	GFNANZIMVAIWHM-OBYCQNJPSA-N	0.185	1	31.6576		124-94-7
	125116-23-6	0	0	0	0	1137	1094	1139	1123.33	1287	1289	0	0	125116-23-6	1	20.749			0			5.40354e-06	0.00241039	0	0.00224177	0						-40.3899	2.87678e-18	2.87678e-18	0	125116-23-6	14497	34497	DTXSID4034497	Metconazole	CC1(C)CCC(Cc2ccc(Cl)cc2)C1(O)C[n]1c[n]c[n]1	?	InChI=1S/C17H22ClN3O/c1-16(2)8-7-14(9-13-3-5-15(18)6-4-13)17(16,22)10-21-12-19-11-20-21/h3-6,11-12,14,22H,7-10H2,1-2H3	XWPZUHJBOLQNMN-UHFFFAOYSA-N	0.213	1	20.749		125116-23-6
	126-72-7	0	0	0	0	1137	1094	1139	1123.33	1287	1289	0	0	126-72-7	1	28.1513			0			5.40354e-06	0.00241039	0	0.00224177	0						-40.3899	2.87678e-18	2.87678e-18	0	126-72-7	1413	21413	DTXSID5021413	Tris(2,3-dibromopropyl) phosphate	O=P(OCC(Br)CBr)(OCC(Br)CBr)OCC(Br)CBr	?	InChI=1S/C9H15Br6O4P/c10-1-7(13)4-17-20(16,18-5-8(14)2-11)19-6-9(15)3-12/h7-9H,1-6H2	PQYJRMFWJJONBO-UHFFFAOYSA-N	0.194	1	28.1513		126-72-7
	129453-61-8	0	0	0	0	1137	1094	1139	1123.33	1287	1289	0	0	129453-61-8	1	90.1392			0			5.40354e-06	0.00241039	0	0.00224177	0						-40.3899	2.87678e-18	2.87678e-18	0	129453-61-8	2369	22369	DTXSID4022369	Fulvestrant	C[C@]12CC[C@H]3[C@H]([C@@H]1CC[C@@H]2O)[C@@H](Cc1cc(O)ccc13)CCCCCCCCCS(=O)CCCC(F)(F)C(F)(F)F	?	InChI=1S/C32H47F5O3S/c1-30-17-15-26-25-12-11-24(38)21-23(25)20-22(29(26)27(30)13-14-28(30)39)10-7-5-3-2-4-6-8-18-41(40)19-9-16-31(33,34)32(35,36)37/h11-12,21-22,26-29,38-39H,2-10,13-20H2,1H3/t22-,26-,27+,28+,29-,30+,41?/m1/s1	VWUXBMIQPBEWFH-WCCTWKNTSA-N	0.0997	1	90.1392		129453-61-8
CC1(C)CCC(=Cc2ccc(Cl)cc2)C1(O)C[n]1c[n]c[n]1	131983-72-7	-9.25997	-9.75407	0	-6.33801	138	53	1139	443.333	360	480	2	2	131983-72-7	1	0.324242			-6.33801			5.40354e-06	0.00241039	0	0.00224177	0						-40.3899	2.87678e-18	2.87678e-18	0	131983-72-7	12655	32655	DTXSID0032655	Triticonazole	CC1(C)CCC(=Cc2ccc(Cl)cc2)C1(O)C[n]1c[n]c[n]1	?	InChI=1S/C17H20ClN3O/c1-16(2)8-7-14(9-13-3-5-15(18)6-4-13)17(16,22)10-21-12-19-11-20-21/h3-6,9,11-12,22H,7-8,10H2,1-2H3	PPDBOQMNKNNODG-UHFFFAOYSA-N	0.634	1	0.324242		131983-72-7
	13674-87-8	0	0	0	0	1137	1094	1139	1123.33	1287	1289	0	0	13674-87-8	1	9.24981			0			5.40354e-06	0.00241039	0	0.00224177	0						-40.3899	2.87678e-18	2.87678e-18	0	13674-87-8	6261	26261	DTXSID9026261	TDCPP	O=P(OC(CCl)CCl)(OC(CCl)CCl)OC(CCl)CCl	?	InChI=1S/C9H15Cl6O4P/c10-1-7(2-11)17-20(16,18-8(3-12)4-13)19-9(5-14)6-15/h7-9H,1-6H2	ASLWPAWFJZFCKF-UHFFFAOYSA-N	0.29	1	9.24981		13674-87-8
	139340-56-0	0	0	0	0	1137	1094	1139	1123.33	1287	1289	0	0	139340-56-0	1	46.0726			0			5.40354e-06	0.00241039	0	0.00224177	0						-40.3899	2.87678e-18	2.87678e-18	0	139340-56-0	27246	47246	DTXSID0047246	Darbufelone mesylate	CC(C)(C)c1cc(/C=C2\SC(=N)NC\2=O)cc(c1O)C(C)(C)C	CS(=O)(O)=O	InChI=1S/C18H24N2O2S/c1-17(2,3)11-7-10(8-12(14(11)21)18(4,5)6)9-13-15(22)20-16(19)23-13/h7-9,21H,1-6H3,(H2,19,20,22)/b13-9-	AKTXOQVMWSFEBQ-LCYFTJDESA-N	0.148	1	46.0726		139340-56-0
	1401-55-4	0	0	0	0	1137	1094	1139	1123.33	1287	1289	0	0	1401-55-4	1	46.8518			0			5.40354e-06	0.00241039	0	0.00224177	0						-40.3899	2.87678e-18	2.87678e-18	0	1401-55-4	6076	26076	DTXSID2026076	Tannic acid	Oc1c(cc(cc1O)C(=O)OC[C@H]1O[C@@H](OC(=O)c2cc(O)c(O)c(c2)OC(=O)c2cc(O)c(O)c(O)c2)[C@H](OC(=O)c2cc(O)c(O)c(c2)OC(=O)c2cc(O)c(O)c(O)c2)[C@@H](OC(=O)c2cc(O)c(O)c(c2)OC(=O)c2cc(O)c(O)c(O)c2)[C@@H]1OC(=O)c1cc(O)c(O)c(c1)OC(=O)c1cc(O)c(O)c(O)c1)OC(=O)c1cc(O)c(O)c(O)c1	?	InChI=1S/C76H52O46/c77-32-1-22(2-33(78)53(32)92)67(103)113-47-16-27(11-42(87)58(47)97)66(102)112-21-52-63(119-72(108)28-12-43(88)59(98)48(17-28)114-68(104)23-3-34(79)54(93)35(80)4-23)64(120-73(109)29-13-44(89)60(99)49(18-29)115-69(105)24-5-36(81)55(94)37(82)6-24)65(121-74(110)30-14-45(90)61(100)50(19-30)116-70(106)25-7-38(83)56(95)39(84)8-25)76(118-52)122-75(111)31-15-46(91)62(101)51(20-31)117-71…	LRBQNJMCXXYXIU-PPKXGCFTSA-N	0.146	1	46.8518		1401-55-4
	145742-28-5	0	0	0	0	1137	1094	1139	1123.33	1287	1289	0	0	145742-28-5	1	46.0726			0			5.40354e-06	0.00241039	0	0.00224177	0						-40.3899	2.87678e-18	2.87678e-18	0	145742-28-5	27251	47251	DTXSID9047251	CP-122721	COc1ccc(cc1CN[C@H]1CCCN[C@H]1c1ccccc1)OC(F)(F)F	?	InChI=1S/C20H23F3N2O2/c1-26-18-10-9-16(27-20(21,22)23)12-15(18)13-25-17-8-5-11-24-19(17)14-6-3-2-4-7-14/h2-4,6-7,9-10,12,17,19,24-25H,5,8,11,13H2,1H3/t17-,19-/m0/s1	ZIWFCOIGUNPHPM-HKUYNNGSSA-N	0.148	1	46.0726		145742-28-5
COCN(C(=O)CCl)c1c(CC)cccc1CC	15972-60-8	-7.16173	0	0	-2.38724	415	1094	1139	882.667	978	1180	1	1	15972-60-8	1	78.2716			-2.38724			5.40354e-06	0.00241039	0	0.00224177	0						-40.3899	2.87678e-18	2.87678e-18	0	15972-60-8	2265	22265	DTXSID1022265	Alachlor	COCN(C(=O)CCl)c1c(CC)cccc1CC	?	InChI=1S/C14H20ClNO2/c1-4-11-7-6-8-12(5-2)14(11)16(10-18-3)13(17)9-15/h6-8H,4-5,9-10H2,1-3H3	XCSGPAVHZFQHGE-UHFFFAOYSA-N	0.111	1	78.2716		15972-60-8
	17372-87-1	0	0	0	0	1137	1094	1139	1123.33	1287	1289	0	0	17372-87-1	1	37.8911			0			5.40354e-06	0.00241039	0	0.00224177	0						-40.3899	2.87678e-18	2.87678e-18	0	17372-87-1	5234	25234	DTXSID0025234	Eosin	OC(=O)c1ccccc1C1c2cc(Br)c(O)c(Br)c2OC2C=1C=C(Br)C(=O)C=2Br	[Na+].[Na+]	InChI=1S/C20H8Br4O5/c21-11-5-9-13(7-3-1-2-4-8(7)20(27)28)10-6-12(22)17(26)15(24)19(10)29-18(9)14(23)16(11)25/h1-6,25H,(H,27,28)	AZXGXVQWEUFULR-UHFFFAOYSA-N	0.169	1	37.8911		17372-87-1
	180084-01-9	0	0	0	0	1137	1094	1139	1123.33	1287	1289	0	0	180084-01-9	1	10.1245			0			5.40354e-06	0.00241039	0	0.00224177	0						-40.3899	2.87678e-18	2.87678e-18	0	180084-01-9	27320	47320	DTXSID5047320	SB236057A	CCN1CCC2(COc3cc4CCN(C(=O)c5ccc(cc5)-c5ccc(cc5C)-c5[n][n]c(C)o5)c4cc23)CC1	Cl	InChI=1S/C33H34N4O3/c1-4-36-15-12-33(13-16-36)20-39-30-18-25-11-14-37(29(25)19-28(30)33)32(38)24-7-5-23(6-8-24)27-10-9-26(17-21(27)2)31-35-34-22(3)40-31/h5-10,17-19H,4,11-16,20H2,1-3H3	WXAKEEQOWUHGCI-UHFFFAOYSA-N	0.279	1	10.1245		180084-01-9
	18924-66-8	0	0	0	0	1137	1094	1139	1123.33	1287	1289	0	0	18924-66-8	1	14.4398			0			5.40354e-06	0.00241039	0	0.00224177	0						-40.3899	2.87678e-18	2.87678e-18	0	18924-66-8	24865	44865	DTXSID5044865	2,2'-(Tetradecylimino)diethanol	CCCCCCCCCCCCCCN(CCO)CCO	?	InChI=1S/C18H39NO2/c1-2-3-4-5-6-7-8-9-10-11-12-13-14-19(15-17-20)16-18-21/h20-21H,2-18H2,1H3	CPHJEACXPATRSU-UHFFFAOYSA-N	0.251	1	14.4398		18924-66-8
	196808-45-4	0	0	0	0	1137	1094	1139	1123.33	1287	1289	0	0	196808-45-4	1	23.4761			0			5.40354e-06	0.00241039	0	0.00224177	0						-40.3899	2.87678e-18	2.87678e-18	0	196808-45-4	27310	47310	DTXSID1047310	Farglitazar	Cc1oc([n]c1CCOc1ccc(C[C@H](Nc2ccccc2C(=O)c2ccccc2)C(O)=O)cc1)-c1ccccc1	?	InChI=1S/C34H30N2O5/c1-23-29(36-33(41-23)26-12-6-3-7-13-26)20-21-40-27-18-16-24(17-19-27)22-31(34(38)39)35-30-15-9-8-14-28(30)32(37)25-10-4-2-5-11-25/h2-19,31,35H,20-22H2,1H3,(H,38,39)/t31-/m0/s1	ZZCHHVUQYRMYLW-HKBQPEDESA-N	0.206	1	23.4761		196808-45-4
	19774-82-4	0	0	0	0	1137	1094	1139	1123.33	1287	1289	0	0	19774-82-4	1	30.0992			0			5.40354e-06	0.00241039	0	0.00224177	0						-40.3899	2.87678e-18	2.87678e-18	0	19774-82-4	17185	37185	DTXSID7037185	Amiodarone hydrochloride	CCCCc1oc2ccccc2c1C(=O)c1cc(I)c(OCCN(CC)CC)c(I)c1	Cl	InChI=1S/C25H29I2NO3/c1-4-7-11-22-23(18-10-8-9-12-21(18)31-22)24(29)17-15-19(26)25(20(27)16-17)30-14-13-28(5-2)6-3/h8-10,12,15-16H,4-7,11,13-14H2,1-3H3	IYIKLHRQXLHMJQ-UHFFFAOYSA-N	0.189	1	30.0992		19774-82-4
	221246-12-4	0	0	0	0	1137	1094	1139	1123.33	1287	1289	0	0	221246-12-4	1	74.0707			0			5.40354e-06	0.00241039	0	0.00224177	0						-40.3899	2.87678e-18	2.87678e-18	0	221246-12-4	27249	47249	DTXSID5047249	Fandosentan potassium salt	CCc1cc(cc2OCOc12)C1=C(C(O)=O)N(c2ccccc2C(F)(F)F)S(=O)(=O)c2ccccc21	[K+]	InChI=1S/C25H18F3NO6S/c1-2-14-11-15(12-19-23(14)35-13-34-19)21-16-7-3-6-10-20(16)36(32,33)29(22(21)24(30)31)18-9-5-4-8-17(18)25(26,27)28/h3-12H,2,13H2,1H3,(H,30,31)	YMGQBWRXNCAABF-UHFFFAOYSA-N	0.115	1	74.0707		221246-12-4
	221671-62-1	0	0	0	0	1137	1094	1139	1123.33	1287	1289	0	0	221671-62-1	1	161.359			0			5.40354e-06	0.00241039	0	0.00224177	0						-40.3899	2.87678e-18	2.87678e-18	0	221671-62-1	27369	47369	DTXSID6047369	SR146131	Cc1cc2cc(C(=O)Nc3[n]c(-c4cc(OC)c(Cl)cc4OC)c(CCC4CCCCC4)[s]3)[n](CC(O)=O)c2c(C)c1	C(=O)(O)C(F)(F)F	InChI=1S/C32H36ClN3O5S/c1-18-12-19(2)30-21(13-18)14-24(36(30)17-28(37)38)31(39)35-32-34-29(22-15-26(41-4)23(33)16-25(22)40-3)27(42-32)11-10-20-8-6-5-7-9-20/h12-16,20H,5-11,17H2,1-4H3,(H,37,38)(H,34,35,39)	NFDFTMICKVDYLQ-UHFFFAOYSA-N	0.0684	1	161.359		221671-62-1
	22260-51-1	0	0	0	0	1137	1094	1139	1123.33	1287	1289	0	0	22260-51-1	1	41.7871			0			5.40354e-06	0.00241039	0	0.00224177	0						-40.3899	2.87678e-18	2.87678e-18	0	22260-51-1	197	20197	DTXSID6020197	Bromocriptine mesylate	CN1C[C@@H](C=C2[C@H]1Cc1c(Br)[nH]c3cccc2c13)C(=O)N[C@@]1(O[C@@]2(O)[C@@H]3CCCN3C(=O)[C@H](CC(C)C)N2C1=O)C(C)C	CS(=O)(=O)O	InChI=1S/C32H40BrN5O5/c1-16(2)12-24-29(40)37-11-7-10-25(37)32(42)38(24)30(41)31(43-32,17(3)4)35-28(39)18-13-20-19-8-6-9-22-26(19)21(27(33)34-22)14-23(20)36(5)15-18/h6,8-9,13,16-18,23-25,34,42H,7,10-12,14-15H2,1-5H3,(H,35,39)/t18-,23-,24+,25+,31-,32+/m1/s1	OZVBMTJYIDMWIL-AYFBDAFISA-N	0.159	1	41.7871		22260-51-1
CC(C)=CC1C(C(=O)OC2CC(=O)C(CC#C)=C2C)C1(C)C	23031-36-9	-8.88131	0	0	-2.96044	167	1094	1139	800	840	1069	1	1	23031-36-9	1	37.8911			-2.96044			5.40354e-06	0.00241039	0	0.00224177	0						-40.3899	2.87678e-18	2.87678e-18	0	23031-36-9	196509	32572	DTXSID0032572	Prallethrin	CC(C)=CC1C(C(=O)OC2CC(=O)C(CC#C)=C2C)C1(C)C	?	InChI=1S/C19H24O3/c1-7-8-13-12(4)16(10-15(13)20)22-18(21)17-14(9-11(2)3)19(17,5)6/h1,9,14,16-17H,8,10H2,2-6H3	SMKRKQBMYOFFMU-UHFFFAOYSA-N	0.169	1	37.8911		23031-36-9
	2353-45-9	0	0	0	0	1137	1094	1139	1123.33	1287	1289	0	0	2353-45-9	1	22.3073			0			5.40354e-06	0.00241039	0	0.00224177	0						-40.3899	2.87678e-18	2.87678e-18	0	2353-45-9	673	20673	DTXSID3020673	FD&C Green No. 3	CC[N+](Cc1cc(ccc1)S(O)(=O)=O)=C1C=CC(C=C1)=C(c1ccc(O)cc1S(O)(=O)=O)c1ccc(cc1)N(Cc1cc(ccc1)S(O)(=O)=O)CC |c:14,16,19,t:21|	[Na+].[Na+]	InChI=1S/C37H36N2O10S3/c1-3-38(24-26-7-5-9-33(21-26)50(41,42)43)30-15-11-28(12-16-30)37(35-20-19-32(40)23-36(35)52(47,48)49)29-13-17-31(18-14-29)39(4-2)25-27-8-6-10-34(22-27)51(44,45)46/h5-23H,3-4,24-25H2,1-2H3,(H3,41,42,43,44,45,46,47,48,49)/p+1	VVJKKKDJADMKNM-UHFFFAOYSA-O	0.209	1	22.3073		2353-45-9
	2392-39-4	0	0	0	0	1137	1094	1139	1123.33	1287	1289	0	0	2392-39-4	1	5.49604			0			5.40354e-06	0.00241039	0	0.00224177	0						-40.3899	2.87678e-18	2.87678e-18	0	2392-39-4	27429	47429	DTXSID3047429	Dexamethasone sodium phosphate	C[C@@H]1C[C@H]2[C@@H]3CCC4=CC(=O)C=C[C@]4(C)[C@@]3(F)[C@@H](O)C[C@]2(C)[C@@]1(O)C(=O)COP(O)(O)=O	[Na+].[Na+]	InChI=1S/C22H30FO8P/c1-12-8-16-15-5-4-13-9-14(24)6-7-19(13,2)21(15,23)17(25)10-20(16,3)22(12,27)18(26)11-31-32(28,29)30/h6-7,9,12,15-17,25,27H,4-5,8,10-11H2,1-3H3,(H2,28,29,30)/t12-,15+,16+,17+,19+,20+,21+,22+/m1/s1	VQODGRNSFPNSQE-CXSFZGCWSA-N	0.341	1	5.49604		2392-39-4
	24169-02-6	0	0	0	0	1137	1094	1139	1123.33	1287	1289	0	0	24169-02-6	1	3.26435			0			5.40354e-06	0.00241039	0	0.00224177	0						-40.3899	2.87678e-18	2.87678e-18	0	24169-02-6	5226	25226	DTXSID6025226	Econazole nitrate	Clc1cc(Cl)c(cc1)C(C[n]1c[n]cc1)OCc1ccc(Cl)cc1	O[N+]([O-])=O	InChI=1S/C18H15Cl3N2O/c19-14-3-1-13(2-4-14)11-24-18(10-23-8-7-22-12-23)16-6-5-15(20)9-17(16)21/h1-9,12,18H,10-11H2	LEZWWPYKPKIXLL-UHFFFAOYSA-N	0.401	1	3.26435		24169-02-6
CN(C)c1ccc(cc1)C(=N)c1ccc(cc1)N(C)C	2465-27-2	-9.22389	0	0	-3.07463	141	1094	1139	791.333	819	1049	1	1	2465-27-2	1	99.9063			-3.07463			5.40354e-06	0.00241039	0	0.00224177	0						-40.3899	2.87678e-18	2.87678e-18	0	2465-27-2	114	20114	DTXSID9020114	Auramine hydrochloride	CN(C)c1ccc(cc1)C(=N)c1ccc(cc1)N(C)C	Cl	InChI=1S/C17H21N3/c1-19(2)15-9-5-13(6-10-15)17(18)14-7-11-16(12-8-14)20(3)4/h5-12,18H,1-4H3	JPIYZTWMUGTEHX-UHFFFAOYSA-N	0.0904	1	99.9063		2465-27-2
CC(C)(c1cc(c(O)cc1)C(C)(C)c1ccccc1)c1ccccc1	2772-45-4	-11.54	0	0	-3.84668	7	1094	1139	746.667	737	928	1	1	2772-45-4	1	39.8391			-3.84668			5.40354e-06	0.00241039	0	0.00224177	0						-40.3899	2.87678e-18	2.87678e-18	0	2772-45-4	9241	29241	DTXSID7029241	2,4-Bis(1-methyl-1-phenylethyl)phenol	CC(C)(c1cc(c(O)cc1)C(C)(C)c1ccccc1)c1ccccc1	?	InChI=1S/C24H26O/c1-23(2,18-11-7-5-8-12-18)20-15-16-22(25)21(17-20)24(3,4)19-13-9-6-10-14-19/h5-17,25H,1-4H3	FMUYQRFTLHAARI-UHFFFAOYSA-N	0.164	1	39.8391		2772-45-4
	27955-94-8	0	0	0	0	1137	1094	1139	1123.33	1287	1289	0	0	27955-94-8	1	15.981			0			5.40354e-06	0.00241039	0	0.00224177	0						-40.3899	2.87678e-18	2.87678e-18	0	27955-94-8	17712	37712	DTXSID2037712	4,4',4"-Ethane-1,1,1-triyltriphenol	CC(c1ccc(O)cc1)(c1ccc(O)cc1)c1ccc(O)cc1	?	InChI=1S/C20H18O3/c1-20(14-2-8-17(21)9-3-14,15-4-10-18(22)11-5-15)16-6-12-19(23)13-7-16/h2-13,21-23H,1H3	BRPSWMCDEYMRPE-UHFFFAOYSA-N	0.241	1	15.981		27955-94-8
	291305-06-1	0	0	0	0	1137	1094	1139	1123.33	1287	1289	0	0	291305-06-1	1	59.3674			0			5.40354e-06	0.00241039	0	0.00224177	0						-40.3899	2.87678e-18	2.87678e-18	0	291305-06-1	27295	47295	DTXSID5047295	UK-373911	CN[C@H]1CC[C@H](c2ccc(cc21)S(N)(=O)=O)c1cc(Cl)c(Cl)cc1	?	InChI=1S/C17H18Cl2N2O2S/c1-21-17-7-5-12(10-2-6-15(18)16(19)8-10)13-4-3-11(9-14(13)17)24(20,22)23/h2-4,6,8-9,12,17,21H,5,7H2,1H3,(H2,20,22,23)/t12-,17-/m0/s1	HGBGXSPIBLZGHS-SJCJKPOMSA-N	0.129	1	59.3674		291305-06-1
	2919-66-6	0	0	0	0	1137	1094	1139	1123.33	1287	1289	0	0	2919-66-6	1	1.92599			0			5.40354e-06	0.00241039	0	0.00224177	0						-40.3899	2.87678e-18	2.87678e-18	0	2919-66-6	28158	48184	DTXSID5048184	Melengestrol acetate	CC(=O)[C@@]1(OC(C)=O)C(=C)C[C@H]2[C@@H]3C=C(C)C4=CC(=O)CC[C@]4(C)[C@H]3CC[C@]12C	?	InChI=1S/C25H32O4/c1-14-11-19-20(23(5)9-7-18(28)13-21(14)23)8-10-24(6)22(19)12-15(2)25(24,16(3)26)29-17(4)27/h11,13,19-20,22H,2,7-10,12H2,1,3-6H3/t19-,20+,22+,23-,24+,25+/m1/s1	UDKABVSQKJNZBH-DWNQPYOZSA-N	0.445	1	1.92599		2919-66-6
	361343-19-3	0	0	0	0	1137	1094	1139	1123.33	1287	1289	0	0	361343-19-3	1	68.8195			0			5.40354e-06	0.00241039	0	0.00224177	0						-40.3899	2.87678e-18	2.87678e-18	0	361343-19-3	27277	47277	DTXSID7047277	Elzasonan	CN1CCN(CC1)c1ccccc1/C=C1\SCCN(C\1=O)c1cc(Cl)c(Cl)cc1	?	InChI=1S/C22H23Cl2N3OS/c1-25-8-10-26(11-9-25)20-5-3-2-4-16(20)14-21-22(28)27(12-13-29-21)17-6-7-18(23)19(24)15-17/h2-7,14-15H,8-13H2,1H3/b21-14-	LHYMPSWMHXUWSK-STZFKDTASA-N	0.12	1	68.8195		361343-19-3
	3691-35-8	0	0	0	0	1137	1094	1139	1123.33	1287	1289	0	0	3691-35-8	1	24.6449			0			5.40354e-06	0.00241039	0	0.00224177	0						-40.3899	2.87678e-18	2.87678e-18	0	3691-35-8	12348	32348	DTXSID2032348	Chlorophacinone	O=C(C(c1ccc(Cl)cc1)c1ccccc1)C1C(=O)c2ccccc2C1=O	?	InChI=1S/C23H15ClO3/c24-16-12-10-15(11-13-16)19(14-6-2-1-3-7-14)23(27)20-21(25)17-8-4-5-9-18(17)22(20)26/h1-13,19-20H	UDHXJZHVNHGCEC-UHFFFAOYSA-N	0.203	1	24.6449		3691-35-8
	3844-45-9	0	0	0	0	1137	1094	1139	1123.33	1287	1289	0	0	3844-45-9	1	82.4725			0			5.40354e-06	0.00241039	0	0.00224177	0						-40.3899	2.87678e-18	2.87678e-18	0	3844-45-9	189	20189	DTXSID2020189	FD&C Blue No. 1	CC[N+](Cc1cc(ccc1)S(O)(=O)=O)=C1C=CC(C=C1)=C(c1ccccc1S(O)(=O)=O)c1ccc(cc1)N(Cc1cc(ccc1)S(O)(=O)=O)CC |c:14,16,19,t:21|	[Na+].[Na+]	InChI=1S/C37H36N2O9S3/c1-3-38(25-27-9-7-11-33(23-27)49(40,41)42)31-19-15-29(16-20-31)37(35-13-5-6-14-36(35)51(46,47)48)30-17-21-32(22-18-30)39(4-2)26-28-10-8-12-34(24-28)50(43,44)45/h5-24H,3-4,25-26H2,1-2H3,(H2-,40,41,42,43,44,45,46,47,48)/p+1	CTRXDTYTAAKVSM-UHFFFAOYSA-O	0.107	1	82.4725		3844-45-9
	427-51-0	0	0	0	0	1137	1094	1139	1123.33	1287	1289	0	0	427-51-0	1	1.22883			0			5.40354e-06	0.00241039	0	0.00224177	0						-40.3899	2.87678e-18	2.87678e-18	0	427-51-0	366	20366	DTXSID5020366	Cyproterone acetate	C[C@]12CC[C@H]3[C@@H](C=C(Cl)C4=CC(=O)[C@@H]5C[C@@H]5[C@@]43C)[C@@H]1CC[C@]2(OC(C)=O)C(C)=O	?	InChI=1S/C24H29ClO4/c1-12(26)24(29-13(2)27)8-6-16-14-10-20(25)19-11-21(28)15-9-18(15)23(19,4)17(14)5-7-22(16,24)3/h10-11,14-18H,5-9H2,1-4H3/t14-,15+,16-,17-,18-,22-,23-,24-/m0/s1	UWFYSQMTEOIJJG-FDTZYFLXSA-N	0.494	1	1.22883		427-51-0
	444610-91-7	0	0	0	0	1137	1094	1139	1123.33	1287	1289	0	0	444610-91-7	1	19.6798			0			5.40354e-06	0.00241039	0	0.00224177	0						-40.3899	2.87678e-18	2.87678e-18	0	444610-91-7	27315	47315	DTXSID6047315	PharmaGSID_47315	COc1ccc(cc1)N1CCN(Cc2[n]c([s]c2CSc2cc(CC)c(cc2)OCC(O)=O)-c2ccc(cc2)C(F)(F)F)CC1	?	InChI=1S/C33H34F3N3O4S2/c1-3-22-18-27(12-13-29(22)43-20-31(40)41)44-21-30-28(37-32(45-30)23-4-6-24(7-5-23)33(34,35)36)19-38-14-16-39(17-15-38)25-8-10-26(42-2)11-9-25/h4-13,18H,3,14-17,19-21H2,1-2H3,(H,40,41)	CESIUPFUCGHEPP-UHFFFAOYSA-N	0.217	1	19.6798		444610-91-7
OC(=O)c1cc(ccc1)N(Cc1c[n]ccc1)c1cc(OC(F)F)c(cc1)OC(F)F	460081-99-6	-7.18965	0	0	-2.39655	410	1094	1139	881	974	1179	1	1	460081-99-6	1	11.3574			-2.39655			5.40354e-06	0.00241039	0	0.00224177	0						-40.3899	2.87678e-18	2.87678e-18	0	460081-99-6	28484	48510	DTXSID9048510	PharmaGSID_48510	OC(=O)c1cc(ccc1)N(Cc1c[n]ccc1)c1cc(OC(F)F)c(cc1)OC(F)F	?	InChI=1S/C21H16F4N2O4/c22-20(23)30-17-7-6-16(10-18(17)31-21(24)25)27(12-13-3-2-8-26-11-13)15-5-1-4-14(9-15)19(28)29/h1-11,20-21H,12H2,(H,28,29)	GLUDVMFRXKAGHO-UHFFFAOYSA-N	0.271	1	11.3574		460081-99-6
	50-14-6	0	0	0	0	1137	1094	1139	1123.33	1287	1289	0	0	50-14-6	1	99.4863			0			5.40354e-06	0.00241039	0	0.00224177	0						-40.3899	2.87678e-18	2.87678e-18	0	50-14-6	233	20233	DTXSID5020233	Ergocalciferol	CC(C)[C@@H](C)/C=C/[C@@H](C)[C@H]1CC[C@H]2/C(/CCC[C@@]21C)=C/C=C1/C[C@@H](O)CCC/1=C	?	InChI=1S/C28H44O/c1-19(2)20(3)9-10-22(5)26-15-16-27-23(8-7-17-28(26,27)6)12-13-24-18-25(29)14-11-21(24)4/h9-10,12-13,19-20,22,25-27,29H,4,7-8,11,14-18H2,1-3,5-6H3/b10-9+,23-12+,24-13-/t20-,22+,25-,26+,27-,28+/m0/s1	MECHNRXZTMCUDQ-RKHKHRCZSA-N	0.0908	1	99.4863		50-14-6
	50-41-9	0	0	0	0	1137	1094	1139	1123.33	1287	1289	0	0	50-41-9	1	7.70414			0			5.40354e-06	0.00241039	0	0.00224177	0						-40.3899	2.87678e-18	2.87678e-18	0	50-41-9	337	20337	DTXSID8020337	Clomiphene citrate (1:1)	CCN(CCOc1ccc(cc1)C(=C(Cl)c1ccccc1)c1ccccc1)CC	C(CC(=O)O)(CC(=O)O)(C(=O)O)O	InChI=1S/C26H28ClNO/c1-3-28(4-2)19-20-29-24-17-15-22(16-18-24)25(21-11-7-5-8-12-21)26(27)23-13-9-6-10-14-23/h5-18H,3-4,19-20H2,1-2H3	GKIRPKYJQBWNGO-UHFFFAOYSA-N	0.311	1	7.70414		50-41-9
COC(=O)[C@@H]1[C@@H](OC)[C@@H](C[C@@H]2CN3CCc4c([nH]c5cc(ccc45)OC)[C@H]3C[C@@H]21)OC(=O)c1cc(OC)c(OC)c(c1)OC	50-55-5	-1.62848	0	0	-0.542827	1117	1094	1139	1116.67	1279	1285	0	1	50-55-5	1	6.52648			-0.542827			5.40354e-06	0.00241039	0	0.00224177	0						-40.3899	2.87678e-18	2.87678e-18	0	50-55-5	1237	21237	DTXSID7021237	Reserpine	COC(=O)[C@@H]1[C@@H](OC)[C@@H](C[C@@H]2CN3CCc4c([nH]c5cc(ccc45)OC)[C@H]3C[C@@H]21)OC(=O)c1cc(OC)c(OC)c(c1)OC	?	InChI=1S/C33H40N2O9/c1-38-19-7-8-20-21-9-10-35-16-18-13-27(44-32(36)17-11-25(39-2)30(41-4)26(12-17)40-3)31(42-5)28(33(37)43-6)22(18)15-24(35)29(21)34-23(20)14-19/h7-8,11-12,14,18,22,24,27-28,31,34H,9-10,13,15-16H2,1-6H3/t18-,22+,24-,27-,28+,31+/m1/s1	QEVHRUUCFGRFIF-MDEJGZGSSA-N	0.327	1	6.52648		50-55-5
	5116-94-9	0	0	0	0	1137	1094	1139	1123.33	1287	1289	0	0	5116-94-9	1	60.4177			0			5.40354e-06	0.00241039	0	0.00224177	0						-40.3899	2.87678e-18	2.87678e-18	0	5116-94-9	22169	42169	DTXSID0042169	Monotridecyl phosphate	CCCCCCCCCCCCCOP(O)(O)=O	?	InChI=1S/C13H29O4P/c1-2-3-4-5-6-7-8-9-10-11-12-13-17-18(14,15)16/h2-13H2,1H3,(H2,14,15,16)	GAJQCIFYLSXSEZ-UHFFFAOYSA-N	0.128	1	60.4177		5116-94-9
	5137-55-3	0	0	0	0	1137	1094	1139	1123.33	1287	1289	0	0	5137-55-3	1	0.79408			0			5.40354e-06	0.00241039	0	0.00224177	0						-40.3899	2.87678e-18	2.87678e-18	0	5137-55-3	24487	44487	DTXSID1044487	Methyltrioctylammonium chloride	C[N+](CCCCCCCC)(CCCCCCCC)CCCCCCCC	[Cl-]	InChI=1S/C25H54N/c1-5-8-11-14-17-20-23-26(4,24-21-18-15-12-9-6-2)25-22-19-16-13-10-7-3/h5-25H2,1-4H3/q+1	ZUZLIXGTXQBUDC-UHFFFAOYSA-N	0.539	1	0.79408		5137-55-3
	55285-14-8	0	0	0	0	1137	1094	1139	1123.33	1287	1289	0	0	55285-14-8	1	145.397			0			5.40354e-06	0.00241039	0	0.00224177	0						-40.3899	2.87678e-18	2.87678e-18	0	55285-14-8	3950	23950	DTXSID5023950	Carbosulfan	CN(SN(CCCC)CCCC)C(=O)Oc1cccc2CC(C)(C)Oc21	?	InChI=1S/C20H32N2O3S/c1-6-8-13-22(14-9-7-2)26-21(5)19(23)24-17-12-10-11-16-15-20(3,4)25-18(16)17/h10-12H,6-9,13-15H2,1-5H3	JLQUFIHWVLZVTJ-UHFFFAOYSA-N	0.0741	1	145.397		55285-14-8
	56-95-1	0	0	0	0	1137	1094	1139	1123.33	1287	1289	0	0	56-95-1	1	8.14576			0			5.40354e-06	0.00241039	0	0.00224177	0						-40.3899	2.87678e-18	2.87678e-18	0	56-95-1	12345	32345	DTXSID7032345	Chlorhexidine diacetate	N=C(NC(=N)NCCCCCCNC(=N)NC(=N)Nc1ccc(Cl)cc1)Nc1ccc(Cl)cc1	C(=O)(O)C.C(=O)(O)C	InChI=1S/C22H30Cl2N10/c23-15-5-9-17(10-6-15)31-21(27)33-19(25)29-13-3-1-2-4-14-30-20(26)34-22(28)32-18-11-7-16(24)8-12-18/h5-12H,1-4,13-14H2,(H5,25,27,29,31,33)(H5,26,28,30,32,34)	GHXZTYHSJHQHIJ-UHFFFAOYSA-N	0.305	1	8.14576		56-95-1
	57-09-0	0	0	0	0	1137	1094	1139	1123.33	1287	1289	0	0	57-09-0	1	17.5221			0			5.40354e-06	0.00241039	0	0.00224177	0						-40.3899	2.87678e-18	2.87678e-18	0	57-09-0	17028	37028	DTXSID5037028	Hexadecyltrimethylammonium bromide	CCCCCCCCCCCCCCCC[N+](C)(C)C	[Br-]	InChI=1S/C19H42N/c1-5-6-7-8-9-10-11-12-13-14-15-16-17-18-19-20(2,3)4/h5-19H2,1-4H3/q+1	RLGQACBPNDBWTB-UHFFFAOYSA-N	0.231	1	17.5221		57-09-0
	577-11-7	0	0	0	0	1137	1094	1139	1123.33	1287	1289	0	0	577-11-7	1	64.6186			0			5.40354e-06	0.00241039	0	0.00224177	0						-40.3899	2.87678e-18	2.87678e-18	0	577-11-7	2959	22959	DTXSID8022959	Docusate sodium	CCC(COC(=O)CC(C(=O)OCC(CCCC)CC)S(O)(=O)=O)CCCC	[Na+]	InChI=1S/C20H38O7S/c1-5-9-11-16(7-3)14-26-19(21)13-18(28(23,24)25)20(22)27-15-17(8-4)12-10-6-2/h16-18H,5-15H2,1-4H3,(H,23,24,25)	HNSDLXPSAYFUHK-UHFFFAOYSA-N	0.124	1	64.6186		577-11-7
	588941-45-1	0	0	0	0	1137	1094	1139	1123.33	1287	1289	0	0	588941-45-1	1	34.7744			0			5.40354e-06	0.00241039	0	0.00224177	0						-40.3899	2.87678e-18	2.87678e-18	0	588941-45-1	28480	48506	DTXSID5048506	PharmaGSID_48506	CS(=O)(=O)c1ccc(cc1Cl)[C@@H](CC1CCCC1)C(=O)Nc1c[n]cc[n]1	?	InChI=1S/C19H22ClN3O3S/c1-27(25,26)17-7-6-14(11-16(17)20)15(10-13-4-2-3-5-13)19(24)23-18-12-21-8-9-22-18/h6-9,11-13,15H,2-5,10H2,1H3,(H,22,23,24)/t15-/m1/s1	QULLOTSYPAOTIW-OAHLLOKOSA-N	0.177	1	34.7744		588941-45-1
	59227-89-3	0	0	0	0	1137	1094	1139	1123.33	1287	1289	0	0	59227-89-3	1	80.372			0			5.40354e-06	0.00241039	0	0.00224177	0						-40.3899	2.87678e-18	2.87678e-18	0	59227-89-3	22086	42086	DTXSID0042086	Laurocapram	CCCCCCCCCCCCN1CCCCCC1=O	?	InChI=1S/C18H35NO/c1-2-3-4-5-6-7-8-9-10-13-16-19-17-14-11-12-15-18(19)20/h2-17H2,1H3	AXTGDCSMTYGJND-UHFFFAOYSA-N	0.109	1	80.372		59227-89-3
Oc1cc2ccc(cc2cc1)SSc1cc2ccc(O)cc2cc1	6088-51-3	-11.7647	-9.88595	0	-7.21687	5	41	1139	395	294	289	2	2	6088-51-3	1	34.3848			-7.21687			5.40354e-06	0.00241039	0	0.00224177	0						-40.3899	2.87678e-18	2.87678e-18	0	6088-51-3	5429	25429	DTXSID7025429	6-Hydroxy-2-naphthyl disulfide	Oc1cc2ccc(cc2cc1)SSc1cc2ccc(O)cc2cc1	?	InChI=1S/C20H14O2S2/c21-17-5-1-15-11-19(7-3-13(15)9-17)23-24-20-8-4-14-10-18(22)6-2-16(14)12-20/h1-12,21-22H	AHXGXXJEEHFHDK-UHFFFAOYSA-N	0.178	1	34.3848		6088-51-3
	61-73-4	0	0	0	0	1137	1094	1139	1123.33	1287	1289	0	0	61-73-4	1	16.5974			0			5.40354e-06	0.00241039	0	0.00224177	0						-40.3899	2.87678e-18	2.87678e-18	0	61-73-4	3296	23296	DTXSID0023296	Methylene blue	CN(C)c1cc2[s+]c3cc(ccc3[n]c2cc1)N(C)C	[Cl-]	InChI=1S/C16H18N3S/c1-18(2)11-5-7-13-15(9-11)20-16-10-12(19(3)4)6-8-14(16)17-13/h5-10H,1-4H3/q+1	RBTBFTRPCNLSDE-UHFFFAOYSA-N	0.237	1	16.5974		61-73-4
	630-56-8	0	0	0	0	1137	1094	1139	1123.33	1287	1289	0	0	630-56-8	1	6.37928			0			5.40354e-06	0.00241039	0	0.00224177	0						-40.3899	2.87678e-18	2.87678e-18	0	630-56-8	23915	43915	DTXSID6043915	Hydroxyprogesterone caproate	CC(=O)[C@]1(CC[C@H]2[C@@H]3CCC4=CC(=O)CC[C@]4(C)[C@H]3CC[C@]12C)OC(=O)CCCCC	?	InChI=1S/C27H40O4/c1-5-6-7-8-24(30)31-27(18(2)28)16-13-23-21-10-9-19-17-20(29)11-14-25(19,3)22(21)12-15-26(23,27)4/h17,21-23H,5-16H2,1-4H3/t21-,22+,23+,25+,26+,27+/m1/s1	DOMWKUIIPQCAJU-LJHIYBGHSA-N	0.329	1	6.37928		630-56-8
CCCCCCCCN1SC(Cl)=C(Cl)C1=O	64359-81-5	-7.95814	-7.76443	0	-5.24085	288	282	1139	569.667	537	704	2	2	64359-81-5	1	96.0205			-5.24085			5.40354e-06	0.00241039	0	0.00224177	0						-40.3899	2.87678e-18	2.87678e-18	0	64359-81-5	12315	32315	DTXSID5032315	4,5-Dichloro-2-octyl-3(2H)-isothiazolone	CCCCCCCCN1SC(Cl)=C(Cl)C1=O	?	InChI=1S/C11H17Cl2NOS/c1-2-3-4-5-6-7-8-14-11(15)9(12)10(13)16-14/h2-8H2,1H3	PORQOHRXAJJKGK-UHFFFAOYSA-N	0.0941	1	96.0205		64359-81-5
	65277-42-1	0	0	0	0	1137	1094	1139	1123.33	1287	1289	0	0	65277-42-1	1	24.2553			0			5.40354e-06	0.00241039	0	0.00224177	0						-40.3899	2.87678e-18	2.87678e-18	0	65277-42-1	9879	29879	DTXSID7029879	Ketoconazole	CC(=O)N1CCN(CC1)c1ccc(cc1)OC[C@H]1CO[C@@](C[n]2c[n]cc2)(O1)c1ccc(Cl)cc1Cl	?	InChI=1S/C26H28Cl2N4O4/c1-19(33)31-10-12-32(13-11-31)21-3-5-22(6-4-21)34-15-23-16-35-26(36-23,17-30-9-8-29-18-30)24-7-2-20(27)14-25(24)28/h2-9,14,18,23H,10-13,15-17H2,1H3/t23-,26-/m0/s1	XMAYWYJOQHXEEK-OZXSUGGESA-N	0.204	1	24.2553		65277-42-1
	67485-29-4	0	0	0	0	1137	1094	1139	1123.33	1287	1289	0	0	67485-29-4	1	16.7516			0			5.40354e-06	0.00241039	0	0.00224177	0						-40.3899	2.87678e-18	2.87678e-18	0	67485-29-4	3868	23868	DTXSID6023868	Hydramethylnon	CC1(C)CNC(NC1)=NN=C(/C=C/c1ccc(cc1)C(F)(F)F)/C=C/c1ccc(cc1)C(F)(F)F	?	InChI=1S/C25H24F6N4/c1-23(2)15-32-22(33-16-23)35-34-21(13-7-17-3-9-19(10-4-17)24(26,27)28)14-8-18-5-11-20(12-6-18)25(29,30)31/h3-14H,15-16H2,1-2H3,(H2,32,33,35)/b13-7+,14-8+	IQVNEKKDSLOHHK-FNCQTZNRSA-N	0.236	1	16.7516		67485-29-4
	676116-04-4	0	0	0	0	1137	1094	1139	1123.33	1287	1289	0	0	676116-04-4	1	15.6727			0			5.40354e-06	0.00241039	0	0.00224177	0						-40.3899	2.87678e-18	2.87678e-18	0	676116-04-4	27271	47271	DTXSID7047271	PD 0343701	Cc1cc(CCN2CCN(CC2)c2[n][s]c3ccccc32)cc2c1NC(=O)CC2(C)C	S(=O)(O)(=O)C	InChI=1S/C25H30N4OS/c1-17-14-18(15-20-23(17)26-22(30)16-25(20,2)3)8-9-28-10-12-29(13-11-28)24-19-6-4-5-7-21(19)31-27-24/h4-7,14-15H,8-13,16H2,1-3H3,(H,26,30)	SRAQFALNAGNAQE-UHFFFAOYSA-N	0.243	1	15.6727		676116-04-4
	68392-35-8	0	0	0	0	1137	1094	1139	1123.33	1287	1289	0	0	68392-35-8	1	7.48333			0			5.40354e-06	0.00241039	0	0.00224177	0						-40.3899	2.87678e-18	2.87678e-18	0	68392-35-8	28161	37094	DTXSID3037094	4-Hydroxytamoxifen	CCC(=C(c1ccc(cc1)OCCN(C)C)c1ccc(O)cc1)c1ccccc1	?	InChI=1S/C26H29NO2/c1-4-25(20-8-6-5-7-9-20)26(21-10-14-23(28)15-11-21)22-12-16-24(17-13-22)29-19-18-27(2)3/h5-17,28H,4,18-19H2,1-3H3	TXUZVZSFRXZGTL-UHFFFAOYSA-N	0.314	1	7.48333		68392-35-8
	686756-87-6	0	0	0	0	1137	1094	1139	1123.33	1287	1289	0	0	686756-87-6	1	7.48333			0			5.40354e-06	0.00241039	0	0.00224177	0						-40.3899	2.87678e-18	2.87678e-18	0	686756-87-6	28493	48519	DTXSID4048519	PharmaGSID_48519	CN1C(=O)N(Cc2c[n]c(Nc3cc4OCC(CO)Oc4cc3)[n]c12)c1ccccc1Br	?	InChI=1S/C22H20BrN5O4/c1-27-20-13(10-28(22(27)30)17-5-3-2-4-16(17)23)9-24-21(26-20)25-14-6-7-18-19(8-14)31-12-15(11-29)32-18/h2-9,15,29H,10-12H2,1H3,(H,24,25,26)	KCIDXSZMKJKCSV-UHFFFAOYSA-N	0.314	1	7.48333		686756-87-6
	72-33-3	0	0	0	0	1137	1094	1139	1123.33	1287	1289	0	0	72-33-3	1	0.383151			0			5.40354e-06	0.00241039	0	0.00224177	0						-40.3899	2.87678e-18	2.87678e-18	0	72-33-3	814	20814	DTXSID0020814	Mestranol	C[C@]12CC[C@H]3[C@@H](CCc4cc(ccc43)OC)[C@@H]1CC[C@@]2(O)C#C	?	InChI=1S/C21H26O2/c1-4-21(22)12-10-19-18-7-5-14-13-15(23-3)6-8-16(14)17(18)9-11-20(19,21)2/h1,6,8,13,17-19,22H,5,7,9-12H2,2-3H3/t17-,18-,19+,20+,21+/m1/s1	IMSSROKUHAOUJS-MJCUULBUSA-N	0.616	1	0.383151		72-33-3
	725228-45-5	0	0	0	0	1137	1094	1139	1123.33	1287	1289	0	0	725228-45-5	1	76.1711			0			5.40354e-06	0.00241039	0	0.00224177	0						-40.3899	2.87678e-18	2.87678e-18	0	725228-45-5	27371	47371	DTXSID0047371	AVE5638	NCc1cc(ccc1)C1CCN(CC1)C(=O)c1ccc(C#Cc2ccccc2F)o1	?	InChI=1S/C25H23FN2O2/c26-23-7-2-1-5-20(23)8-9-22-10-11-24(30-22)25(29)28-14-12-19(13-15-28)21-6-3-4-18(16-21)17-27/h1-7,10-11,16,19H,12-15,17,27H2	FTLQSQQQFMZPKO-UHFFFAOYSA-N	0.113	1	76.1711		725228-45-5
	77-09-8	0	0	0	0	1137	1094	1139	1123.33	1287	1289	0	0	77-09-8	1	35.9432			0			5.40354e-06	0.00241039	0	0.00224177	0						-40.3899	2.87678e-18	2.87678e-18	0	77-09-8	1125	21125	DTXSID0021125	Phenolphthalein	Oc1ccc(cc1)C1(OC(=O)c2ccccc12)c1ccc(O)cc1	?	InChI=1S/C20H14O4/c21-15-9-5-13(6-10-15)20(14-7-11-16(22)12-8-14)18-4-2-1-3-17(18)19(23)24-20/h1-12,21-22H	KJFMBFZCATUALV-UHFFFAOYSA-N	0.174	1	35.9432		77-09-8
	79622-59-6	0	0	0	0	1137	1094	1139	1123.33	1287	1289	0	0	79622-59-6	1	43.3455			0			5.40354e-06	0.00241039	0	0.00224177	0						-40.3899	2.87678e-18	2.87678e-18	0	79622-59-6	12551	32551	DTXSID7032551	Fluazinam	[O-][N+](=O)c1cc(c(Cl)c(c1Nc1[n]cc(cc1Cl)C(F)(F)F)[N+]([O-])=O)C(F)(F)F	?	InChI=1S/C13H4Cl2F6N4O4/c14-6-1-4(12(16,17)18)3-22-11(6)23-9-7(24(26)27)2-5(13(19,20)21)8(15)10(9)25(28)29/h1-3H,(H,22,23)	UZCGKGPEKUCDTF-UHFFFAOYSA-N	0.155	1	43.3455		79622-59-6
	81741-28-8	0	0	0	0	1137	1094	1139	1123.33	1287	1289	0	0	81741-28-8	1	0.893777			0			5.40354e-06	0.00241039	0	0.00224177	0						-40.3899	2.87678e-18	2.87678e-18	0	81741-28-8	14997	34997	DTXSID9034997	Tributyltetradecylphosphonium chloride	CCCCCCCCCCCCCC[P+](CCCC)(CCCC)CCCC	[Cl-]	InChI=1S/C26H56P/c1-5-9-13-14-15-16-17-18-19-20-21-22-26-27(23-10-6-2,24-11-7-3)25-12-8-4/h5-26H2,1-4H3/q+1	YCBRTSYWJMECAH-UHFFFAOYSA-N	0.525	1	0.893777		81741-28-8
	82640-04-8	0	0	0	0	1137	1094	1139	1123.33	1287	1289	0	0	82640-04-8	1	19.6798			0			5.40354e-06	0.00241039	0	0.00224177	0						-40.3899	2.87678e-18	2.87678e-18	0	82640-04-8	14181	34181	DTXSID1034181	Raloxifene hydrochloride	Oc1ccc(cc1)-c1[s]c2cc(O)ccc2c1C(=O)c1ccc(cc1)OCCN1CCCCC1	Cl	InChI=1S/C28H27NO4S/c30-21-8-4-20(5-9-21)28-26(24-13-10-22(31)18-25(24)34-28)27(32)19-6-11-23(12-7-19)33-17-16-29-14-2-1-3-15-29/h4-13,18,30-31H,1-3,14-17H2	GZUITABIAKMVPG-UHFFFAOYSA-N	0.217	1	19.6798		82640-04-8
	83-79-4	0	0	0	0	1137	1094	1139	1123.33	1287	1289	0	0	83-79-4	1	24.2553			0			5.40354e-06	0.00241039	0	0.00224177	0						-40.3899	2.87678e-18	2.87678e-18	0	83-79-4	1248	21248	DTXSID6021248	Rotenone	CC(=C)[C@H]1Cc2c3O[C@@H]4COc5cc(OC)c(cc5[C@@H]4C(=O)c3ccc2O1)OC	?	InChI=1S/C23H22O6/c1-11(2)16-8-14-15(28-16)6-5-12-22(24)21-13-7-18(25-3)19(26-4)9-17(13)27-10-20(21)29-23(12)14/h5-7,9,16,20-21H,1,8,10H2,2-4H3/t16-,20-,21+/m1/s1	JUVIOZPCNVVQFO-HBGVWJBISA-N	0.204	1	24.2553		83-79-4
	85509-19-9	0	0	0	0	1137	1094	1139	1123.33	1287	1289	0	0	85509-19-9	1	14.9021			0			5.40354e-06	0.00241039	0	0.00224177	0						-40.3899	2.87678e-18	2.87678e-18	0	85509-19-9	4235	24235	DTXSID3024235	Flusilazole	C[Si](C[n]1c[n]c[n]1)(c1ccc(F)cc1)c1ccc(F)cc1	?	InChI=1S/C16H15F2N3Si/c1-22(12-21-11-19-10-20-21,15-6-2-13(17)3-7-15)16-8-4-14(18)5-9-16/h2-11H,12H2,1H3	FQKUGOMFVDPBIZ-UHFFFAOYSA-N	0.248	1	14.9021		85509-19-9
	88-24-4	0	0	0	0	1137	1094	1139	1123.33	1287	1289	0	0	88-24-4	1	19.988			0			5.40354e-06	0.00241039	0	0.00224177	0						-40.3899	2.87678e-18	2.87678e-18	0	88-24-4	18864	38864	DTXSID7038864	2,2'-Methylenebis(ethyl-6-tert-butylphenol)	CC(C)(C)c1cc(CC)cc(Cc2cc(CC)cc(c2O)C(C)(C)C)c1O	?	InChI=1S/C25H36O2/c1-9-16-11-18(22(26)20(13-16)24(3,4)5)15-19-12-17(10-2)14-21(23(19)27)25(6,7)8/h11-14,26-27H,9-10,15H2,1-8H3	GPNYZBKIGXGYNU-UHFFFAOYSA-N	0.215	1	19.988		88-24-4
CCN(CC)C(=S)SSC(=S)N(CC)CC	97-77-8	-7.20657	-7.49911	0	-4.9019	409	329	1139	625.667	610	759	2	2	97-77-8	1	62.5181			-4.9019			5.40354e-06	0.00241039	0	0.00224177	0						-40.3899	2.87678e-18	2.87678e-18	0	97-77-8	1322	21322	DTXSID1021322	Disulfiram	CCN(CC)C(=S)SSC(=S)N(CC)CC	?	InChI=1S/C10H20N2S4/c1-5-11(6-2)9(13)15-16-10(14)12(7-3)8-4/h5-8H2,1-4H3	AUZONCFQVSMFAP-UHFFFAOYSA-N	0.126	1	62.5181		97-77-8
	DB00687	0	0	0	0	1137	1094	1139	1123.33	1287	1289	0	0	DB00687	1	0.00089741			0			5.40354e-06	0.00241039	0	0.00224177	0						-40.3899	2.87678e-18	2.87678e-18	0	DB00687					CC12CCC(=O)C=C1CCC1C3CCC(O)(C(=O)CO)C3(C)CC(O)C21F		InChI=1S/C21H29FO5/c1-18-7-5-13(24)9-12(18)3-4-15-14-6-8-20(27,17(26)11-23)19(14,2)10-16(25)21(15,18)22/h9,14-16,23,25,27H,3-8,10-11H2,1-2H3	AAXVEMMRQDVLJB-UHFFFAOYSA-N	1	1	0.00089741		DB00687
	DB00984	0	0	0	0	1137	1094	1139	1123.33	1287	1289	0	0	DB00984	1	0.00089741			0			5.40354e-06	0.00241039	0	0.00224177	0						-40.3899	2.87678e-18	2.87678e-18	0	DB00984					CC12CCC3C4CCC(=O)C=C4CCC3C1CCC2OC(=O)CCc1ccccc1		InChI=1S/C27H34O3/c1-27-16-15-22-21-11-9-20(28)17-19(21)8-10-23(22)24(27)12-13-25(27)30-26(29)14-7-18-5-3-2-4-6-18/h2-6,17,21-25H,7-16H2,1H3	UBWXUGDQUBIEIZ-UHFFFAOYSA-N	1	1	0.00089741		DB00984
	DB01185	0	0	0	0	1137	1094	1139	1123.33	1287	1289	0	0	DB01185	1	0.00089741			0			5.40354e-06	0.00241039	0	0.00224177	0						-40.3899	2.87678e-18	2.87678e-18	0	DB01185					CC1(O)CCC2C3CCC4=CC(=O)CCC4(C)C3(F)C(O)CC12C		InChI=1S/C20H29FO3/c1-17-8-6-13(22)10-12(17)4-5-15-14-7-9-19(3,24)18(14,2)11-16(23)20(15,17)21/h10,14-16,23-24H,4-9,11H2,1-3H3	YLRFCQOZQXIBAB-UHFFFAOYSA-N	1	1	0.00089741		DB01185
	DB01395	0	0	0	0	1137	1094	1139	1123.33	1287	1289	0	0	DB01395	1	0.00089741			0			5.40354e-06	0.00241039	0	0.00224177	0						-40.3899	2.87678e-18	2.87678e-18	0	DB01395					CC12CCC3C(C1C1CC1C12CCC(=O)O1)C1CC1C1=CC(=O)CCC13C		InChI=1S/C24H30O3/c1-22-6-3-12(25)9-17(22)13-10-14(13)20-16(22)4-7-23(2)21(20)15-11-18(15)24(23)8-5-19(26)27-24/h9,13-16,18,20-21H,3-8,10-11H2,1-2H3	METQSPRSQINEEU-UHFFFAOYSA-N	1	1	0.00089741		DB01395
	DB01406	0	0	0	0	1137	1094	1139	1123.33	1287	1289	0	0	DB01406	1	0.00089741			0			5.40354e-06	0.00241039	0	0.00224177	0						-40.3899	2.87678e-18	2.87678e-18	0	DB01406					CC12CCC3C(CCC4=Cc5o[n]cc5CC43C)C1CCC2(O)C#C		InChI=1S/C22H27NO2/c1-4-22(24)10-8-18-16-6-5-15-11-19-14(13-23-25-19)12-20(15,2)17(16)7-9-21(18,22)3/h1,11,13,16-18,24H,5-10,12H2,2-3H3	POZRVZJJTULAOH-UHFFFAOYSA-N	1	1	0.00089741		DB01406
	DB01420	0	0	0	0	1137	1094	1139	1123.33	1287	1289	0	0	DB01420	1	0.00089741			0			5.40354e-06	0.00241039	0	0.00224177	0						-40.3899	2.87678e-18	2.87678e-18	0	DB01420					CCC(=O)OC1CCC2C3CCC4=CC(=O)CCC4(C)C3CCC12C		InChI=1S/C22H32O3/c1-4-20(24)25-19-8-7-17-16-6-5-14-13-15(23)9-11-21(14,2)18(16)10-12-22(17,19)3/h13,16-19H,4-12H2,1-3H3	PDMMFKSKQVNJMI-UHFFFAOYSA-N	1	1	0.00089741		DB01420
	DB01564	0	0	0	0	1137	1094	1139	1123.33	1287	1289	0	0	DB01564	1	0.00089741			0			5.40354e-06	0.00241039	0	0.00224177	0						-40.3899	2.87678e-18	2.87678e-18	0	DB01564					CC1CC2=CC(=O)CCC2(C)C2CCC3(C)C(CCC3(C)O)C12		InChI=1S/C21H32O2/c1-13-11-14-12-15(22)5-8-19(14,2)16-6-9-20(3)17(18(13)16)7-10-21(20,4)23/h12-13,16-18,23H,5-11H2,1-4H3	IVFYLRMMHVYGJH-UHFFFAOYSA-N	1	1	0.00089741		DB01564
	DB04839	0	0	0	0	1137	1094	1139	1123.33	1287	1289	0	0	DB04839	1	0.00089741			0			5.40354e-06	0.00241039	0	0.00224177	0						-40.3899	2.87678e-18	2.87678e-18	0	DB04839					CC12CCC3C(C=C(Cl)C4=CC(=O)C5CC5C43C)C1CCC2(OC(C)=O)C(C)=O		InChI=1S/C24H29ClO4/c1-12(26)24(29-13(2)27)8-6-16-14-10-20(25)19-11-21(28)15-9-18(15)23(19,4)17(14)5-7-22(16,24)3/h10-11,14-18H,5-9H2,1-4H3	UWFYSQMTEOIJJG-UHFFFAOYSA-N	1	1	0.00089741		DB04839
	DB06412	0	0	0	0	1137	1094	1139	1123.33	1287	1289	0	0	DB06412	1	0.00089741			0			5.40354e-06	0.00241039	0	0.00224177	0						-40.3899	2.87678e-18	2.87678e-18	0	DB06412					CC1(O)CCC2C3CCC4CC(=O)C(CC4(C)C3CCC12C)=CO		InChI=1S/C21H32O3/c1-19-11-13(12-22)18(23)10-14(19)4-5-15-16(19)6-8-20(2)17(15)7-9-21(20,3)24/h12,14-17,22,24H,4-11H2,1-3H3/b13-12-	ICMWWNHDUZJFDW-SEYXRHQNSA-N	1	1	0.00089741		DB06412
	DB08804	0	0	0	0	1137	1094	1139	1123.33	1287	1289	0	0	DB08804	1	0.00089741			0			5.40354e-06	0.00241039	0	0.00224177	0						-40.3899	2.87678e-18	2.87678e-18	0	DB08804					CCCCCCCCCC(=O)OC1CCC2C3CCC4=CC(=O)CCC4C3CCC21C		InChI=1S/C28H44O3/c1-3-4-5-6-7-8-9-10-27(30)31-26-16-15-25-24-13-11-20-19-21(29)12-14-22(20)23(24)17-18-28(25,26)2/h19,22-26H,3-18H2,1-2H3	JKWKMORAXJQQSR-UHFFFAOYSA-N	1	1	0.00089741		DB08804
	DB08899	0	0	0	0	1137	1094	1139	1123.33	1287	1289	0	0	DB08899	1	0.00089741			0			5.40354e-06	0.00241039	0	0.00224177	0						-40.3899	2.87678e-18	2.87678e-18	0	DB08899					CC1(C)C(=O)N(C(=S)N1c1cc(F)c(cc1)C(=O)NC)c1cc(c(cc1)C#N)C(F)(F)F		InChI=1S/C21H16F4N4O2S/c1-20(2)18(31)28(12-5-4-11(10-26)15(8-12)21(23,24)25)19(32)29(20)13-6-7-14(16(22)9-13)17(30)27-3/h4-9H,1-3H3,(H,27,30)	WXCXUHSOUPDCQV-UHFFFAOYSA-N	1	1	0.00089741		DB08899
	NOCAS_47311	0	0	0	0	1137	1094	1139	1123.33	1287	1289	0	0	NOCAS_47311	1	11.6657			0			5.40354e-06	0.00241039	0	0.00224177	0						-40.3899	2.87678e-18	2.87678e-18	0	NOCAS_47311	27311	47311	DTXSID6047311	GSK163929B	Cc1[n]c2ccccc2[n]1C1CC2CCC(C1)N2CCC1(CCN(CC1)C(=O)c1cc(c(F)cc1Cl)S(=O)(=O)NC)c1cccc(F)c1	?	InChI=1S/C36H40ClF2N5O3S/c1-23-41-32-8-3-4-9-33(32)44(23)28-19-26-10-11-27(20-28)43(26)17-14-36(24-6-5-7-25(38)18-24)12-15-42(16-13-36)35(45)29-21-34(48(46,47)40-2)31(39)22-30(29)37/h3-9,18,21-22,26-28,40H,10-17,19-20H2,1-2H3	AWXQYTLSBPWDMJ-UHFFFAOYSA-N	0.269	1	11.6657		NOCAS_47311
	NOCAS_47328	0	0	0	0	1137	1094	1139	1123.33	1287	1289	0	0	NOCAS_47328	1	91.6095			0			5.40354e-06	0.00241039	0	0.00224177	0						-40.3899	2.87678e-18	2.87678e-18	0	NOCAS_47328	27328	47328	DTXSID5047328	MK-274	NC(=O)c1[nH]c([n][n]1)-c1cc(ccc1)-c1cc(F)ccc1OCC(F)(F)C(F)(F)F	[K+].O	InChI=1S/C18H12F6N4O2/c19-11-4-5-13(30-8-17(20,21)18(22,23)24)12(7-11)9-2-1-3-10(6-9)15-26-16(14(25)29)28-27-15/h1-7H,8H2,(H2,25,29)(H,26,27,28)	OWSLGPREZQMVQP-UHFFFAOYSA-N	0.0983	1	91.6095		NOCAS_47328
Fc1ccccc1[C@@H](F)CO[C@@H]1CC[C@H](CC1)Nc1:[nH]:c:[n]:c2:[n]:[n]:c:c:1-2	NOCAS_47334	-11.4542	-1.66668	0	-4.37362	8	1080	1139	742.333	728	844	1	2	NOCAS_47334	1	41.0079			-4.37362			5.40354e-06	0.00241039	0	0.00224177	0						-40.3899	2.87678e-18	2.87678e-18	0	NOCAS_47334	27334	47334	DTXSID9047334	MK-968	Fc1ccccc1[C@@H](F)CO[C@@H]1CC[C@H](CC1)Nc1:[nH]:c:[n]:c2:[n]:[n]:c:c:1-2	?	InChI=1S/C19H21F2N5O/c20-16-4-2-1-3-14(16)17(21)10-27-13-7-5-12(6-8-13)25-18-15-9-24-26-19(15)23-11-22-18/h1-4,9,11-13,17H,5-8,10H2,(H2,22,23,24,25,26)/t12-,13-,17-/m0/s1	GHKNHBRWJYMSHK-DCGLDWPTSA-N	0.161	1	41.0079		NOCAS_47334
	NOCAS_47353	0	0	0	0	1137	1094	1139	1123.33	1287	1289	0	0	NOCAS_47353	1	6.37928			0			5.40354e-06	0.00241039	0	0.00224177	0						-40.3899	2.87678e-18	2.87678e-18	0	NOCAS_47353	27353	47353	DTXSID2047353	SSR241586	CN(C)C(=O)C1(CCN(CCC2(CN(CCO2)C(=O)c2ccccc2)c2cc(Cl)c(Cl)cc2)CC1)N1CCCCC1	Cl	InChI=1S/C32H42Cl2N4O3/c1-35(2)30(40)31(38-16-7-4-8-17-38)13-18-36(19-14-31)20-15-32(26-11-12-27(33)28(34)23-26)24-37(21-22-41-32)29(39)25-9-5-3-6-10-25/h3,5-6,9-12,23H,4,7-8,13-22,24H2,1-2H3	RVQZVVJLIUXDPN-UHFFFAOYSA-N	0.329	1	6.37928		NOCAS_47353
CC(C)N1CCC(CC1)NC(=O)c1cc2cc(ccc2[n]1Cc1cc(o[n]1)-c1ccc(Cl)[s]1)C(=O)O[C@@H](C)OC(=O)OCC	NOCAS_47377	-1.23345	0	0	-0.411149	1127	1094	1139	1120	1285	1288	0	1	NOCAS_47377	1	35.9432			-0.411149			5.40354e-06	0.00241039	0	0.00224177	0						-40.3899	2.87678e-18	2.87678e-18	0	NOCAS_47377	27377	47377	DTXSID0047377	AVE6324	CC(C)N1CCC(CC1)NC(=O)c1cc2cc(ccc2[n]1Cc1cc(o[n]1)-c1ccc(Cl)[s]1)C(=O)O[C@@H](C)OC(=O)OCC	Cl	InChI=1S/C31H35ClN4O7S/c1-5-40-31(39)42-19(4)41-30(38)20-6-7-24-21(14-20)15-25(29(37)33-22-10-12-35(13-11-22)18(2)3)36(24)17-23-16-26(43-34-23)27-8-9-28(32)44-27/h6-9,14-16,18-19,22H,5,10-13,17H2,1-4H3,(H,33,37)/t19-/m1/s1	GJTKAAFWJZWEPS-LJQANCHMSA-N	0.174	1	35.9432		NOCAS_47377
	NOCAS_47379	0	0	0	0	1137	1094	1139	1123.33	1287	1289	0	0	NOCAS_47379	1	19.6798			0			5.40354e-06	0.00241039	0	0.00224177	0						-40.3899	2.87678e-18	2.87678e-18	0	NOCAS_47379	27379	47379	DTXSID0047379	SSR126768	CCN(Cc1c[n]ccc1)C(=O)c1cccc(Cl)c1[C@]1(C)C(=O)N(Cc2ccc(cc2OC)OC)c2ccc(Cl)cc12	Cl	InChI=1S/C33H31Cl2N3O4/c1-5-37(19-21-8-7-15-36-18-21)31(39)25-9-6-10-27(35)30(25)33(2)26-16-23(34)12-14-28(26)38(32(33)40)20-22-11-13-24(41-3)17-29(22)42-4/h6-18H,5,19-20H2,1-4H3/t33-/m1/s1	UNYCSANQWMNNCS-MGBGTMOVSA-N	0.217	1	19.6798		NOCAS_47379
	NOCAS_47389	0	0	0	0	1137	1094	1139	1123.33	1287	1289	0	0	NOCAS_47389	1	38.2807			0			5.40354e-06	0.00241039	0	0.00224177	0						-40.3899	2.87678e-18	2.87678e-18	0	NOCAS_47389	27389	47389	DTXSID4047389	SAR150640	CCOC(=O)c1ccc(cc1)[C@@H]1CC[C@H](CC1)NC[C@H](O)COc1ccc(O)c(c1)NS(C)(=O)=O	Cl	InChI=1S/C25H34N2O7S/c1-3-33-25(30)19-6-4-17(5-7-19)18-8-10-20(11-9-18)26-15-21(28)16-34-22-12-13-24(29)23(14-22)27-35(2,31)32/h4-7,12-14,18,20-21,26-29H,3,8-11,15-16H2,1-2H3/t18-,20-,21-/m0/s1	WCPJDRQPTLGHOD-JBACZVJFSA-N	0.168	1	38.2807		NOCAS_47389
	NOCAS_48505	0	0	0	0	1137	1094	1139	1123.33	1287	1289	0	0	NOCAS_48505	1	47.2414			0			5.40354e-06	0.00241039	0	0.00224177	0						-40.3899	2.87678e-18	2.87678e-18	0	NOCAS_48505	28479	48505	DTXSID0048505	PharmaGSID_48505	Cc1[nH][n]c2Nc3ccc(cc3C(=Nc21)c1ccccc1Cl)[N+]([O-])=O	?	InChI=1S/C17H12ClN5O2/c1-9-15-17(22-21-9)19-14-7-6-10(23(24)25)8-12(14)16(20-15)11-4-2-3-5-13(11)18/h2-8H,1H3,(H2,19,21,22)	UVLBAPBHAHFJSY-UHFFFAOYSA-N	0.145	1	47.2414		NOCAS_48505
O[C@@H]1O[C@H](CO)[C@@H](O[C@@H]2O[C@H](CO)[C@H](O)[C@H](O)[C@H]2O)[C@H](O)[C@H]1O	63-42-3	-11.5598	-11.2111	-11.9041	-11.5584	6	5	7	6	4	4	3	3	63-42-3	0	1000000		-11.9041		-11.5584		0.0624981	0.00254118	1	24.5941	1						32.4152	1.19605e+14	1	-8.32667e-15	63-42-3	3193	23193	DTXSID2023193	Lactose	O[C@@H]1O[C@H](CO)[C@@H](O[C@@H]2O[C@H](CO)[C@H](O)[C@H](O)[C@H]2O)[C@H](O)[C@H]1O	?	InChI=1S/C12H22O11/c13-1-3-5(15)6(16)9(19)12(22-3)23-10-4(2-14)21-11(20)8(18)7(10)17/h3-20H,1-2H2/t3-,4-,5+,6+,7-,8-,9-,10-,11-,12+/m1/s1	GUBGYTABKSRVRQ-DCSYEGIMSA-N	0	0	1000000		63-42-3
Cc1c(c2ccccc2[n]1CCCCC(O)=O)-c1c[n]ccc1	162706-14-1	-9.86726	0	-11.8641	-7.24378	69	1094	8	390.333	287	282	2	2	162706-14-1	0	1000000		-11.8641		-7.24378		0.0645073	0.00269459	1	23.9396	1						32.1703	9.36248e+13	1	-1.06581e-14	162706-14-1	27309	47309	DTXSID2047309	UK-156819	Cc1c(c2ccccc2[n]1CCCCC(O)=O)-c1c[n]ccc1	?	InChI=1S/C19H20N2O2/c1-14-19(15-7-6-11-20-13-15)16-8-2-3-9-17(16)21(14)12-5-4-10-18(22)23/h2-3,6-9,11,13H,4-5,10,12H2,1H3,(H,22,23)	MYDPDVXVDQMNLD-UHFFFAOYSA-N	0	0	1000000		162706-14-1
Oc1cc(O)cc2OC(c3ccc(O)cc3)=C(O)C(=O)c12	520-18-3	-11.2102	-11.1101	-11.5475	-11.2893	11	6	10	9	5	5	3	3	520-18-3	0	1000000		-11.5475		-11.2893		0.081608	0.00422345	1	19.3226	1						30.2343	1.35085e+13	1	-7.40519e-14	520-18-3	768	20768	DTXSID7020768	Kaempferol	Oc1cc(O)cc2OC(c3ccc(O)cc3)=C(O)C(=O)c12	?	InChI=1S/C15H10O6/c16-8-3-1-7(2-4-8)15-14(20)13(19)12-10(18)5-9(17)6-11(12)21-15/h1-6,16-18,20H	IYRMWMYZSQPJKC-UHFFFAOYSA-N	0	0	1000000		520-18-3
Oc1cc2OC(c3cc(O)c(O)cc3)=C(O)C(=O)c2c(O)c1	117-39-5	-12.4286	-12.6795	-11.3442	-12.1508	2	1	13	5.33333	3	3	3	3	117-39-5	0	1000000		-11.3442		-12.1508		0.093592	0.00556375	1	16.8217	1						28.9906	3.8947e+12	1	-2.56795e-13	117-39-5	1218	21218	DTXSID4021218	Quercetin	Oc1cc2OC(c3cc(O)c(O)cc3)=C(O)C(=O)c2c(O)c1	?	InChI=1S/C15H10O7/c16-7-4-10(19)12-11(5-7)22-15(14(21)13(12)20)6-1-2-8(17)9(18)3-6/h1-5,16-19,21H	REFJWTPEDVJJIY-UHFFFAOYSA-N	0	0	1000000		117-39-5
Oc1ccc(cc1I)Oc1c(I)cc(CC(O)=O)cc1I	51-24-1	-9.85518	-9.81894	-11.1692	-10.2811	72	46	14	44	25	22	3	3	51-24-1	0	199.165		-11.1692		-10.2811		0.10438	0.00699513	1	14.9218	1						27.9206	1.33588e+12	1	-7.48623e-13	51-24-1	25232	45232	DTXSID2045232	Tiratricol	Oc1ccc(cc1I)Oc1c(I)cc(CC(O)=O)cc1I	?	InChI=1S/C14H9I3O4/c15-9-6-8(1-2-12(9)18)21-14-10(16)3-7(4-11(14)17)5-13(19)20/h1-4,6,18H,5H2,(H,19,20)	UOWZUVNAGUAEQC-UHFFFAOYSA-N	0.0549	0	199.165		51-24-1
CC(CCC(O)=O)(c1ccc(O)cc1)c1ccc(O)cc1	126-00-1	-11.3143	-10.2431	-11.0058	-10.8544	10	25	16	17	8	8	3	3	126-00-1	0	1000000		-11.0058		-10.8544		0.114731	0.008604	1	13.3346	1						26.9211	4.91677e+11	1	-2.03382e-12	126-00-1	2436	22436	DTXSID0022436	Diphenolic acid	CC(CCC(O)=O)(c1ccc(O)cc1)c1ccc(O)cc1	?	InChI=1S/C17H18O4/c1-17(11-10-16(20)21,12-2-6-14(18)7-3-12)13-4-8-15(19)9-5-13/h2-9,18-19H,10-11H2,1H3,(H,20,21)	VKOUCJUTMGHNOR-UHFFFAOYSA-N	0	0	1000000		126-00-1
O[C@H]1[C@H](O[C@H](CO)[C@@H](O)[C@@H]1O)O[C@]1(CO)O[C@H](CO)[C@@H](O)[C@@H]1O	57-50-1	-10.6227	-9.57124	-10.9221	-10.372	30	64	18	37.3333	20	18	3	3	57-50-1	0	1000000		-10.9221		-10.372		0.120094	0.00954198	1	12.5859	1						26.4091	2.94669e+11	1	-3.39362e-12	57-50-1	1288	21288	DTXSID2021288	Sucrose	O[C@H]1[C@H](O[C@H](CO)[C@@H](O)[C@@H]1O)O[C@]1(CO)O[C@H](CO)[C@@H](O)[C@@H]1O	?	InChI=1S/C12H22O11/c13-1-4-6(16)8(18)9(19)11(21-4)23-12(3-15)10(20)7(17)5(2-14)22-12/h4-11,13-20H,1-3H2/t4-,5-,6-,7-,8+,9-,10+,11-,12+/m1/s1	CZMRCDWAGMRECN-UGDNZRGBSA-N	0	0	1000000		57-50-1
Oc1cc(C[C@H]2COC(=O)[C@@H]2Cc2cc(O)ccc2)ccc1	78473-71-9	-11.1201	-10.6862	-10.7292	-10.8452	12	12	26	16.6667	7	9	3	3	78473-71-9	0	84750.6		-10.7292		-10.8452		0.132482	0.0120313	1	11.0115	1						25.2295	9.05811e+10	1	-1.10398e-11	78473-71-9	28157	48183	DTXSID0048183	Enterolactone	Oc1cc(C[C@H]2COC(=O)[C@@H]2Cc2cc(O)ccc2)ccc1	?	InChI=1S/C18H18O4/c19-15-5-1-3-12(8-15)7-14-11-22-18(21)17(14)10-13-4-2-6-16(20)9-13/h1-6,8-9,14,17,19-20H,7,10-11H2/t14-,17+/m0/s1	HVDGDHBAMCBBLR-WMLDXEAASA-N	0.000359	0	84750.6		78473-71-9
CC1CC(CC(C)(C)C1)OC(=O)c1ccccc1O	118-56-9	-9.28679	0	-10.7045	-6.66376	135	1094	28	419	330	392	2	2	118-56-9	0	1000000		-10.7045		-6.66376		0.134064	0.0123859	1	10.8239	1						25.0783	7.78698e+10	1	-1.28419e-11	118-56-9	6241	26241	DTXSID1026241	3,3,5-Trimethylcyclohexyl salicylate	CC1CC(CC(C)(C)C1)OC(=O)c1ccccc1O	?	InChI=1S/C16H22O3/c1-11-8-12(10-16(2,3)9-11)19-15(18)13-6-4-5-7-14(13)17/h4-7,11-12,17H,8-10H2,1-3H3	WSSJONWNBBTCMG-UHFFFAOYSA-N	0	0	1000000		118-56-9
CNC1C=NN(C(=O)C=1Cl)c1cc(ccc1)C(F)(F)F	27314-13-2	-9.51516	-9.17505	-10.6532	-9.78113	104	103	30	79	46	39	3	3	27314-13-2	0	1000000		-10.6532		-9.78113		0.137337	0.0131493	1	10.4444	1						24.7644	5.68935e+10	1	-1.75767e-11	27314-13-2	4234	24234	DTXSID8024234	Norflurazon	CNC1C=NN(C(=O)C=1Cl)c1cc(ccc1)C(F)(F)F	?	InChI=1S/C12H9ClF3N3O/c1-17-9-6-18-19(11(20)10(9)13)8-4-2-3-7(5-8)12(14,15)16/h2-6,17H,1H3	NVGOPFQZYCNLDU-UHFFFAOYSA-N	0	0	1000000		27314-13-2
Oc1cc(O)cc2OC=C(C(=O)c12)c1ccc(O)cc1	446-72-0	-10.873	-10.3518	-10.6419	-10.6222	20	22	31	24.3333	13	14	3	3	446-72-0	0	1000000		-10.6419		-10.6222		0.138055	0.0133225	1	10.3626	1						24.6953	5.30948e+10	1	-1.88343e-11	446-72-0	2308	22308	DTXSID5022308	Genistein	Oc1cc(O)cc2OC=C(C(=O)c12)c1ccc(O)cc1	?	InChI=1S/C15H10O5/c16-9-3-1-8(2-4-9)11-7-20-13-6-10(17)5-12(18)14(13)15(11)19/h1-7,16-18H	TZBJGXHYKVUXJN-UHFFFAOYSA-N	0	0	1000000		446-72-0
Oc1c(I)cc(cc1I)Oc1c(I)cc(CC(O)=O)cc1I	67-30-1	-10.9188	-10.4819	-10.5798	-10.6602	18	16	33	22.3333	12	13	3	3	67-30-1	0	1000000		-10.5798		-10.6602		0.141985	0.0143076	1	9.92371	1						24.3155	3.63155e+10	1	-2.75364e-11	67-30-1	28160	48186	DTXSID5048186	Tetrac	Oc1c(I)cc(cc1I)Oc1c(I)cc(CC(O)=O)cc1I	?	InChI=1S/C14H8I4O4/c15-8-4-7(5-9(16)13(8)21)22-14-10(17)1-6(2-11(14)18)3-12(19)20/h1-2,4-5,21H,3H2,(H,19,20)	PPJYSSNKSXAVDB-UHFFFAOYSA-N	0	0	1000000		67-30-1
NC(=O)N(O)[C@@H]1COc2cc(ccc21)OCc1ccccc1	139149-55-6	-10.9017	0	-10.2713	-7.05767	19	1094	41	384.667	278	323	2	2	139149-55-6	0	1000000		-10.2713		-7.05767		0.160765	0.0201057	1	7.99598	1						22.4288	5.50437e+09	1	-1.81674e-10	139149-55-6	27318	47318	DTXSID1047318	SB202235	NC(=O)N(O)[C@@H]1COc2cc(ccc21)OCc1ccccc1	?	InChI=1S/C16H16N2O4/c17-16(19)18(20)14-10-22-15-8-12(6-7-13(14)15)21-9-11-4-2-1-3-5-11/h1-8,14,20H,9-10H2,(H2,17,19)/t14-/m1/s1	FYAQEFBDKOWIIL-CQSZACIVSA-N	0	0	1000000		139149-55-6
N=C(Nc1ccccc1)Nc1ccccc1	102-06-7	-9.22164	-8.46226	-10.0976	-9.2605	142	177	45	121.333	74	67	3	3	102-06-7	0	189.364		-10.0976		-9.2605		0.170502	0.0240989	1	7.07513	1						21.3667	1.90294e+09	1	-5.25503e-10	102-06-7	5178	25178	DTXSID3025178	1,3-Diphenylguanidine	N=C(Nc1ccccc1)Nc1ccccc1	?	InChI=1S/C13H13N3/c14-13(15-11-7-3-1-4-8-11)16-12-9-5-2-6-10-12/h1-10H,(H3,14,15,16)	OWRCNXZUPFZXOS-UHFFFAOYSA-N	0.0584	0	189.364		102-06-7
CC(=O)CC(C1=C(O)c2ccccc2OC1=O)c1ccccc1	81-81-2|129-06-6	-10.854	0	-10.087	-6.98035	21	1094	46	387	283	335	2	2	81-81-2|129-06-6	0	1000000		-10.087		-6.98035		0.171072	0.0243614	1	7.02227	1						21.3017	1.78328e+09	1	-5.60764e-10	81-81-2|129-06-6	3742|15010	23742|35010	DTXSID5023742|DTXSID7035010	Warfarin|Sodium warfarin	CC(=O)CC(C1=C(O)c2ccccc2OC1=O)c1ccccc1	?|[Na+]	InChI=1S/C19H16O4/c1-12(20)11-15(13-7-3-2-4-8-13)17-18(21)14-9-5-6-10-16(14)23-19(17)22/h2-10,15,21H,11H2,1H3	PJVWKTKQMONHTI-UHFFFAOYSA-N	0	0	1000000		81-81-2|129-06-6
N#Cc1c[nH]cc1-c1cccc2OC(F)(F)Oc21	131341-86-1	-9.64329	-9.47586	-10.0491	-9.72273	93	74	48	71.6667	40	41	3	3	131341-86-1	0	72198.4		-10.0491		-9.72273		0.173081	0.0253174	1	6.83645	1						21.0696	1.4139e+09	1	-7.07261e-10	131341-86-1	12398	32398	DTXSID2032398	Fludioxonil	N#Cc1c[nH]cc1-c1cccc2OC(F)(F)Oc21	?	InChI=1S/C12H6F2N2O2/c13-12(14)17-10-3-1-2-8(11(10)18-12)9-6-16-5-7(9)4-15/h1-3,5-6,16H	MUJOIMFVNIBMKC-UHFFFAOYSA-N	0.000537	0	72198.4		131341-86-1
C[C@@H](CC)[C@@H](C(O)=O)N1Sc2ccccc2C1=O	177785-47-6	-10.0598	-9.84567	-9.98803	-9.96451	63	45	51	53	31	33	3	3	177785-47-6	0	1000000		-9.98803		-9.96451		0.17622	0.0269139	1	6.54757	1						20.6964	9.73515e+08	1	-1.02721e-09	177785-47-6	27261	47261	DTXSID3047261	PharmaGSID_47261	C[C@@H](CC)[C@@H](C(O)=O)N1Sc2ccccc2C1=O	?	InChI=1S/C13H15NO3S/c1-3-8(2)11(13(16)17)14-12(15)9-6-4-5-7-10(9)18-14/h4-8,11H,3H2,1-2H3,(H,16,17)/t8-,11-/m0/s1	FUSYFEXGXRDJNB-KWQFWETISA-N	0	0	1000000		177785-47-6
Oc1ccccc1C(=O)OCc1ccccc1	118-58-1	-9.34578	-9.80339	-9.9753	-9.70815	128	48	53	76.3333	45	42	3	3	118-58-1	0	1000000		-9.9753		-9.70815		0.17686	0.0272563	1	6.48879	1						20.6185	9.00579e+08	1	-1.1104e-09	118-58-1	4598	24598	DTXSID1024598	Benzyl salicylate	Oc1ccccc1C(=O)OCc1ccccc1	?	InChI=1S/C14H12O3/c15-13-9-5-4-8-12(13)14(16)17-10-11-6-2-1-3-7-11/h1-9,15H,10H2	ZCTQGTTXIYCGGC-UHFFFAOYSA-N	0	0	1000000		118-58-1
OC(=O)Cc1ccccc1Nc1c(Cl)cccc1Cl	15307-79-6	-10.3663	-10.6821	-9.93461	-10.3276	43	13	54	36.6667	18	21	3	3	15307-79-6	0	1000000		-9.93461		-10.3276		0.17887	0.0283724	1	6.30436	1						20.3697	7.02188e+08	1	-1.42412e-09	15307-79-6	17208	37208	DTXSID3037208	Diclofenac sodium	OC(=O)Cc1ccccc1Nc1c(Cl)cccc1Cl	[Na+]	InChI=1S/C14H11Cl2NO2/c15-10-5-3-6-11(16)14(10)17-12-7-2-1-4-9(12)8-13(18)19/h1-7,17H,8H2,(H,18,19)	DCOPUUMXTXDBNB-UHFFFAOYSA-N	0	0	1000000		15307-79-6
Oc1cc(O)cc2OC(=CC(=O)c12)c1ccccc1	480-40-0	-11.0501	-10.4266	-9.92466	-10.4671	14	18	55	29	14	17	3	3	480-40-0	0	1000000		-9.92466		-10.4671		0.179352	0.0286503	1	6.26005	1						20.3089	6.60747e+08	1	-1.51344e-09	480-40-0	2396	22396	DTXSID1022396	Chrysin	Oc1cc(O)cc2OC(=CC(=O)c12)c1ccccc1	?	InChI=1S/C15H10O4/c16-10-6-11(17)15-12(18)8-13(19-14(15)7-10)9-4-2-1-3-5-9/h1-8,16-17H	RTIXKCRFFJGDFG-UHFFFAOYSA-N	0	0	1000000		480-40-0
Oc1ccc2ccccc2c1/N=N/c1ccccc1	842-07-9	-9.82303	-9.76384	-9.86993	-9.81893	75	52	57	61.3333	35	38	3	3	842-07-9	0	1000000		-9.86993		-9.81893		0.181946	0.030216	1	6.02152	1						19.9741	4.72771e+08	1	-2.11519e-09	842-07-9	1135	21135	DTXSID4021135	C.I. Solvent Yellow 14	Oc1ccc2ccccc2c1/N=N/c1ccccc1	?	InChI=1S/C16H12N2O/c19-15-11-10-12-6-4-5-9-14(12)16(15)18-17-13-7-2-1-3-8-13/h1-11,19H/b18-17+	MRQIXHXHHPWVIL-ISLYRVAYSA-N	0	0	1000000		842-07-9
COc1cc(O)c(cc1S(O)(=O)=O)C(=O)c1ccccc1	4065-45-6	-9.42972	-9.45359	-9.8666	-9.58331	114	79	58	83.6667	50	47	3	3	4065-45-6	0	1000000		-9.8666		-9.58331		0.1821	0.0303132	1	6.0073	1						19.9538	4.63245e+08	1	-2.15868e-09	4065-45-6	22436	42436	DTXSID2042436	Sulisobenzone	COc1cc(O)c(cc1S(O)(=O)=O)C(=O)c1ccccc1	?	InChI=1S/C14H12O6S/c1-20-12-8-11(15)10(7-13(12)21(17,18)19)14(16)9-5-3-2-4-6-9/h2-8,15H,1H3,(H,17,18,19)	CXVGEDCSTKKODG-UHFFFAOYSA-N	0	0	1000000		4065-45-6
	77-06-5	0	0	-9.8343	-3.2781	1137	1094	60	763.667	768	1014	1	1	77-06-5	0	1000000		-9.8343		-3.2781		0.183576	0.0312683	1	5.871	1						19.7562	3.8021e+08	1	-2.63012e-09	77-06-5	656	20656	DTXSID0020656	Gibberellic acid	C[C@]12[C@H]3[C@H](C(O)=O)[C@@]45C[C@@](O)(CC[C@H]4[C@@]3(C=C[C@@H]1O)OC2=O)C(=C)C5	?	InChI=1S/C19H22O6/c1-9-7-17-8-18(9,24)5-3-10(17)19-6-4-11(20)16(2,15(23)25-19)13(19)12(17)14(21)22/h4,6,10-13,20,24H,1,3,5,7-8H2,2H3,(H,21,22)/t10-,11+,12-,13-,16-,17+,18+,19-/m1/s1	IXORZMNAPKEEDV-OBDJNFEBSA-N	0	0	1000000		77-06-5
OC(=O)c1ccccc1C(=O)OCc1ccccc1	2528-16-7	-10.2936	-10.2357	-9.82229	-10.1172	48	26	61	45	26	28	3	3	2528-16-7	0	1000000		-9.82229		-10.1172		0.184115	0.031629	1	5.82107	1						19.6828	3.53281e+08	1	-2.8306e-09	2528-16-7	23938	43938	DTXSID9043938	Monobenzyl phthalate	OC(=O)c1ccccc1C(=O)OCc1ccccc1	?	InChI=1S/C15H12O4/c16-14(17)12-8-4-5-9-13(12)15(18)19-10-11-6-2-1-3-7-11/h1-9H,10H2,(H,16,17)	XIKIUQUXDNHBFR-UHFFFAOYSA-N	0	0	1000000		2528-16-7
O=C(Nc1ccc(Cl)cc1)NC(=O)c1c(F)cccc1F	35367-38-5	-9.98896	0	-9.80734	-6.59877	65	1094	62	407	308	418	2	2	35367-38-5	0	1000000		-9.80734		-6.59877		0.184778	0.0320823	1	5.7595	1						19.5913	3.22408e+08	1	-3.10166e-09	35367-38-5	4049	24049	DTXSID1024049	Diflubenzuron	O=C(Nc1ccc(Cl)cc1)NC(=O)c1c(F)cccc1F	?	InChI=1S/C14H9ClF2N2O2/c15-8-4-6-9(7-5-8)18-14(21)19-13(20)12-10(16)2-1-3-11(12)17/h1-7H,(H2,18,19,20,21)	QQQYTWIFVNKMRW-UHFFFAOYSA-N	0	0	1000000		35367-38-5
Oc1ccc(cc1)C1=COc2cc(O)ccc2C1=O	486-66-8	-10.3693	-9.31179	-9.777	-9.81937	41	94	64	66.3333	37	37	3	3	486-66-8	0	1000000		-9.777		-9.81937		0.186097	0.0330165	1	5.63647	1						19.4058	2.67805e+08	1	-3.73406e-09	486-66-8	2310	22310	DTXSID9022310	Daidzein	Oc1ccc(cc1)C1=COc2cc(O)ccc2C1=O	?	InChI=1S/C15H10O4/c16-10-3-1-9(2-4-10)13-8-19-14-7-11(17)5-6-12(14)15(13)18/h1-8,16-17H	ZQSIJRDFPHDXIC-UHFFFAOYSA-N	0	0	1000000		486-66-8
Oc1cccc2Cc3cccc(O)c3C(=O)c12	1143-38-0	-10.4949	-9.91033	-9.72177	-10.0423	38	39	67	48	29	30	3	3	1143-38-0	0	1000000		-9.72177		-10.0423		0.188403	0.0347672	1	5.41899	1						19.068	1.91037e+08	1	-5.23459e-09	1143-38-0	4538	24538	DTXSID7024538	Anthralin	Oc1cccc2Cc3cccc(O)c3C(=O)c12	?	InChI=1S/C14H10O3/c15-10-5-1-3-8-7-9-4-2-6-11(16)13(9)14(17)12(8)10/h1-6,15-16H,7H2	NUZWLKWWNNJHPT-UHFFFAOYSA-N	0	0	1000000		1143-38-0
	14351-66-7	0	0	-9.68605	-3.22868	1137	1094	68	766.333	774	1027	1	1	14351-66-7	0	1000000		-9.68605		-3.22868		0.189828	0.0359341	1	5.28267	1						18.8495	1.53548e+08	1	-6.51264e-09	14351-66-7	22399	42399	DTXSID8042399	Sodium abietate	CC(C)C1CC[C@H]2C(C=1)=CC[C@H]1[C@@](C)(CCC[C@]21C)C(O)=O	[Na+]	InChI=1S/C20H30O2/c1-13(2)14-6-8-16-15(12-14)7-9-17-19(16,3)10-5-11-20(17,4)18(21)22/h7,12-13,16-17H,5-6,8-11H2,1-4H3,(H,21,22)/t16-,17+,19+,20+/m0/s1	RSWGJHLUYNHPMX-ONCXSQPRSA-N	0	0	1000000		14351-66-7
	133855-98-8	0	0	-9.67019	-3.2234	1137	1094	69	766.667	776	1029	1	1	133855-98-8	0	568.544		-9.67019		-3.2234		0.190443	0.036461	1	5.22321	1						18.7525	1.39355e+08	1	-7.17594e-09	133855-98-8	20372	40372	DTXSID1040372	Epoxiconazole	Fc1ccc(cc1)C1(C[n]2c[n]c[n]2)OC1c1ccccc1Cl	?	InChI=1S/C17H13ClFN3O/c18-15-4-2-1-3-14(15)16-17(23-16,9-22-11-20-10-21-22)12-5-7-13(19)8-6-12/h1-8,10-11,16H,9H2	ZMYFCFLJBGAQRS-UHFFFAOYSA-N	0.0233	0	568.544		133855-98-8
CC1=NN(C(=O)N1C(F)F)c1cc(NS(C)(=O)=O)c(Cl)cc1Cl	122836-35-5	-9.38171	-10.9383	-9.66858	-9.99618	124	8	70	67.3333	38	31	3	3	122836-35-5	0	1000000		-9.66858		-9.99618		0.190506	0.0365149	1	5.21719	1						18.7427	1.37985e+08	1	-7.24718e-09	122836-35-5	12645	32645	DTXSID6032645	Sulfentrazone	CC1=NN(C(=O)N1C(F)F)c1cc(NS(C)(=O)=O)c(Cl)cc1Cl	?	InChI=1S/C11H10Cl2F2N4O3S/c1-5-16-19(11(20)18(5)10(14)15)9-4-8(17-23(2,21)22)6(12)3-7(9)13/h3-4,10,17H,1-2H3	OORLZFUTLGXMEF-UHFFFAOYSA-N	0	0	1000000		122836-35-5
c1c2c3ccccc3ccc2cc2ccccc21	56-55-3	-10.1807	-10.0121	-9.65696	-9.94993	55	35	71	53.6667	32	34	3	3	56-55-3	0	1000000		-9.65696		-9.94993		0.190949	0.0369048	1	5.17409	1						18.6716	1.28519e+08	1	-7.78097e-09	56-55-3	3902	23902	DTXSID5023902	Benz(a)anthracene	c1c2c3ccccc3ccc2cc2ccccc21	?	InChI=1S/C18H12/c1-2-7-15-12-18-16(11-14(15)6-1)10-9-13-5-3-4-8-17(13)18/h1-12H	DXBHBZVCASKNBY-UHFFFAOYSA-N	0	0	1000000		56-55-3
OC(=O)c1cc(ccc1)Oc1ccccc1	3739-38-6	-9.38983	-9.65021	-9.6347	-9.55824	122	57	74	84.3333	51	48	3	3	3739-38-6	0	1000000		-9.6347		-9.55824		0.191782	0.0376598	1	5.09247	1						18.5355	1.12162e+08	1	-8.91571e-09	3739-38-6	18321	38321	DTXSID1038321	3-Phenoxybenzoic acid	OC(=O)c1cc(ccc1)Oc1ccccc1	?	InChI=1S/C13H10O3/c14-13(15)10-5-4-8-12(9-10)16-11-6-2-1-3-7-11/h1-9H,(H,14,15)	NXTDJHZGHOFSQG-UHFFFAOYSA-N	0	0	1000000		3739-38-6
Nc1cc2c(cc1)C(=O)c1ccccc1C2=O	117-79-3	-9.69813	-9.99402	-9.63133	-9.77449	86	37	75	66	36	40	3	3	117-79-3	0	674.225		-9.63133		-9.77449		0.191906	0.0377751	1	5.08022	1						18.5148	1.09874e+08	1	-9.10133e-09	117-79-3	68	20068	DTXSID6020068	2-Aminoanthraquinone	Nc1cc2c(cc1)C(=O)c1ccccc1C2=O	?	InChI=1S/C14H9NO2/c15-8-5-6-11-12(7-8)14(17)10-4-2-1-3-9(10)13(11)16/h1-7H,15H2	XOGPDSATLSAZEK-UHFFFAOYSA-N	0.0202	0	674.225		117-79-3
C[C@@]12CC[C@@](C[C@@H]1OCc1ccccc1C)(O2)C(C)C |o1:1,4,6|	87818-31-3	-9.42905	-8.69972	-9.61354	-9.24744	115	147	76	112.667	67	69	3	3	87818-31-3	0	1000000		-9.61354		-9.24744		0.192553	0.0383873	1	5.01606	1						18.4061	9.85503e+07	1	-1.01471e-08	87818-31-3	196478	34456	DTXSID3034456	Cinmethylin	C[C@@]12CC[C@@](C[C@@H]1OCc1ccccc1C)(O2)C(C)C |o1:1,4,6|	?	InChI=1S/C18H26O2/c1-13(2)18-10-9-17(4,20-18)16(11-18)19-12-15-8-6-5-7-14(15)3/h5-8,13,16H,9-12H2,1-4H3/t16-,17+,18-/m1/s1	QMTNOLKHSWIQBE-FGTMMUONSA-N	0	0	1000000		87818-31-3
Oc1ccc(cc1)C(=O)OCc1ccccc1	94-18-8	-9.21797	-9.64767	-9.61328	-9.49298	144	59	77	93.3333	56	52	3	3	94-18-8	0	1000000		-9.61328		-9.49298		0.192562	0.0383963	1	5.01513	1						18.4045	9.83942e+07	1	-1.01632e-08	94-18-8	2526	22526	DTXSID9022526	Benzylparaben	Oc1ccc(cc1)C(=O)OCc1ccccc1	?	InChI=1S/C14H12O3/c15-13-8-6-12(7-9-13)14(16)17-10-11-4-2-1-3-5-11/h1-9,15H,10H2	MOZDKDIOPSPTBH-UHFFFAOYSA-N	0	0	1000000		94-18-8
	120-95-6	0	0	-9.55503	-3.18501	1137	1094	79	770	783	1033	1	1	120-95-6	0	1000000		-9.55503		-3.18501		0.194582	0.0404504	1	4.81039	1						18.0482	6.89019e+07	1	-1.45134e-08	120-95-6	6974	26974	DTXSID9026974	2,4-Bis(2-methylbutan-2-yl)phenol	CC(C)(CC)c1cc(ccc1O)C(C)(C)CC	?	InChI=1S/C16H26O/c1-7-15(3,4)12-9-10-14(17)13(11-12)16(5,6)8-2/h9-11,17H,7-8H2,1-6H3	WMVJWKURWRGJCI-UHFFFAOYSA-N	0	0	1000000		120-95-6
Cc1ccccc1OCc1ccccc1/C(=N\OC)/C(=O)OC	143390-89-0	-9.80277	0	-9.55253	-6.45177	77	1094	80	417	327	453	2	2	143390-89-0	0	1000000		-9.55253		-6.45177		0.194665	0.0405401	1	4.8018	1						18.0329	6.78577e+07	1	-1.47367e-08	143390-89-0	12558	32558	DTXSID2032558	Kresoxim-methyl	Cc1ccccc1OCc1ccccc1/C(=N\OC)/C(=O)OC	?	InChI=1S/C18H19NO4/c1-13-8-4-7-11-16(13)23-12-14-9-5-6-10-15(14)17(19-22-3)18(20)21-2/h4-11H,12H2,1-3H3/b19-17+	ZOTBXTZVPHCKPN-HTXNQAPBSA-N	0	0	1000000		143390-89-0
OC(C(=O)c1ccccc1)c1ccccc1	119-53-9	-8.2284	-9.38212	-9.47792	-9.02948	249	85	83	139	85	83	3	3	119-53-9	0	1000000		-9.47792		-9.02948		0.197015	0.0432832	1	4.55177	1						17.5766	4.29946e+07	1	-2.32587e-08	119-53-9	144	20144	DTXSID1020144	Benzoin	OC(C(=O)c1ccccc1)c1ccccc1	?	InChI=1S/C14H12O2/c15-13(11-7-3-1-4-8-11)14(16)12-9-5-2-6-10-12/h1-10,13,15H	ISAOCJYIOMOJEB-UHFFFAOYSA-N	0	0	1000000		119-53-9
N#Cc1ccc(cc1)C1CCCc2c[n]c[n]21	102676-31-3	-8.74436	-8.59398	-9.44288	-8.92707	178	154	85	139	85	91	3	3	102676-31-3	0	1000000		-9.44288		-8.92707		0.198027	0.0446133	1	4.43874	1						17.3623	3.47025e+07	1	-2.88164e-08	102676-31-3	618	20618	DTXSID4020618	Fadrozole hydrochloride	N#Cc1ccc(cc1)C1CCCc2c[n]c[n]21	Cl	InChI=1S/C14H13N3/c15-8-11-4-6-12(7-5-11)14-3-1-2-13-9-16-10-17(13)14/h4-7,9-10,14H,1-3H2	CLPFFLWZZBQMAO-UHFFFAOYSA-N	0	0	1000000		102676-31-3
OC(=O)Cc1cccc2ccccc21	86-87-3	-9.65881	-9.39962	-9.41598	-9.49147	91	82	86	86.3333	52	53	3	3	86-87-3	0	1000000		-9.41598		-9.49147		0.198764	0.0456528	1	4.35381	1						17.1978	2.94383e+07	1	-3.39694e-08	86-87-3	915	20915	DTXSID8020915	1-Naphthaleneacetic acid	OC(=O)Cc1cccc2ccccc21	?	InChI=1S/C12H10O2/c13-12(14)8-10-6-3-5-9-4-1-2-7-11(9)10/h1-7H,8H2,(H,13,14)	PRPINYUDVPFIRX-UHFFFAOYSA-N	0	0	1000000		86-87-3
	58-72-0	0	-9.4977	-9.40354	-6.30041	1137	68	87	430.667	347	490	2	2	58-72-0	0	309.608		-9.40354		-6.30041		0.199092	0.0461391	1	4.31505	1						17.1217	2.7281e+07	1	-3.66555e-08	58-72-0	2320	22320	DTXSID3022320	Triphenylethylene	C(=C(c1ccccc1)c1ccccc1)c1ccccc1	?	InChI=1S/C20H16/c1-4-10-17(11-5-1)16-20(18-12-6-2-7-13-18)19-14-8-3-9-15-19/h1-16H	MKYQPGPNVYRMHI-UHFFFAOYSA-N	0.0439	0	309.608		58-72-0
	668981-02-0	0	0	-9.37782	-3.12594	1137	1094	90	773.667	791	1040	1	1	668981-02-0	0	1000000		-9.37782		-3.12594		0.199747	0.0471547	1	4.236	1						16.9644	2.33108e+07	1	-4.28985e-08	668981-02-0	27294	47294	DTXSID0047294	CP-863187	CC(C)c1[n][n]c2ccc(c[n]21)-c1oc[n]c1-c1cc(F)ccc1F	?	InChI=1S/C18H14F2N4O/c1-10(2)18-23-22-15-6-3-11(8-24(15)18)17-16(21-9-25-17)13-7-12(19)4-5-14(13)20/h3-10H,1-2H3	UACOXBQBNWQWOK-UHFFFAOYSA-N	0	0	1000000		668981-02-0
c1cccc2c(cccc21)Nc1ccccc1	90-30-2	-9.51939	-9.29385	-9.35881	-9.39069	103	96	91	96.6667	59	60	3	3	90-30-2	0	490.891		-9.35881		-9.39069		0.20021	0.0479147	1	4.17847	1						16.8482	2.07522e+07	1	-4.81877e-08	90-30-2	5892	25892	DTXSID2025892	N-Phenyl-1-naphthylamine	c1cccc2c(cccc21)Nc1ccccc1	?	InChI=1S/C16H13N/c1-2-9-14(10-3-1)17-16-12-6-8-13-7-4-5-11-15(13)16/h1-12,17H	XQVWYOYUZDUNRW-UHFFFAOYSA-N	0.0262	0	490.891		90-30-2
	113136-77-9	0	-9.60617	-9.35158	-6.31925	1137	61	92	430	346	486	2	2	113136-77-9	0	1000000		-9.35158		-6.31925		0.200382	0.048206	1	4.15678	1						16.8039	1.98544e+07	1	-5.03667e-08	113136-77-9	12600	32600	DTXSID5032600	Cyclanilide	OC(=O)C1(CC1)C(=O)Nc1ccc(Cl)cc1Cl	?	InChI=1S/C11H9Cl2NO3/c12-6-1-2-8(7(13)5-6)14-9(15)11(3-4-11)10(16)17/h1-2,5H,3-4H2,(H,14,15)(H,16,17)	GLWWLNJJJCTFMZ-UHFFFAOYSA-N	0	0	1000000		113136-77-9
CC(C)=C[C@@H]1[C@@H](C(=O)O[C@H]2CC(=O)C(CC=C)=C2C)C1(C)C	28434-00-6	-9.51452	-8.55123	-9.34775	-9.13783	106	160	93	119.667	72	75	3	3	28434-00-6	0	78.2716		-9.34775		-9.13783		0.200471	0.0483607	1	4.14533	1						16.7805	1.93945e+07	1	-5.15609e-08	28434-00-6	19336	39336	DTXSID2039336	S-Bioallethrin	CC(C)=C[C@@H]1[C@@H](C(=O)O[C@H]2CC(=O)C(CC=C)=C2C)C1(C)C	?	InChI=1S/C19H26O3/c1-7-8-13-12(4)16(10-15(13)20)22-18(21)17-14(9-11(2)3)19(17,5)6/h7,9,14,16-17H,1,8,10H2,2-6H3/t14-,16+,17+/m1/s1	ZCVAOQKBXKSDMS-PVAVHDDUSA-N	0.111	0	78.2716		28434-00-6
c1c2c3c(cccc3-c3ccccc3-2)c2ccccc21	205-99-2	-10.3055	-9.93503	-9.33282	-9.85777	46	38	94	59.3333	33	36	3	3	205-99-2	0	1000000		-9.33282		-9.85777		0.200814	0.048967	1	4.101	1						16.6892	1.77015e+07	1	-5.64925e-08	205-99-2	3907	23907	DTXSID0023907	Benzo(b)fluoranthene	c1c2c3c(cccc3-c3ccccc3-2)c2ccccc21	?	InChI=1S/C20H12/c1-2-7-14-13(6-1)12-19-16-9-4-3-8-15(16)18-11-5-10-17(14)20(18)19/h1-12H	FTOVXSOBNPWTSH-UHFFFAOYSA-N	0	0	1000000		205-99-2
OC(=O)c1c2[n]cc(Cl)cc2ccc1Cl	84087-01-4	-9.45372	-9.46353	-9.32941	-9.41555	113	77	95	95	57	59	3	3	84087-01-4	0	1000000		-9.32941		-9.41555		0.20089	0.0491058	1	4.09097	1						16.6683	1.73369e+07	1	-5.76806e-08	84087-01-4	12641	32641	DTXSID6032641	Quinclorac	OC(=O)c1c2[n]cc(Cl)cc2ccc1Cl	?	InChI=1S/C10H5Cl2NO2/c11-6-3-5-1-2-7(12)8(10(14)15)9(5)13-4-6/h1-4H,(H,14,15)	FFSSWMQPCJRCRV-UHFFFAOYSA-N	0	0	1000000		84087-01-4
CC(c1cc(C)c(C)cc1)c1cc(C)c(C)cc1	1742-14-9	-9.66614	-9.59092	-9.29491	-9.51732	90	63	96	83	47	51	3	3	1742-14-9	0	9318.16		-9.29491		-9.51732		0.201632	0.0505274	1	3.99055	1						16.4574	1.40392e+07	1	-7.12292e-08	1742-14-9	9223	29223	DTXSID9029223	1,1-Bis(3,4-dimethylphenyl)ethane	CC(c1cc(C)c(C)cc1)c1cc(C)c(C)cc1	?	InChI=1S/C18H22/c1-12-6-8-17(10-14(12)3)16(5)18-9-7-13(2)15(4)11-18/h6-11,16H,1-5H3	NCSVCMFDHINRJE-UHFFFAOYSA-N	0.00161	0	9318.16		1742-14-9
Oc1cc(O)c(cc1)C1Oc2cc(O)cc(O)c2C(=O)C=1O	654055-01-3	-11.4438	-11.6174	-9.27506	-10.7788	9	3	99	37	19	12	3	3	654055-01-3	0	1000000		-9.27506		-10.7788		0.202032	0.0513575	1	3.93383	1						16.3359	1.24335e+07	1	-8.04278e-08	654055-01-3	20776	40776	DTXSID3040776	Morin hydrate	Oc1cc(O)c(cc1)C1Oc2cc(O)cc(O)c2C(=O)C=1O	O.O	InChI=1S/C15H10O7/c16-6-1-2-8(9(18)3-6)15-14(21)13(20)12-10(19)4-7(17)5-11(12)22-15/h1-5,16-19,21H	YXOLAZRVSSWPPT-UHFFFAOYSA-N	0	0	1000000		654055-01-3
	115-86-6	0	0	-9.27461	-3.09154	1137	1094	100	777	793	1047	1	1	115-86-6	0	371.06		-9.27461		-3.09154		0.20204	0.0513763	1	3.93256	1						16.3332	1.23995e+07	1	-8.06483e-08	115-86-6	1952	21952	DTXSID1021952	Triphenyl phosphate	O=P(Oc1ccccc1)(Oc1ccccc1)Oc1ccccc1	?	InChI=1S/C18H15O4P/c19-23(20-16-10-4-1-5-11-16,21-17-12-6-2-7-13-17)22-18-14-8-3-9-15-18/h1-15H	XZZNDPSIHUTMOC-UHFFFAOYSA-N	0.0379	0	371.06		115-86-6
CC(C)(C)[C@@H](O)[C@@H](Cc1ccc(Cl)cc1)[n]1c[n]c[n]1 |o1:4,6|	76738-62-0	-9.12675	-9.04567	-9.22891	-9.13378	153	115	105	124.333	75	77	3	3	76738-62-0	0	1000000		-9.22891		-9.13378		0.20288	0.053319	1	3.80503	1						16.0537	9.37639e+06	1	-1.06651e-07	76738-62-0	196503	24242	DTXSID2024242	Paclobutrazol	CC(C)(C)[C@@H](O)[C@@H](Cc1ccc(Cl)cc1)[n]1c[n]c[n]1 |o1:4,6|	?	InChI=1S/C15H20ClN3O/c1-15(2,3)14(20)13(19-10-17-9-18-19)8-11-4-6-12(16)7-5-11/h4-7,9-10,13-14,20H,8H2,1-3H3/t13-,14+/m1/s1	RMOGWMIKYWRTKW-KGLIPLIRSA-N	0	0	1000000		76738-62-0
ClC(Cl)(Cl)C(c1ccc(Cl)cc1)c1ccc(Cl)cc1	50-29-3	-9.64547	-9.76589	-9.21669	-9.54268	92	51	107	83.3333	49	50	3	3	50-29-3	0	173.121		-9.21669		-9.54268		0.203087	0.0538464	1	3.77159	1						15.9789	8.70091e+06	1	-1.1493e-07	50-29-3	375	20375	DTXSID4020375	p,p'-DDT	ClC(Cl)(Cl)C(c1ccc(Cl)cc1)c1ccc(Cl)cc1	?	InChI=1S/C14H9Cl5/c15-11-5-1-9(2-6-11)13(14(17,18)19)10-3-7-12(16)8-4-10/h1-8,13H	YVGGHNCTFXOJCH-UHFFFAOYSA-N	0.0642	0	173.121		50-29-3
CCCCC(C[n]1c[n]c[n]1)(C#N)c1ccc(Cl)cc1	88671-89-0	-8.64095	0	-9.19161	-5.94419	200	1094	108	467.333	394	573	2	2	88671-89-0	0	1000000		-9.19161		-5.94419		0.203485	0.0549384	1	3.70388	1						15.8256	7.46367e+06	1	-1.33982e-07	88671-89-0	4315	24315	DTXSID8024315	Myclobutanil	CCCCC(C[n]1c[n]c[n]1)(C#N)c1ccc(Cl)cc1	?	InChI=1S/C15H17ClN4/c1-2-3-8-15(9-17,10-20-12-18-11-19-20)13-4-6-14(16)7-5-13/h4-7,11-12H,2-3,8,10H2,1H3	HZJKXKUJVSEEFU-UHFFFAOYSA-N	0	0	1000000		88671-89-0
Oc1ccc(cc1)C(=O)Oc1ccccc1	17696-62-7	-9.05254	-8.86377	-9.18284	-9.03305	158	135	109	134	82	82	3	3	17696-62-7	0	1000000		-9.18284		-9.03305		0.203617	0.0553236	1	3.68047	1						15.7719	7.07371e+06	1	-1.41369e-07	17696-62-7	27858	47882	DTXSID4047882	Phenylparaben	Oc1ccc(cc1)C(=O)Oc1ccccc1	?	InChI=1S/C13H10O3/c14-11-8-6-10(7-9-11)13(15)16-12-4-2-1-3-5-12/h1-9,14H	GJLNWLVPAHNBQN-UHFFFAOYSA-N	0	0	1000000		17696-62-7
	141112-29-0	0	0	-9.1812	-3.0604	1137	1094	110	780.333	801	1051	1	1	141112-29-0	0	1000000		-9.1812		-3.0604		0.203641	0.0553955	1	3.67612	1						15.7619	7.00337e+06	1	-1.42788e-07	141112-29-0	14723	34723	DTXSID5034723	Isoxaflutole	CS(=O)(=O)c1cc(ccc1C(=O)c1c[n]oc1C1CC1)C(F)(F)F	?	InChI=1S/C15H12F3NO4S/c1-24(21,22)12-6-9(15(16,17)18)4-5-10(12)13(20)11-7-19-23-14(11)8-2-3-8/h4-8H,2-3H2,1H3	OYIKARCXOQLFHF-UHFFFAOYSA-N	0	0	1000000		141112-29-0
Oc1ccc(cc1)S(=O)(=O)c1ccc(O)cc1	80-09-1	-8.45512	-9.79964	-9.1576	-9.13746	215	49	112	125.333	77	76	3	3	80-09-1	0	1000000		-9.1576		-9.13746		0.203972	0.0564405	1	3.61394	1						15.6176	6.06214e+06	1	-1.64958e-07	80-09-1	2409	22409	DTXSID3022409	4,4'-Sulfonyldiphenol	Oc1ccc(cc1)S(=O)(=O)c1ccc(O)cc1	?	InChI=1S/C12H10O4S/c13-9-1-5-11(6-2-9)17(15,16)12-7-3-10(14)4-8-12/h1-8,13-14H	VPWNQTHUCYMVMZ-UHFFFAOYSA-N	0	0	1000000		80-09-1
CCC(Cc1c(I)cc(I)c(N)c1I)C(O)=O	96-83-3	-6.39599	-5.31689	-9.14844	-6.95377	578	722	113	471	397	341	3	3	96-83-3	0	1000000		-9.14844		-6.95377		0.204093	0.0568494	1	3.59007	1						15.5615	5.73178e+06	1	-1.74466e-07	96-83-3	3159	23159	DTXSID6023159	Iopanoic acid	CCC(Cc1c(I)cc(I)c(N)c1I)C(O)=O	?	InChI=1S/C11H12I3NO2/c1-2-5(11(16)17)3-6-7(12)4-8(13)10(15)9(6)14/h4-5H,2-3,15H2,1H3,(H,16,17)	OIRFJRBSRORBCM-UHFFFAOYSA-N	0	0	1000000		96-83-3
CCCCCCCCc1ccc(cc1)S(O)(=O)=O	6149-03-7	-8.50151	-9.32983	-9.1401	-8.99048	209	91	114	138	84	85	3	3	6149-03-7	0	1000000		-9.1401		-8.99048		0.204199	0.0572229	1	3.56848	1						15.5106	5.44687e+06	1	-1.83592e-07	6149-03-7	27594	47594	DTXSID9047594	Sodium 4-octylbenzenesulfonate	CCCCCCCCc1ccc(cc1)S(O)(=O)=O	[Na+]	InChI=1S/C14H22O3S/c1-2-3-4-5-6-7-8-13-9-11-14(12-10-13)18(15,16)17/h9-12H,2-8H2,1H3,(H,15,16,17)	MSOTUIWEAQEETA-UHFFFAOYSA-N	3.97e-05	0	1000000		6149-03-7
O=C1NC(=O)C(N1)(c1ccccc1)c1ccccc1	57-41-0	-9.49362	-8.11054	-9.08098	-8.89505	109	232	119	153.333	93	92	3	3	57-41-0	0	1000000		-9.08098		-8.89505		0.204843	0.0599145	1	3.41893	1						15.1489	3.79398e+06	1	-2.63575e-07	57-41-0	541	20541	DTXSID8020541	5,5-Diphenylhydantoin	O=C1NC(=O)C(N1)(c1ccccc1)c1ccccc1	?	InChI=1S/C15H12N2O2/c18-13-15(17-14(19)16-13,11-7-3-1-4-8-11)12-9-5-2-6-10-12/h1-10H,(H2,16,17,18,19)	CXOFVDLJLONNDW-UHFFFAOYSA-N	0	0	1000000		57-41-0
CCc1[n]c(N)[n]c(N)c1-c1ccc(Cl)cc1	58-14-0	-8.765	-9.17705	-9.05881	-9.00029	175	102	121	132.667	81	84	3	3	58-14-0	0	1000000		-9.05881		-9.00029		0.205036	0.0609424	1	3.36443	1						15.0133	3.31288e+06	1	-3.01852e-07	58-14-0	1217	21217	DTXSID9021217	Pyrimethamine	CCc1[n]c(N)[n]c(N)c1-c1ccc(Cl)cc1	?	InChI=1S/C12H13ClN4/c1-2-9-10(11(14)17-12(15)16-9)7-3-5-8(13)6-4-7/h3-6H,2H2,1H3,(H4,14,15,16,17)	WKSAUQYGYAYLPV-UHFFFAOYSA-N	0	0	1000000		58-14-0
NC(=O)N1c2ccccc2C=Cc2ccccc12	298-46-4	-9.86273	-9.0933	-9.05065	-9.33556	70	109	122	100.333	61	63	3	3	298-46-4	0	1000000		-9.05065		-9.33556		0.205101	0.0613232	1	3.34458	1						14.9634	3.15164e+06	1	-3.17295e-07	298-46-4	2731	22731	DTXSID4022731	Carbamazepine	NC(=O)N1c2ccccc2C=Cc2ccccc12	?	InChI=1S/C15H12N2O/c16-15(18)17-13-7-3-1-5-11(13)9-10-12-6-2-4-8-14(12)17/h1-10H,(H2,16,18)	FFGPTBGBLSHEPO-UHFFFAOYSA-N	0	0	1000000		298-46-4
CC(C)(C)N=C1SCN(C(=O)N1C(C)C)c1ccccc1	69327-76-0	-8.71008	0	-9.00958	-5.90655	185	1094	124	467.667	395	583	2	2	69327-76-0	0	225.624		-9.00958		-5.90655		0.20537	0.0632605	1	3.24641	1						14.7123	2.45171e+06	1	-4.07878e-07	69327-76-0	14401	34401	DTXSID8034401	Buprofezin	CC(C)(C)N=C1SCN(C(=O)N1C(C)C)c1ccccc1	?	InChI=1S/C16H23N3OS/c1-12(2)19-14(17-16(3,4)5)21-11-18(15(19)20)13-9-7-6-8-10-13/h6-10,12H,11H2,1-5H3/b17-14-	PRLVTUNWOQKEAI-VKAVYKQESA-N	0.0521	0	225.624		69327-76-0
COc1ccc(cc1)C1=COc2cc(O)cc(O)c2C1=O	491-80-5	-10.5821	-10.3691	-8.98523	-9.97883	32	21	125	59.3333	33	32	3	3	491-80-5	0	1000000		-8.98523		-9.97883		0.205486	0.0644254	1	3.18952	1						14.5634	2.11247e+06	1	-4.73378e-07	491-80-5	2394	22394	DTXSID1022394	Biochanin A	COc1ccc(cc1)C1=COc2cc(O)cc(O)c2C1=O	?	InChI=1S/C16H12O5/c1-20-11-4-2-9(3-5-11)12-8-21-14-7-10(17)6-13(18)15(14)16(12)19/h2-8,17-18H,1H3	WUADCCWRTIWANL-UHFFFAOYSA-N	0	0	1000000		491-80-5
O=C1C=C(Oc2ccccc21)c1ccccc1	525-82-6	-9.17773	-9.40498	-8.98209	-9.18827	148	81	126	118.333	71	73	3	3	525-82-6	0	1000000		-8.98209		-9.18827		0.205498	0.0645767	1	3.18224	1						14.5441	2.07223e+06	1	-4.82573e-07	525-82-6	2048	22048	DTXSID2022048	Flavone	O=C1C=C(Oc2ccccc21)c1ccccc1	?	InChI=1S/C15H10O2/c16-13-10-15(11-6-2-1-3-7-11)17-14-9-5-4-8-12(13)14/h1-10H	VHBFFQKBGNRLFZ-UHFFFAOYSA-N	0	0	1000000		525-82-6
CC(C)c1cc2ccc(cc2cc1)C(C)C	24157-81-1	-9.41226	-9.15592	-8.9754	-9.18119	118	105	127	116.667	70	74	3	3	24157-81-1	0	1000000		-8.9754		-9.18119		0.205524	0.064899	1	3.16682	1						14.5032	1.98921e+06	0.999999	-5.02711e-07	24157-81-1	15272	35272	DTXSID7035272	2,6-Diisopropylnaphthalene	CC(C)c1cc2ccc(cc2cc1)C(C)C	?	InChI=1S/C16H20/c1-11(2)13-5-7-16-10-14(12(3)4)6-8-15(16)9-13/h5-12H,1-4H3	GWLLTEXUIOFAFE-UHFFFAOYSA-N	0	0	1000000		24157-81-1
COC(=O)[C@H](Cc1ccccc1)NC(=O)[C@@H](N)CC(O)=O	22839-47-0	-9.30575	-8.56518	-8.94765	-8.93953	131	158	129	139.333	87	89	3	3	22839-47-0	0	1000000		-8.94765		-8.93953		0.205602	0.0662464	1	3.10359	1						14.3335	1.67868e+06	0.999999	-5.95707e-07	22839-47-0	107	20107	DTXSID0020107	Aspartame	COC(=O)[C@H](Cc1ccccc1)NC(=O)[C@@H](N)CC(O)=O	?	InChI=1S/C14H18N2O5/c1-21-14(20)11(7-9-5-3-2-4-6-9)16-13(19)10(15)8-12(17)18/h2-6,10-11H,7-8,15H2,1H3,(H,16,19)(H,17,18)/t10-,11-/m0/s1	IAOZJIPTCAWIRG-QWRGUYRKSA-N	0	0	1000000		22839-47-0
OS(=O)(=O)c1cccc2ccccc21	130-14-3	-9.15485	-8.24706	-8.93594	-8.77928	149	220	130	166.333	108	104	3	3	130-14-3	0	1000000		-8.93594		-8.77928		0.205622	0.0668195	1	3.07727	1						14.2619	1.56266e+06	0.999999	-6.39936e-07	130-14-3	22394	42394	DTXSID3042394	Sodium 1-naphthalenesulfonate	OS(=O)(=O)c1cccc2ccccc21	[Na+]	InChI=1S/C10H8O3S/c11-14(12,13)10-7-3-5-8-4-1-2-6-9(8)10/h1-7H,(H,11,12,13)	PSZYNBSKGUBXEH-UHFFFAOYSA-N	0	0	1000000		130-14-3
CC(C)(C)c1ccc(CC(C)C=O)cc1	80-54-6	-8.17776	-8.08351	-8.92082	-8.39403	262	237	131	210	141	140	3	3	80-54-6	0	1000000		-8.92082		-8.39403		0.205637	0.0675634	1	3.04362	1						14.1694	1.42464e+06	0.999999	-7.01934e-07	80-54-6	6500	26500	DTXSID9026500	3-(4-tert-Butylphenyl)-2-methylpropanal	CC(C)(C)c1ccc(CC(C)C=O)cc1	?	InChI=1S/C14H20O/c1-11(10-15)9-12-5-7-13(8-6-12)14(2,3)4/h5-8,10-11H,9H2,1-4H3	SDQFDHOLCGWZPU-UHFFFAOYSA-N	0	0	1000000		80-54-6
	21145-77-7	0	-8.38012	-8.91968	-5.7666	1137	195	132	488	419	611	2	2	21145-77-7	0	1000000		-8.91968		-5.7666		0.205638	0.0676199	1	3.04109	1						14.1624	1.41471e+06	0.999999	-7.06861e-07	21145-77-7	21544	41544	DTXSID7041544	6-Acetyl-1,1,2,4,4,7-hexamethyltetralin	Cc1cc2c(cc1C(C)=O)C(C)(C)CC(C)C2(C)C	?	InChI=1S/C18H26O/c1-11-8-16-15(9-14(11)13(3)19)17(4,5)10-12(2)18(16,6)7/h8-9,12H,10H2,1-7H3	DNRJTBAOUJJKDY-UHFFFAOYSA-N	0	0	1000000		21145-77-7
OC(=O)CCCOc1ccc(Cl)cc1Cl	94-82-6	-8.46004	-8.63244	-8.91822	-8.67023	212	152	133	165.667	107	113	3	3	94-82-6	0	1000000		-8.91822		-8.67023		0.205639	0.0676921	1	3.03785	1						14.1535	1.40212e+06	0.999999	-7.13208e-07	94-82-6	4035	24035	DTXSID7024035	2,4-DB	OC(=O)CCCOc1ccc(Cl)cc1Cl	?	InChI=1S/C10H10Cl2O3/c11-7-3-4-9(8(12)6-7)15-5-1-2-10(13)14/h3-4,6H,1-2,5H2,(H,13,14)	YIVXMZJTEQBPQO-UHFFFAOYSA-N	0	0	1000000		94-82-6
OC1CCCCCCCCCCC1	1724-39-6	-8.70982	-8.40453	-8.90008	-8.67148	186	188	134	169.333	110	112	3	3	1724-39-6	0	1000000		-8.90008		-8.67148		0.205638	0.0685911	1	2.99802	1						14.0426	1.25491e+06	0.999999	-7.96871e-07	1724-39-6	7429	27429	DTXSID1027429	Cyclododecanol	OC1CCCCCCCCCCC1	?	InChI=1S/C12H24O/c13-12-10-8-6-4-2-1-3-5-7-9-11-12/h12-13H,1-11H2	SFVWPXMPRCIVOK-UHFFFAOYSA-N	0	0	1000000		1724-39-6
	135080-03-4	0	-8.03065	-8.89934	-5.64333	1137	245	135	505.667	442	633	2	2	135080-03-4	0	176.482		-8.89934		-5.64333		0.205637	0.0686281	1	2.9964	1						14.038	1.24921e+06	0.999999	-8.00505e-07	135080-03-4	27304	47304	DTXSID7047304	CP-100829	NC(=O)N1c2cc(Cl)c(F)cc2C(C(=O)c2cc(Cl)c[s]2)C1=O	?	InChI=1S/C14H7Cl2FN2O3S/c15-5-1-10(23-4-5)12(20)11-6-2-8(17)7(16)3-9(6)19(13(11)21)14(18)22/h1-4,11H,(H2,18,22)	TVBUSVDXSSKDSK-UHFFFAOYSA-N	0.063	0	176.482		135080-03-4
NC1C=CN([C@@H]2O[C@H](CO)[C@@H](O)[C@@H]2O)C(=O)N=1	69-74-9	-8.57413	-8.28916	-8.88037	-8.58122	205	213	137	185	127	128	3	3	69-74-9	0	1000000		-8.88037		-8.58122		0.205616	0.0695754	1	2.9553	1						13.922	1.11238e+06	0.999999	-8.98971e-07	69-74-9	4891	24891	DTXSID5024891	Cytarabine hydrochloride	NC1C=CN([C@@H]2O[C@H](CO)[C@@H](O)[C@@H]2O)C(=O)N=1	Cl	InChI=1S/C9H13N3O5/c10-5-1-2-12(9(16)11-5)8-7(15)6(14)4(3-13)17-8/h1-2,4,6-8,13-15H,3H2,(H2,10,11,16)/t4-,6-,7+,8-/m1/s1	UHDGCWIWMRVCDJ-CCXZUQQUSA-N	0	0	1000000		69-74-9
O=C(N[C@H]1CN2CCC1CC2)c1ccc2OCCOc2c1	527680-56-4	-7.43023	-6.38071	-8.87356	-7.5615	368	558	139	355	247	228	3	3	527680-56-4	0	1000000		-8.87356		-7.5615		0.205604	0.0699168	1	2.9407	1						13.8804	1.06705e+06	0.999999	-9.37166e-07	527680-56-4	27285	47285	DTXSID1047285	PHA-00568487	O=C(N[C@H]1CN2CCC1CC2)c1ccc2OCCOc2c1	?	InChI=1S/C16H20N2O3/c19-16(17-13-10-18-5-3-11(13)4-6-18)12-1-2-14-15(9-12)21-8-7-20-14/h1-2,9,11,13H,3-8,10H2,(H,17,19)/t13-/m0/s1	LUVXHMJTVXZFPD-ZDUSSCGKSA-N	0	0	1000000		527680-56-4
Cc1[n][n](CC)c2c1N=C(CNC2=O)c1ccc(O)cc1	349495-42-7	-8.73255	-9.25278	-8.84494	-8.94342	181	98	140	139.667	88	88	3	3	349495-42-7	0	1000000		-8.84494		-8.94342		0.205525	0.0713628	1	2.88	1						13.7053	895683	0.999999	-1.11647e-06	349495-42-7	27263	47263	DTXSID3047263	PharmaGSID_47263	Cc1[n][n](CC)c2c1N=C(CNC2=O)c1ccc(O)cc1	?	InChI=1S/C15H16N4O2/c1-3-19-14-13(9(2)18-19)17-12(8-16-15(14)21)10-4-6-11(20)7-5-10/h4-7,20H,3,8H2,1-2H3,(H,16,21)	BEOZJBLIRPRMJM-UHFFFAOYSA-N	0.00014	0	1000000		349495-42-7
	32388-55-9	0	0	-8.83987	-2.94662	1137	1094	141	790.667	817	1072	1	1	32388-55-9	0	1000000		-8.83987		-2.94662		0.205506	0.0716204	1	2.86938	1						13.6743	868345	0.999999	-1.15162e-06	32388-55-9	9353	29353	DTXSID4029353	1-Cedr-8-en-9-ylethanone	CC1(C)[C@H]2C[C@]3(CC(C(C)=O)=C2C)[C@H]1CC[C@H]3C	?	InChI=1S/C17H26O/c1-10-6-7-15-16(4,5)14-9-17(10,15)8-13(11(14)2)12(3)18/h10,14-15H,6-9H2,1-5H3/t10-,14+,15+,17+/m1/s1	YBUIAJZFOGJGLJ-SWRJLBSHSA-N	0	0	1000000		32388-55-9
	72-20-8	0	0	-8.82168	-2.94056	1137	1094	144	791.667	820	1073	1	1	72-20-8	0	1000000		-8.82168		-2.94056		0.205427	0.0725488	1	2.83158	1						13.5631	776928	0.999999	-1.28712e-06	72-20-8	196608	20561	DTXSID6020561	Endrin	ClC1(Cl)[C@@]2(Cl)[C@@H]3[C@H]4C[C@H]([C@@H]5O[C@@H]54)[C@@H]3[C@]1(Cl)C(Cl)=C2Cl |o1:3,5,6,8,9,11,12,13|	?	InChI=1S/C12H8Cl6O/c13-8-9(14)11(16)5-3-1-2(6-7(3)19-6)4(5)10(8,15)12(11,17)18/h2-7H,1H2/t2-,3+,4-,5+,6-,7+,10-,11+	DFBKLUNHFCTMDC-GKRDHZSOSA-N	0	0	1000000		72-20-8
CCOc1cc(ccc1[N+]([O-])=O)Oc1ccc(cc1Cl)C(F)(F)F	42874-03-3	-8.46548	-8.52692	-8.80521	-8.5992	211	165	146	174	113	122	3	3	42874-03-3	0	1000000		-8.80521		-8.5992		0.205341	0.0733948	1	2.79775	1						13.4624	702466	0.999999	-1.42356e-06	42874-03-3	4241	24241	DTXSID7024241	Oxyfluorfen	CCOc1cc(ccc1[N+]([O-])=O)Oc1ccc(cc1Cl)C(F)(F)F	?	InChI=1S/C15H11ClF3NO4/c1-2-23-14-8-10(4-5-12(14)20(21)22)24-13-6-3-9(7-11(13)16)15(17,18)19/h3-8H,2H2,1H3	OQMBBFQZGJFLBU-UHFFFAOYSA-N	0	0	1000000		42874-03-3
OC1CCC(CC1)C1CCCCC1	2433-14-9	-8.45551	-8.97375	-8.79285	-8.7407	214	126	147	162.333	102	108	3	3	2433-14-9	0	253.277		-8.79285		-8.7407		0.205266	0.0740329	1	2.77263	1						13.3867	651313	0.999998	-1.53536e-06	2433-14-9	20722	40722	DTXSID3040722	4-Cyclohexylcyclohexanol	OC1CCC(CC1)C1CCCCC1	?	InChI=1S/C12H22O/c13-12-8-6-11(7-9-12)10-4-2-1-3-5-10/h10-13H,1-9H2	AFKMHDZOVNDWLO-UHFFFAOYSA-N	0.0494	0	253.277		2433-14-9
[O-][N+](=O)c1cc(Cl)c(cc1)NC(=O)c1cc(Cl)ccc1O	50-65-7	-8.58409	-6.84435	-8.75924	-8.06256	204	462	151	272.333	186	171	3	3	50-65-7	0	1000000		-8.75924		-8.06256		0.20502	0.0757816	1	2.70541	1						13.1812	530288	0.999998	-1.88577e-06	50-65-7	20362	40362	DTXSID7040362	Niclosamide	[O-][N+](=O)c1cc(Cl)c(cc1)NC(=O)c1cc(Cl)ccc1O	?	InChI=1S/C13H8Cl2N2O4/c14-7-1-4-12(18)9(5-7)13(19)16-11-3-2-8(17(20)21)6-10(11)15/h1-6,18H,(H,16,19)	RJMUSRYZPJIFPJ-UHFFFAOYSA-N	0	0	1000000		50-65-7
O=C(OCC1CC2OC2CC1)C1CC2OC2CC1	2386-87-0	-8.73216	-8.52377	-8.75131	-8.66908	182	167	152	167	109	114	3	3	2386-87-0	0	1000000		-8.75131		-8.66908		0.204954	0.0761966	1	2.6898	1						13.1327	505205	0.999998	-1.97939e-06	2386-87-0	7466	27466	DTXSID2027466	UT-632	O=C(OCC1CC2OC2CC1)C1CC2OC2CC1	?	InChI=1S/C14H20O4/c15-14(9-2-4-11-13(6-9)18-11)16-7-8-1-3-10-12(5-8)17-10/h8-13H,1-7H2	YXALYBMHAYZKAP-UHFFFAOYSA-N	0	0	1000000		2386-87-0
OC(=O)COc1cc(Cl)c(Cl)cc1Cl	93-76-5	-8.76033	-8.97707	-8.74059	-8.826	176	124	153	151	92	96	3	3	93-76-5	0	1000000		-8.74059		-8.826		0.204858	0.0767603	1	2.6688	1						13.0671	473124	0.999998	-2.11361e-06	93-76-5	1388	21388	DTXSID5021388	2,4,5-Trichlorophenoxyacetic acid	OC(=O)COc1cc(Cl)c(Cl)cc1Cl	?	InChI=1S/C8H5Cl3O3/c9-4-1-6(11)7(2-5(4)10)14-3-8(12)13/h1-2H,3H2,(H,12,13)	SMYMJHWAQXWPDB-UHFFFAOYSA-N	0	0	1000000		93-76-5
OCc1cc(ccc1)Oc1ccccc1	13826-35-2	-8.68513	-9.02792	-8.73471	-8.81592	192	116	154	154	94	98	3	3	13826-35-2	0	1000000		-8.73471		-8.81592		0.204803	0.0770697	1	2.65737	1						13.0312	456433	0.999998	-2.1909e-06	13826-35-2	7756	27756	DTXSID7027756	3-Phenoxybenzenemethanol	OCc1cc(ccc1)Oc1ccccc1	?	InChI=1S/C13H12O2/c14-10-11-5-4-8-13(9-11)15-12-6-2-1-3-7-12/h1-9,14H,10H2	KGANAERDZBAECK-UHFFFAOYSA-N	0	0	1000000		13826-35-2
OC12N=C(SC1Cc1cc(Cl)ccc21)c1ccccc1	262376-75-0	-9.95966	0	-8.71357	-6.22441	66	1094	155	438.333	355	511	2	2	262376-75-0	0	1000000		-8.71357		-6.22441		0.204589	0.0781885	1	2.61661	1						12.9019	401071	0.999998	-2.49332e-06	262376-75-0	27338	47338	DTXSID9047338	HMR1426	OC12N=C(SC1Cc1cc(Cl)ccc21)c1ccccc1	?	InChI=1S/C16H12ClNOS/c17-12-6-7-13-11(8-12)9-14-16(13,19)18-15(20-14)10-4-2-1-3-5-10/h1-8,14,19H,9H2	RUBKYBIDEVUTQU-UHFFFAOYSA-N	0	0	1000000		262376-75-0
c1cc2cccc3ccc4cccc1c4c32	129-00-0	-9.39011	-9.56014	-8.69902	-9.21642	121	66	156	114.333	68	71	3	3	129-00-0	0	1000000		-8.69902		-9.21642		0.204428	0.0789631	1	2.5889	1						12.8129	366912	0.999997	-2.72545e-06	129-00-0	4289	24289	DTXSID3024289	Pyrene	c1cc2cccc3ccc4cccc1c4c32	?	InChI=1S/C16H10/c1-3-11-7-9-13-5-2-6-14-10-8-12(4-1)15(11)16(13)14/h1-10H	BBEAQIROQSPTKN-UHFFFAOYSA-N	0	0	1000000		129-00-0
	120511-73-1	0	0	-8.6691	-2.8897	1137	1094	157	796	828	1085	1	1	120511-73-1	0	1000000		-8.6691		-2.8897		0.204061	0.080566	1	2.53284	1						12.6299	305568	0.999997	-3.27259e-06	120511-73-1	2607	22607	DTXSID9022607	Anastrozole	CC(C)(C#N)c1cc(C[n]2c[n]c[n]2)cc(c1)C(C)(C)C#N	?	InChI=1S/C17H19N5/c1-16(2,9-18)14-5-13(8-22-12-20-11-21-22)6-15(7-14)17(3,4)10-19/h5-7,11-12H,8H2,1-4H3	YBBLVLTVTVSKRW-UHFFFAOYSA-N	0	0	1000000		120511-73-1
CN(C)CCOC(c1ccccc1)c1ccccc1	147-24-0	-8.9319	-8.73151	-8.66214	-8.77518	163	144	158	155	96	105	3	3	147-24-0	0	1000000		-8.66214		-8.77518		0.203969	0.0809412	1	2.51996	1						12.5873	292827	0.999997	-3.41498e-06	147-24-0	537	20537	DTXSID4020537	Diphenhydramine hydrochloride	CN(C)CCOC(c1ccccc1)c1ccccc1	Cl	InChI=1S/C17H21NO/c1-18(2)13-14-19-17(15-9-5-3-6-10-15)16-11-7-4-8-12-16/h3-12,17H,13-14H2,1-2H3	ZZVUWRFHKOJYTH-UHFFFAOYSA-N	0	0	1000000		147-24-0
OS(=O)(=O)c1cc2ccccc2cc1	532-02-5|120-18-3	-9.3477	-9.35981	-8.64463	-9.11738	127	87	159	124.333	75	80	3	3	532-02-5|120-18-3	0	1000000		-8.64463		-9.11738		0.203725	0.0818878	1	2.48786	1						12.4803	263094	0.999996	-3.80092e-06	532-02-5|120-18-3	21442|24788	41442|44788	DTXSID4041442|DTXSID5044788	Sodium 2-naphthalenesulfonate|Naphthalene-2-sulfonic acid	OS(=O)(=O)c1cc2ccccc2cc1	[Na+]|?	InChI=1S/C10H8O3S/c11-14(12,13)10-6-5-8-3-1-2-4-9(8)7-10/h1-7H,(H,11,12,13)	KVBGVZZKJNLNJU-UHFFFAOYSA-N	0	0	1000000		532-02-5|120-18-3
	101-02-0	0	-8.27956	-8.64414	-5.64123	1137	217	160	504.667	440	634	2	2	101-02-0	0	1000000		-8.64414		-5.64123		0.203718	0.0819146	1	2.48696	1						12.4772	262300	0.999996	-3.81243e-06	101-02-0	6252	26252	DTXSID0026252	Triphenyl phosphite	c1ccccc1OP(Oc1ccccc1)Oc1ccccc1	?	InChI=1S/C18H15O3P/c1-4-10-16(11-5-1)19-22(20-17-12-6-2-7-13-17)21-18-14-8-3-9-15-18/h1-15H	HVLLSGMXQDNUAL-UHFFFAOYSA-N	0	0	1000000		101-02-0
O=C(CC(=O)c1ccccc1)c1ccccc1	120-46-7	-8.67544	-8.46923	-8.61994	-8.58821	195	174	161	176.667	117	127	3	3	120-46-7	0	1000000		-8.61994		-8.58821		0.203355	0.083231	1	2.44326	1						12.3293	226222	0.999996	-4.42043e-06	120-46-7	21247	41247	DTXSID3041247	1,3-Diphenyl-1,3-propanedione	O=C(CC(=O)c1ccccc1)c1ccccc1	?	InChI=1S/C15H12O2/c16-14(12-7-3-1-4-8-12)11-15(17)13-9-5-2-6-10-13/h1-10H,11H2	NZZIMKJIVMHWJC-UHFFFAOYSA-N	0	0	1000000		120-46-7
	115-28-6	0	-8.27033	-8.61052	-5.62695	1137	218	162	505.667	442	635	2	2	115-28-6	0	1000000		-8.61052		-5.62695		0.203205	0.083746	1	2.42644	1						12.2716	213553	0.999995	-4.68266e-06	115-28-6	268	20268	DTXSID2020268	Chlorendic acid	OC(=O)C1C(C(O)=O)C2(Cl)C(Cl)=C(Cl)C1(Cl)C2(Cl)Cl	?	InChI=1S/C9H4Cl6O4/c10-3-4(11)8(13)2(6(18)19)1(5(16)17)7(3,12)9(8,14)15/h1-2H,(H,16,17)(H,18,19)	DJKGDNKYTKCJKD-UHFFFAOYSA-N	0	0	1000000		115-28-6
CC(C)(C)c1cc(O)c(cc1O)C(C)(C)C	88-58-4	-8.23785	-8.35101	-8.59864	-8.39583	248	198	163	203	137	139	3	3	88-58-4	0	336.237		-8.59864		-8.39583		0.203009	0.0843973	1	2.4054	1						12.199	198589	0.999995	-5.03551e-06	88-58-4	21248	41248	DTXSID8041248	2,5-Di-tert-butylbenzene-1,4-diol	CC(C)(C)c1cc(O)c(cc1O)C(C)(C)C	?	InChI=1S/C14H22O2/c1-13(2,3)9-7-12(16)10(8-11(9)15)14(4,5)6/h7-8,15-16H,1-6H3	JZODKRWQWUWGCD-UHFFFAOYSA-N	0.0413	0	336.237		88-58-4
O=C(Nc1ccccc1-c1ccc(Cl)cc1)c1ccc[n]c1Cl	188425-85-6	-8.20409	0	-8.57254	-5.59221	255	1094	164	504.333	439	642	2	2	188425-85-6	0	1000000		-8.57254		-5.59221		0.202553	0.0858354	1	2.35978	1						12.0394	169292	0.999994	-5.90695e-06	188425-85-6	14392	34392	DTXSID6034392	Boscalid	O=C(Nc1ccccc1-c1ccc(Cl)cc1)c1ccc[n]c1Cl	?	InChI=1S/C18H12Cl2N2O/c19-13-9-7-12(8-10-13)14-4-1-2-6-16(14)22-18(23)15-5-3-11-21-17(15)20/h1-11H,(H,22,23)	WYEMLYFITZORAB-UHFFFAOYSA-N	0	0	1000000		188425-85-6
	17796-82-6	0	-8.91093	-8.56736	-5.8261	1137	129	165	477	404	599	2	2	17796-82-6	0	790.133		-8.56736		-5.8261		0.202458	0.0861223	1	2.35082	1						12.0077	164007	0.999994	-6.09727e-06	17796-82-6	7793	27793	DTXSID8027793	N-(Cyclohexylthio)phthalimide	O=C1c2ccccc2C(=O)N1SC1CCCCC1	?	InChI=1S/C14H15NO2S/c16-13-11-8-4-5-9-12(11)14(17)15(13)18-10-6-2-1-3-7-10/h4-5,8-10H,1-3,6-7H2	UEZWYKZHXASYJN-UHFFFAOYSA-N	0.0168	0	790.133		17796-82-6
c1c2ccccc2cc2ccccc21	120-12-7	-8.71599	-8.9833	-8.55516	-8.75148	184	123	168	158.333	100	107	3	3	120-12-7	0	1000000		-8.55516		-8.75148		0.202229	0.0867988	1	2.32986	1						11.9331	152216	0.999993	-6.56957e-06	120-12-7	3878	23878	DTXSID0023878	Anthracene	c1c2ccccc2cc2ccccc21	?	InChI=1S/C14H10/c1-2-6-12-10-14-8-4-3-7-13(14)9-11(12)5-1/h1-10H	MWPLVEDNUUSJAV-UHFFFAOYSA-N	0	0	1000000		120-12-7
CCCOC(=O)c1cc(O)c(O)c(O)c1	121-79-9	-7.91066	-8.40593	-8.5231	-8.2799	298	187	169	218	146	144	3	3	121-79-9	0	1000000		-8.5231		-8.2799		0.201591	0.0885864	1	2.27565	1						11.737	125115	0.999992	-7.99258e-06	121-79-9	1201	21201	DTXSID5021201	Propyl gallate	CCCOC(=O)c1cc(O)c(O)c(O)c1	?	InChI=1S/C10H12O5/c1-2-3-15-10(14)6-4-7(11)9(13)8(12)5-6/h4-5,11-13H,2-3H2,1H3	ZTHYODDOHIVTJV-UHFFFAOYSA-N	0	0	1000000		121-79-9
	309-00-2	0	0	-8.51831	-2.83944	1137	1094	170	800.333	841	1092	1	1	309-00-2	0	405.883		-8.51831		-2.83944		0.201491	0.0888546	1	2.26765	1						11.7077	121505	0.999992	-8.23008e-06	309-00-2	819882	20040	DTXSID8020040	Aldrin	ClC1(Cl)[C@@]2(Cl)[C@@H]3[C@@H]4C[C@@H](C=C4)[C@@H]3[C@]1(Cl)C(Cl)=C2Cl |&1:3,5,6,8,11,12|	?	InChI=1S/C12H8Cl6/c13-8-9(14)11(16)7-5-2-1-4(3-5)6(7)10(8,15)12(11,17)18/h1-2,4-7H,3H2/t4-,5+,6+,7-,10+,11-	QBYJBZPUGVGKQQ-SJJAEHHWSA-N	0.0345	0	405.883		309-00-2
Oc1ccccc1C(=O)c1ccccc1	117-99-7	-9.45595	-8.91084	-8.51585	-8.96088	112	130	171	137.667	83	86	3	3	117-99-7	0	1000000		-8.51585		-8.96088		0.20144	0.0889927	1	2.26355	1						11.6926	119687	0.999992	-8.35506e-06	117-99-7	27855	47879	DTXSID5047879	2-Hydroxybenzophenone	Oc1ccccc1C(=O)c1ccccc1	?	InChI=1S/C13H10O2/c14-12-9-5-4-8-11(12)13(15)10-6-2-1-3-7-10/h1-9,14H	HJIAMFHSAAEUKR-UHFFFAOYSA-N	0	0	1000000		117-99-7
COc1cc([n]c([n]1)Sc1cccc(Cl)c1C(O)=O)OC	123343-16-8	-8.65689	-8.63191	-8.51282	-8.60054	198	153	172	174.333	114	121	3	3	123343-16-8	0	1000000		-8.51282		-8.60054		0.201376	0.0891625	1	2.25852	1						11.6741	117492	0.999991	-8.51115e-06	123343-16-8	12673	32673	DTXSID8032673	Pyrithiobac-sodium	COc1cc([n]c([n]1)Sc1cccc(Cl)c1C(O)=O)OC	[Na+]	InChI=1S/C13H11ClN2O4S/c1-19-9-6-10(20-2)16-13(15-9)21-8-5-3-4-7(14)11(8)12(17)18/h3-6H,1-2H3,(H,17,18)	QEGVVEOAVNHRAA-UHFFFAOYSA-N	0	0	1000000		123343-16-8
c1cc2ccccc2c2ccccc21	85-01-8	-8.92151	-9.07797	-8.48829	-8.82926	165	110	173	149.333	91	94	3	3	85-01-8	0	1000000		-8.48829		-8.82926		0.200839	0.090543	1	2.21816	1						11.5241	101125	0.99999	-9.88874e-06	85-01-8	4254	24254	DTXSID6024254	Phenanthrene	c1cc2ccccc2c2ccccc21	?	InChI=1S/C14H10/c1-3-7-13-11(5-1)9-10-12-6-2-4-8-14(12)13/h1-10H	YNPNZTXNASCQKK-UHFFFAOYSA-N	0	0	1000000		85-01-8
Nc1ccc(cc1)S(=O)(=O)c1ccc(N)cc1	80-08-0	-8.36451	-8.81082	-8.48361	-8.55298	225	139	174	179.333	121	130	3	3	80-08-0	0	1000000		-8.48361		-8.55298		0.200733	0.0908077	1	2.21053	1						11.4954	98267	0.99999	-1.01763e-05	80-08-0	371	20371	DTXSID4020371	Dapsone	Nc1ccc(cc1)S(=O)(=O)c1ccc(N)cc1	?	InChI=1S/C12H12N2O2S/c13-9-1-5-11(6-2-9)17(15,16)12-7-3-10(14)4-8-12/h1-8H,13-14H2	MQJKPEGWNLWLTK-UHFFFAOYSA-N	0	0	1000000		80-08-0
Cc1cc(Cl)ccc1OCCCC(O)=O	94-81-5	-8.201	-8.47862	-8.47163	-8.38375	256	171	175	200.667	135	141	3	3	94-81-5	0	1000000		-8.47163		-8.38375		0.200457	0.0914853	1	2.19114	1						11.4222	91325.3	0.999989	-1.09498e-05	94-81-5	4193	24193	DTXSID4024193	MCPB	Cc1cc(Cl)ccc1OCCCC(O)=O	?	InChI=1S/C11H13ClO3/c1-8-7-9(12)4-5-10(8)15-6-2-3-11(13)14/h4-5,7H,2-3,6H2,1H3,(H,13,14)	LLWADFLAOKUBDR-UHFFFAOYSA-N	0	0	1000000		94-81-5
	69-09-0	0	0	-8.46864	-2.82288	1137	1094	176	802.333	849	1097	1	1	69-09-0	0	97.2808		-8.46864		-2.82288		0.200387	0.0916546	1	2.18633	1						11.4039	89672.2	0.999989	-1.11517e-05	69-09-0	4827	24827	DTXSID7024827	Chlorpromazine hydrochloride	CN(C)CCCN1c2ccccc2Sc2ccc(Cl)cc12	Cl	InChI=1S/C17H19ClN2S/c1-19(2)10-5-11-20-14-6-3-4-7-16(14)21-17-9-8-13(18)12-15(17)20/h3-4,6-9,12H,5,10-11H2,1-2H3	ZPEIMTDSQAKGNT-UHFFFAOYSA-N	0.0929	0	97.2808		69-09-0
	60-57-1	0	0	-8.4664	-2.82213	1137	1094	177	802.667	850	1098	1	1	60-57-1	0	334.189		-8.4664		-2.82213		0.200334	0.0917818	1	2.18272	1						11.3902	88450.3	0.999989	-1.13057e-05	60-57-1	196607	20453	DTXSID9020453	Dieldrin	ClC1(Cl)[C@@]2(Cl)[C@@H]3[C@@H]4C[C@@H]([C@H]5O[C@H]54)[C@@H]3[C@]1(Cl)C(Cl)=C2Cl |o1:3,5,6,8,9,11,12,13|	?	InChI=1S/C12H8Cl6O/c13-8-9(14)11(16)5-3-1-2(6-7(3)19-6)4(5)10(8,15)12(11,17)18/h2-7H,1H2/t2-,3+,4+,5-,6-,7+,10+,11-	DFBKLUNHFCTMDC-PICURKEMSA-N	0.0415	0	334.189		60-57-1
Cc1ccc(cc1)S(=O)(=O)NC(=O)NN1CCCCCC1	1156-19-0	-9.30518	0	-8.46565	-5.92361	132	1094	178	468	396	577	2	2	1156-19-0	0	1000000		-8.46565		-5.92361		0.200316	0.0918242	1	2.18152	1						11.3856	88046.9	0.999989	-1.13575e-05	1156-19-0	1358	21358	DTXSID3021358	Tolazamide	Cc1ccc(cc1)S(=O)(=O)NC(=O)NN1CCCCCC1	?	InChI=1S/C14H21N3O3S/c1-12-6-8-13(9-7-12)21(19,20)16-14(18)15-17-10-4-2-3-5-11-17/h6-9H,2-5,10-11H2,1H3,(H2,15,16,18)	OUDSBRTVNLOZBN-UHFFFAOYSA-N	0	0	1000000		1156-19-0
	128-37-0	0	-8.08552	-8.45578	-5.51377	1137	236	179	517.333	459	655	2	2	128-37-0	0	1000000		-8.45578		-5.51377		0.20008	0.0923848	1	2.16573	1						11.3252	82887.5	0.999988	-1.20645e-05	128-37-0	216	20216	DTXSID2020216	Butylated hydroxytoluene	Cc1cc(c(O)c(c1)C(C)(C)C)C(C)(C)C	?	InChI=1S/C15H24O/c1-10-8-11(14(2,3)4)13(16)12(9-10)15(5,6)7/h8-9,16H,1-7H3	NLZUEZXRPGMBCV-UHFFFAOYSA-N	0	0	1000000		128-37-0
O=C(Nc1ccccc1)Nc1cc(Cl)[n]cc1	68157-60-8	-7.94013	-7.37645	-8.4509	-7.92249	294	356	180	276.667	189	188	3	3	68157-60-8	0	1000000		-8.4509		-7.92249		0.199962	0.0926624	1	2.15796	1						11.2954	80449.5	0.999988	-1.24301e-05	68157-60-8	14634	34634	DTXSID1034634	Forchlorfenuron	O=C(Nc1ccccc1)Nc1cc(Cl)[n]cc1	?	InChI=1S/C12H10ClN3O/c13-11-8-10(6-7-14-11)16-12(17)15-9-4-2-1-3-5-9/h1-8H,(H2,14,15,16,17)	GPXLRLUVLMHHIK-UHFFFAOYSA-N	0	0	1000000		68157-60-8
COc1cc(O)c(cc1)C(=O)c1ccccc1	131-57-7	-9.27983	-9.88313	-8.44324	-9.20207	136	42	181	119.667	72	72	3	3	131-57-7	0	1000000		-8.44324		-9.20207		0.199774	0.0930981	1	2.14584	1						11.2486	76771.5	0.999987	-1.30256e-05	131-57-7	2405	22405	DTXSID3022405	2-Hydroxy-4-methoxybenzophenone	COc1cc(O)c(cc1)C(=O)c1ccccc1	?	InChI=1S/C14H12O3/c1-17-11-7-8-12(13(15)9-11)14(16)10-5-3-2-4-6-10/h2-9,15H,1H3	DXGLGDHPHMLXJC-UHFFFAOYSA-N	0	0	1000000		131-57-7
	126-86-3	0	0	-8.43994	-2.81331	1137	1094	182	804.333	853	1102	1	1	126-86-3	0	1000000		-8.43994		-2.81331		0.199692	0.0932868	1	2.14062	1						11.2284	75233.4	0.999987	-1.32919e-05	126-86-3	7041	27041	DTXSID7027041	2,4,7,9-Tetramethyl-5-decyne-4,7-diol	CC(O)(CC(C)C)C#CC(C)(O)CC(C)C	?	InChI=1S/C14H26O2/c1-11(2)9-13(5,15)7-8-14(6,16)10-12(3)4/h11-12,15-16H,9-10H2,1-6H3	LXOFYPKXCSULTL-UHFFFAOYSA-N	0	0	1000000		126-86-3
CCCCOC(=O)c1ccccc1C(O)=O	131-70-4	-7.9036	-8.4259	-8.43168	-8.25373	300	181	183	221.333	149	147	3	3	131-70-4	0	1000000		-8.43168		-8.25373		0.199484	0.0937577	1	2.12765	1						11.1779	71531.3	0.999986	-1.39798e-05	131-70-4	20002	40002	DTXSID4040002	Monobutyl phthalate	CCCCOC(=O)c1ccccc1C(O)=O	?	InChI=1S/C12H14O4/c1-2-3-8-16-12(15)10-7-5-4-6-9(10)11(13)14/h4-7H,2-3,8H2,1H3,(H,13,14)	YZBOVSFWWNVKRJ-UHFFFAOYSA-N	0	0	1000000		131-70-4
	94361-06-5	0	-8.57039	-8.42749	-5.66596	1137	157	184	492.667	422	629	2	2	94361-06-5	0	1000000		-8.42749		-5.66596		0.199377	0.0939972	1	2.1211	1						11.1523	69721.7	0.999986	-1.43426e-05	94361-06-5	12601	32601	DTXSID0032601	Cyproconazole	CC(C1CC1)C(O)(C[n]1c[n]c[n]1)c1ccc(Cl)cc1	?	InChI=1S/C15H18ClN3O/c1-11(12-2-3-12)15(20,8-19-10-17-9-18-19)13-4-6-14(16)7-5-13/h4-7,9-12,20H,2-3,8H2,1H3	UFNOUKDBUJZYDE-UHFFFAOYSA-N	0	0	1000000		94361-06-5
CC(Oc1ccc(Cl)cc1Cl)C(O)=O	120-36-5	-8.09745	-8.08325	-8.42416	-8.20162	273	238	185	232	157	155	3	3	120-36-5	0	1000000		-8.42416		-8.20162		0.199292	0.094188	1	2.1159	1						11.1319	68313.8	0.999985	-1.46382e-05	120-36-5	440	20440	DTXSID0020440	Dichlorprop	CC(Oc1ccc(Cl)cc1Cl)C(O)=O	?	InChI=1S/C9H8Cl2O3/c1-5(9(12)13)14-8-3-2-6(10)4-7(8)11/h2-5H,1H3,(H,12,13)	MZHCENGPTKEIGP-UHFFFAOYSA-N	0	0	1000000		120-36-5
	1987-50-4	0	-8.42059	-8.42259	-5.61439	1137	184	186	502.333	431	640	2	2	1987-50-4	0	1000000		-8.42259		-5.61439		0.199251	0.094278	1	2.11344	1						11.1222	67659.6	0.999985	-1.47798e-05	1987-50-4	9036	37714	DTXSID2037714	4-Heptylphenol	CCCCCCCc1ccc(O)cc1	?	InChI=1S/C13H20O/c1-2-3-4-5-6-7-12-8-10-13(14)11-9-12/h8-11,14H,2-7H2,1H3	KNDDEFBFJLKPFE-UHFFFAOYSA-N	0	0	1000000		1987-50-4
Cc1cc(OCCCC(C)(C)C(O)=O)c(C)cc1	25812-30-0	-8.8277	-8.89104	-8.39567	-8.7048	172	132	188	164	104	109	3	3	25812-30-0	0	1000000		-8.39567		-8.7048		0.198539	0.0958226	1	2.07194	1						10.9576	57389.3	0.999983	-1.74247e-05	25812-30-0	652	20652	DTXSID0020652	Gemfibrozil	Cc1cc(OCCCC(C)(C)C(O)=O)c(C)cc1	?	InChI=1S/C15H22O3/c1-11-6-7-12(2)13(10-11)18-9-5-8-15(3,4)14(16)17/h6-7,10H,5,8-9H2,1-4H3,(H,16,17)	HEMJJKBWTPKOJG-UHFFFAOYSA-N	0	0	1000000		25812-30-0
CCOC(=O)Cc1cccc2ccccc21	2122-70-5	-8.34303	-9.12376	-8.38578	-8.61752	229	108	189	175.333	115	118	3	3	2122-70-5	0	1000000		-8.38578		-8.61752		0.198268	0.0963919	1	2.0569	1						10.8972	54022.3	0.999981	-1.85107e-05	2122-70-5	14583	34583	DTXSID3034583	Ethyl 1-naphthaleneacetate	CCOC(=O)Cc1cccc2ccccc21	?	InChI=1S/C14H14O2/c1-2-16-14(15)10-12-8-5-7-11-6-3-4-9-13(11)12/h3-9H,2,10H2,1H3	XIDPSKQLXKCVQN-UHFFFAOYSA-N	0	0	1000000		2122-70-5
O=C(OCCc1ccccc1)c1ccccc1	94-47-3	-8.74264	-8.67017	-8.3677	-8.59351	179	150	191	173.333	112	125	3	3	94-47-3	0	1000000		-8.3677		-8.59351		0.197761	0.0974359	1	2.02965	1						10.7866	48366.4	0.999979	-2.06753e-05	94-47-3	27590	47590	DTXSID9047590	2-Phenylethyl benzoate	O=C(OCCc1ccccc1)c1ccccc1	?	InChI=1S/C15H14O2/c16-15(14-9-5-2-6-10-14)17-12-11-13-7-3-1-4-8-13/h1-10H,11-12H2	OSORMYZMWHVFOZ-UHFFFAOYSA-N	0	0	1000000		94-47-3
Clc1cc2N=C3CCCCCN3Cc2c(Cl)c1	149062-75-9	-9.55715	-8.94471	-8.35777	-8.95321	100	128	192	140	89	87	3	3	149062-75-9	0	97443.8		-8.35777		-8.95321		0.197476	0.0980103	1	2.01485	1						10.7259	45517.9	0.999978	-2.19691e-05	149062-75-9	27259	47259	DTXSID9047259	PharmaGSID_47259	Clc1cc2N=C3CCCCCN3Cc2c(Cl)c1	Cl	InChI=1S/C13H14Cl2N2/c14-9-6-11(15)10-8-17-5-3-1-2-4-13(17)16-12(10)7-9/h6-7H,1-5,8H2	WTPSHLVHJOJDIF-UHFFFAOYSA-N	0.000179	0	97443.8		149062-75-9
Nc1ccc(cc1)-c1ccc(N)cc1	92-87-5	-8.434	-8.85702	-8.35359	-8.5482	218	138	194	183.333	125	131	3	3	92-87-5	0	1000000		-8.35359		-8.5482		0.197354	0.0982527	1	2.00864	1						10.7003	44368.3	0.999977	-2.25384e-05	92-87-5	137	20137	DTXSID2020137	Benzidine	Nc1ccc(cc1)-c1ccc(N)cc1	?	InChI=1S/C12H12N2/c13-11-5-1-9(2-6-11)10-3-7-12(14)8-4-10/h1-8H,13-14H2	HFACYLZERDEVSX-UHFFFAOYSA-N	0	0	1000000		92-87-5
COc1ccc(/C=C/C(=O)OCC(CCCC)CC)cc1	83834-59-7	-7.64739	-8.2949	-8.35278	-8.09835	335	211	195	247	167	166	3	3	83834-59-7	0	1000000		-8.35278		-8.09835		0.19733	0.0982999	1	2.00743	1						10.6953	44147.9	0.999977	-2.26509e-05	83834-59-7	28119	47205	DTXSID9047205	2-Ethylhexyl trans-4-methoxycinnamate	COc1ccc(/C=C/C(=O)OCC(CCCC)CC)cc1	?	InChI=1S/C18H26O3/c1-4-6-7-15(5-2)14-21-18(19)13-10-16-8-11-17(20-3)12-9-16/h8-13,15H,4-7,14H2,1-3H3/b13-10+	YBGZDTIWKVFICR-JLHYYAGUSA-N	0	0	1000000		83834-59-7
Oc1ccccc1C(=O)Oc1ccccc1	118-55-8	-8.92396	-8.5188	-8.35078	-8.59785	164	168	197	176.333	116	123	3	3	118-55-8	0	1000000		-8.35078		-8.59785		0.197272	0.0984159	1	2.00447	1						10.6831	43610.6	0.999977	-2.29299e-05	118-55-8	1957	21957	DTXSID6021957	Phenyl salicylate	Oc1ccccc1C(=O)Oc1ccccc1	?	InChI=1S/C13H10O3/c14-12-9-5-4-8-11(12)13(15)16-10-6-2-1-3-7-10/h1-9,14H	ZQBAKBUEJOMQEX-UHFFFAOYSA-N	0	0	1000000		118-55-8
N[C@@H](Cc1c[nH]c2ccccc21)C(O)=O	73-22-3	-8.85286	-9.13802	-8.35076	-8.78054	168	106	198	157.333	98	103	3	3	73-22-3	0	1000000		-8.35076		-8.78054		0.197271	0.0984169	1	2.00444	1						10.683	43606.1	0.999977	-2.29323e-05	73-22-3	1419	21419	DTXSID5021419	l-Tryptophan	N[C@@H](Cc1c[nH]c2ccccc21)C(O)=O	?	InChI=1S/C11H12N2O2/c12-9(11(14)15)5-7-6-13-10-4-2-1-3-8(7)10/h1-4,6,9,13H,5,12H2,(H,14,15)/t9-/m0/s1	QIVBCDIJIAJPQS-VIFPVBQESA-N	0	0	1000000		73-22-3
COc1ccc(cc1)C(c1ccc(cc1)OC)C(Cl)(Cl)Cl	72-43-5	-8.67761	-8.97607	-8.32606	-8.65992	194	125	199	172.667	111	115	3	3	72-43-5	0	319.85		-8.32606		-8.65992		0.196533	0.0998521	1	1.96824	1						10.5319	37493.3	0.999973	-2.66711e-05	72-43-5	827	20827	DTXSID9020827	Methoxychlor	COc1ccc(cc1)C(c1ccc(cc1)OC)C(Cl)(Cl)Cl	?	InChI=1S/C16H15Cl3O2/c1-20-13-7-3-11(4-8-13)15(16(17,18)19)12-5-9-14(21-2)10-6-12/h3-10,15H,1-2H3	IAKOZHOLGAGEJT-UHFFFAOYSA-N	0.0429	0	319.85		72-43-5
	117428-22-5	0	0	-8.29723	-2.76574	1137	1094	200	810.333	866	1111	1	1	117428-22-5	0	48433.8		-8.29723		-2.76574		0.195634	0.101535	1	1.92677	1						10.3556	31432.2	0.999968	-3.1814e-05	117428-22-5	27542	47542	DTXSID9047542	Picoxystrobin	COC(=O)/C(=C/OC)/c1ccccc1COc1cccc([n]1)C(F)(F)F	?	InChI=1S/C18H16F3NO4/c1-24-11-14(17(23)25-2)13-7-4-3-6-12(13)10-26-16-9-5-8-15(22-16)18(19,20)21/h3-9,11H,10H2,1-2H3/b14-11+	IBSNKSODLGJUMQ-SDNWHVSQSA-N	0.000874	0	48433.8		117428-22-5
Cc1cc(c(O)cc1)-[n]1[n]c2ccccc2[n]1	2440-22-4	-9.2194	-8.32022	-8.28246	-8.60736	143	203	201	182.333	123	119	3	3	2440-22-4	0	1000000		-8.28246		-8.60736		0.195158	0.102399	1	1.90586	1						10.2653	28717.6	0.999965	-3.48213e-05	2440-22-4	7479	27479	DTXSID1027479	2-(2H-Benzotriazol-2-yl)-4-methylphenol	Cc1cc(c(O)cc1)-[n]1[n]c2ccccc2[n]1	?	InChI=1S/C13H11N3O/c1-9-6-7-13(17)12(8-9)16-14-10-4-2-3-5-11(10)15-16/h2-8,17H,1H3	MCPKSFINULVDNX-UHFFFAOYSA-N	0	0	1000000		2440-22-4
Cc1cc(Cc2cc(C)c(N)cc2)ccc1N	838-88-0	-9.61927	-9.8164	-8.28121	-9.23896	96	47	202	115	69	70	3	3	838-88-0	0	165.28		-8.28121		-9.23896		0.195118	0.102473	1	1.90409	1						10.2576	28498.2	0.999965	-3.50894e-05	838-88-0	867	20867	DTXSID5020867	4,4'-Methylenebis(2-methylaniline)	Cc1cc(Cc2cc(C)c(N)cc2)ccc1N	?	InChI=1S/C15H18N2/c1-10-7-12(3-5-14(10)16)9-13-4-6-15(17)11(2)8-13/h3-8H,9,16-17H2,1-2H3	WECDUOXQLAIPQW-UHFFFAOYSA-N	0.067	0	165.28		838-88-0
Brc1ccc(cc1)Oc1ccccc1	101-55-3	-7.98882	-8.31894	-8.26705	-8.1916	283	205	203	230.333	155	157	3	3	101-55-3	0	1000000		-8.26705		-8.1916		0.194651	0.103304	1	1.88426	1						10.171	26133.7	0.999962	-3.8264e-05	101-55-3	3927	23927	DTXSID8023927	p-Bromodiphenyl ether	Brc1ccc(cc1)Oc1ccccc1	?	InChI=1S/C12H9BrO/c13-10-6-8-12(9-7-10)14-11-4-2-1-3-5-11/h1-9H	JDUYPUMQALQRCN-UHFFFAOYSA-N	0	0	1000000		101-55-3
	23386-52-9	0	0	-8.26303	-2.75434	1137	1094	204	811.667	869	1113	1	1	23386-52-9	0	1000000		-8.26303		-2.75434		0.194517	0.10354	1	1.87867	1						10.1464	25499.4	0.999961	-3.92159e-05	23386-52-9	7826	27826	DTXSID8027826	Dicyclohexyl sodium sulfosuccinate	OS(=O)(=O)C(CC(=O)OC1CCCCC1)C(=O)OC1CCCCC1	[Na+]	InChI=1S/C16H26O7S/c17-15(22-12-7-3-1-4-8-12)11-14(24(19,20)21)16(18)23-13-9-5-2-6-10-13/h12-14H,1-11H2,(H,19,20,21)	QPSVFNQMURAADJ-UHFFFAOYSA-N	0	0	1000000		23386-52-9
CC1c2ccc(cc2OC(=O)C=1Cl)OP(=S)(OCC)OCC	56-72-4	-9.41924	-8.19874	-8.25095	-8.62298	116	227	205	182.667	124	117	3	3	56-72-4	0	381.302		-8.25095		-8.62298		0.19411	0.104251	1	1.86196	1						10.0725	23682.9	0.999958	-4.22237e-05	56-72-4	347	20347	DTXSID2020347	Coumaphos	CC1c2ccc(cc2OC(=O)C=1Cl)OP(=S)(OCC)OCC	?	InChI=1S/C14H16ClO5PS/c1-4-17-21(22,18-5-2)20-10-6-7-11-9(3)13(15)14(16)19-12(11)8-10/h6-8H,4-5H2,1-3H3	BXNANOICGRISHX-UHFFFAOYSA-N	0.0369	0	381.302		56-72-4
OC(=O)COc1[n]c(Cl)c(Cl)cc1Cl	55335-06-3	-5.40248	-8.08126	-8.23687	-7.2402	745	240	206	397	296	284	3	3	55335-06-3	0	1000000		-8.23687		-7.2402		0.193627	0.10508	1	1.84267	1						9.98644	21729.7	0.999954	-4.60189e-05	55335-06-3	12497	32497	DTXSID0032497	Triclopyr	OC(=O)COc1[n]c(Cl)c(Cl)cc1Cl	?	InChI=1S/C7H4Cl3NO3/c8-3-1-4(9)7(11-6(3)10)14-2-5(12)13/h1H,2H2,(H,12,13)	REEQLXCGVXDJSQ-UHFFFAOYSA-N	0	0	1000000		55335-06-3
	35256-85-0	0	0	-8.2224	-2.7408	1137	1094	207	812.667	872	1115	1	1	35256-85-0	0	1000000		-8.2224		-2.7408		0.193121	0.105933	1	1.82304	1						9.89794	19889.4	0.99995	-5.02769e-05	35256-85-0	21691	41691	DTXSID5041691	Butam	CC(C)(C)C(=O)N(Cc1ccccc1)C(C)C	?	InChI=1S/C15H23NO/c1-12(2)16(14(17)15(3,4)5)11-13-9-7-6-8-10-13/h6-10,12H,11H2,1-5H3	RJKCKKDSSSRYCB-UHFFFAOYSA-N	0	0	1000000		35256-85-0
CC(C)(C)C(O)C(Oc1ccc(Cl)cc1)[n]1c[n]c[n]1	55219-65-3	-9.28771	-8.98593	-8.21121	-8.82828	134	122	209	155	96	95	3	3	55219-65-3	0	1000000		-8.21121		-8.82828		0.192723	0.106595	1	1.80799	1						9.82945	18572.8	0.999946	-5.38408e-05	55219-65-3	12493	32493	DTXSID0032493	Triadimenol	CC(C)(C)C(O)C(Oc1ccc(Cl)cc1)[n]1c[n]c[n]1	?	InChI=1S/C14H18ClN3O2/c1-14(2,3)12(19)13(18-9-16-8-17-18)20-11-6-4-10(15)5-7-11/h4-9,12-13,19H,1-3H3	BAZVSMNPJJMILC-UHFFFAOYSA-N	0	0	1000000		55219-65-3
CC(C)c1cc(ccc1O)C(C)C	2934-05-6	-8.85271	-8.4763	-8.20085	-8.50995	169	172	210	183.667	126	133	3	3	2934-05-6	0	1000000		-8.20085		-8.50995		0.192351	0.107208	1	1.79419	1						9.76614	17433.4	0.999943	-5.73596e-05	2934-05-6	22273	42273	DTXSID7042273	2,4-Diisopropylphenol	CC(C)c1cc(ccc1O)C(C)C	?	InChI=1S/C12H18O/c1-8(2)10-5-6-12(13)11(7-10)9(3)4/h5-9,13H,1-4H3	KEUMBYCOWGLRBQ-UHFFFAOYSA-N	0	0	1000000		2934-05-6
OC(=O)COc1ccc(Cl)cc1Cl	94-75-7|2702-72-9	-8.16524	-7.81701	-8.18687	-8.05637	265	276	211	250.667	171	173	3	3	94-75-7|2702-72-9	0	1000000		-8.18687		-8.05637		0.191839	0.108036	1	1.7757	1						9.68062	16004.5	0.999938	-6.24806e-05	94-75-7|2702-72-9	442|7496	20442|27496	DTXSID0020442|DTXSID4027496	2,4-Dichlorophenoxyacetic acid|2,4-D sodium salt	OC(=O)COc1ccc(Cl)cc1Cl	?|[Na+]	InChI=1S/C8H6Cl2O3/c9-5-1-2-7(6(10)3-5)13-4-8(11)12/h1-3H,4H2,(H,11,12)	OVSKIKFHRZPJSS-UHFFFAOYSA-N	0	0	1000000		94-75-7|2702-72-9
	57-74-9	0	0	-8.17369	-2.72456	1137	1094	212	814.333	875	1119	1	1	57-74-9	0	95.9155		-8.17369		-2.72456		0.19135	0.108818	1	1.75844	1						9.6	14764.8	0.999932	-6.77262e-05	57-74-9	28117	20267	DTXSID7020267	Chlordane	ClC1(Cl)C2(Cl)C3CC(Cl)C(Cl)C3C1(Cl)C(Cl)=C2Cl	?	InChI=1S/C10H6Cl8/c11-3-1-2-4(5(3)12)9(16)7(14)6(13)8(2,15)10(9,17)18/h2-5H,1H2	BIWJNBZANLAXMG-UHFFFAOYSA-N	0.0942	0	95.9155		57-74-9
Cc1cc([n]c(Nc2ccccc2)[n]1)C1CC1	121552-61-2	-8.79498	-8.13091	-8.17316	-8.36635	174	230	213	205.667	138	142	3	3	121552-61-2	0	1000000		-8.17316		-8.36635		0.19133	0.108849	1	1.75775	1						9.59677	14717.1	0.999932	-6.79458e-05	121552-61-2	12359	32359	DTXSID1032359	Cyprodinil	Cc1cc([n]c(Nc2ccccc2)[n]1)C1CC1	?	InChI=1S/C14H15N3/c1-10-9-13(11-7-8-11)17-14(15-10)16-12-5-3-2-4-6-12/h2-6,9,11H,7-8H2,1H3,(H,15,16,17)	HAORKNGNJCEJBX-UHFFFAOYSA-N	0	0	1000000		121552-61-2
Cl[C@@H]1[C@@H](Cl)[C@H](Cl)[C@@H](Cl)[C@H](Cl)[C@H]1Cl |&1:1,2,4,6,8,10|	319-85-7	-7.94849	-8.28633	-8.16148	-8.1321	292	215	214	240.333	161	161	3	3	319-85-7	0	1000000		-8.16148		-8.1321		0.19089	0.109543	1	1.7426	1						9.52535	13702.7	0.999927	-7.29759e-05	319-85-7	196535	20685	DTXSID7020685	beta-Hexachlorocyclohexane	Cl[C@@H]1[C@@H](Cl)[C@H](Cl)[C@@H](Cl)[C@H](Cl)[C@H]1Cl |&1:1,2,4,6,8,10|	?	InChI=1S/C6H6Cl6/c7-1-2(8)4(10)6(12)5(11)3(1)9/h1-6H/t1-,2-,3+,4+,5-,6-	JLYXXMFPNIAWKQ-CDRYSYESSA-N	0	0	1000000		319-85-7
Cl[C@@H]1[C@@H](Cl)[C@H](Cl)[C@H](Cl)[C@@H](Cl)[C@@H]1Cl |&1:1,2,4,6,8,10|	58-89-9	-7.94849	-8.28633	-8.16148	-8.1321	292	215	214	240.333	161	161	3	3	58-89-9	0	1000000		-8.16148		-8.1321		0.19089	0.109543	1	1.7426	1						9.52535	13702.7	0.999927	-7.29759e-05	58-89-9	196532	20686	DTXSID2020686	Lindane	Cl[C@@H]1[C@@H](Cl)[C@H](Cl)[C@H](Cl)[C@@H](Cl)[C@@H]1Cl |&1:1,2,4,6,8,10|	?	InChI=1S/C6H6Cl6/c7-1-2(8)4(10)6(12)5(11)3(1)9/h1-6H/t1-,2-,3-,4+,5+,6+	JLYXXMFPNIAWKQ-GNIYUCBRSA-N	0	0	1000000		58-89-9
CN(C)C(=O)C(c1ccccc1)c1ccccc1	957-51-7	-8.55626	-5.7429	-8.14955	-7.48291	207	674	217	366	259	244	3	3	957-51-7	0	1000000		-8.14955		-7.48291		0.190434	0.110252	1	1.72726	1						9.4524	12738.7	0.999922	-7.84982e-05	957-51-7	4072	24072	DTXSID8024072	Diphenamid	CN(C)C(=O)C(c1ccccc1)c1ccccc1	?	InChI=1S/C16H17NO/c1-17(2)16(18)15(13-9-5-3-6-10-13)14-11-7-4-8-12-14/h3-12,15H,1-2H3	QAHFOPIILNICLA-UHFFFAOYSA-N	0	0	1000000		957-51-7
CCc1cc(c(O)cc1)C(C)(C)C	96-70-8	-8.38404	-9.3753	-8.13932	-8.63289	224	86	220	176.667	117	116	3	3	96-70-8	0	1000000		-8.13932		-8.63289		0.190038	0.110861	1	1.7142	1						9.3898	11965.7	0.999916	-8.35686e-05	96-70-8	24581	44581	DTXSID4044581	2-tert-Butyl-4-ethylphenol	CCc1cc(c(O)cc1)C(C)(C)C	?	InChI=1S/C12H18O/c1-5-9-6-7-11(13)10(8-9)12(2,3)4/h6-8,13H,5H2,1-4H3	LZHCVNIARUXHAL-UHFFFAOYSA-N	0	0	1000000		96-70-8
C1c2ccccc2-c2ccccc21	86-73-7	-8.55915	-8.73422	-8.13481	-8.47606	206	143	221	190	131	135	3	3	86-73-7	0	1000000		-8.13481		-8.47606		0.189862	0.11113	1	1.70847	1						9.3622	11639.9	0.999914	-8.59074e-05	86-73-7	4105	24105	DTXSID8024105	Fluorene	C1c2ccccc2-c2ccccc21	?	InChI=1S/C13H10/c1-3-7-12-10(5-1)9-11-6-2-4-8-13(11)12/h1-8H,9H2	NIHNNTQXNPWCJQ-UHFFFAOYSA-N	0	0	1000000		86-73-7
O=C1CCC(C(=O)N1)N1C(=O)c2ccccc2C1=O	50-35-1	-9.12473	-7.08457	-8.11216	-8.10716	154	411	222	262.333	182	165	3	3	50-35-1	0	1000000		-8.11216		-8.10716		0.188965	0.112479	1	1.68	1						9.22372	10134.7	0.999901	-9.86659e-05	50-35-1	2524	22524	DTXSID9022524	Thalidomide	O=C1CCC(C(=O)N1)N1C(=O)c2ccccc2C1=O	?	InChI=1S/C13H10N2O4/c16-10-6-5-9(11(17)14-10)15-12(18)7-3-1-2-4-8(7)13(15)19/h1-4,9H,5-6H2,(H,14,16,17)	UEJJHQNACJXSKW-UHFFFAOYSA-N	0	0	1000000		50-35-1
CCC1(CCC(=O)NC1=O)c1ccc(N)cc1	125-84-8	-8.29368	-8.43281	-8.10837	-8.27829	237	180	223	213.333	143	145	3	3	125-84-8	0	1000000		-8.10837		-8.27829		0.188813	0.112705	1	1.67528	1						9.20051	9902.22	0.999899	-0.000100982	125-84-8	2589	22589	DTXSID8022589	Aminoglutethimide	CCC1(CCC(=O)NC1=O)c1ccc(N)cc1	?	InChI=1S/C13H16N2O2/c1-2-13(8-7-11(16)15-12(13)17)9-3-5-10(14)6-4-9/h3-6H,2,7-8,14H2,1H3,(H,15,16,17)	ROBVIMPUHSLWNV-UHFFFAOYSA-N	0	0	1000000		125-84-8
	298198-52-4	0	0	-8.10639	-2.70213	1137	1094	224	818.333	886	1123	1	1	298198-52-4	0	1000000		-8.10639		-2.70213		0.188733	0.112824	1	1.67281	1						9.18838	9782.77	0.999898	-0.000102215	298198-52-4	27359	47359	DTXSID2047359	SSR180711	O=C(Oc1ccc(Br)cc1)N1CCN2CCC1CC2	?	InChI=1S/C14H17BrN2O2/c15-11-1-3-13(4-2-11)19-14(18)17-10-9-16-7-5-12(17)6-8-16/h1-4,12H,5-10H2	RXLOZRCLQMJJLC-UHFFFAOYSA-N	0	0	1000000		298198-52-4
Cc1cc[n]2[n]c([n]c2[n]1)S(=O)(=O)Nc1c(F)cccc1F	98967-40-9	-8.98436	-5.85464	-8.08419	-7.64106	160	661	226	349	240	218	3	3	98967-40-9	0	1000000		-8.08419		-7.64106		0.187828	0.114149	1	1.64547	1						9.05263	8540.96	0.999883	-0.000117076	98967-40-9	12615	32615	DTXSID4032615	Flumetsulam	Cc1cc[n]2[n]c([n]c2[n]1)S(=O)(=O)Nc1c(F)cccc1F	?	InChI=1S/C12H9F2N5O2S/c1-7-5-6-19-11(15-7)16-12(17-19)22(20,21)18-10-8(13)3-2-4-9(10)14/h2-6,18H,1H3	RXCPQSJAVKGONC-UHFFFAOYSA-N	0	0	1000000		98967-40-9
CNC(=O)Oc1cccc2ccccc21	63-25-2	-8.82068	-8.88284	-8.06548	-8.58967	173	133	227	177.667	119	126	3	3	63-25-2	0	1000000		-8.06548		-8.58967		0.18705	0.115267	1	1.62276	1						8.9382	7617.47	0.999869	-0.000131269	63-25-2	247	20247	DTXSID9020247	Carbaryl	CNC(=O)Oc1cccc2ccccc21	?	InChI=1S/C12H11NO2/c1-13-12(14)15-11-8-4-6-9-5-2-3-7-10(9)11/h2-8H,1H3,(H,13,14)	CVXBEEMKQHEXEN-UHFFFAOYSA-N	0	0	1000000		63-25-2
Oc1c(Cl)c(Cl)c(Cl)c(Cl)c1Cl	87-86-5	-8.76012	-8.85976	-8.05661	-8.55883	177	136	228	180.333	122	129	3	3	87-86-5	0	1000000		-8.05661		-8.55883		0.186676	0.115797	1	1.61209	1						8.88394	7215.18	0.999861	-0.000138587	87-86-5	1106	21106	DTXSID7021106	Pentachlorophenol	Oc1c(Cl)c(Cl)c(Cl)c(Cl)c1Cl	?	InChI=1S/C6HCl5O/c7-1-2(8)4(10)6(12)5(11)3(1)9/h12H	IZUPBVBPLAPZRR-UHFFFAOYSA-N	0	0	1000000		87-86-5
	26225-79-6	0	-7.15618	-8.03453	-5.06357	1137	402	230	589.667	565	734	2	2	26225-79-6	0	1000000		-8.03453		-5.06357		0.185732	0.117119	1	1.58585	1						8.74889	6303.69	0.999841	-0.000158625	26225-79-6	14580	34580	DTXSID8034580	Ethofumesate	CCOC1Oc2ccc(cc2C1(C)C)OS(C)(=O)=O	?	InChI=1S/C13H18O5S/c1-5-16-12-13(2,3)10-8-9(18-19(4,14)15)6-7-11(10)17-12/h6-8,12H,5H2,1-4H3	IRCMYGHHKLLGHV-UHFFFAOYSA-N	0	0	1000000		26225-79-6
	493-52-7	0	-8.74538	-8.03049	-5.59196	1137	142	231	503.333	435	643	2	2	493-52-7	0	369.012		-8.03049		-5.59196		0.185557	0.11736	1	1.58109	1						8.72418	6149.84	0.999837	-0.000162593	493-52-7	22154	42154	DTXSID1042154	Methyl red	CN(C)c1ccc(cc1)/N=N/c1ccccc1C(O)=O	?	InChI=1S/C15H15N3O2/c1-18(2)12-9-7-11(8-10-12)16-17-14-6-4-3-5-13(14)15(19)20/h3-10H,1-2H3,(H,19,20)/b17-16+	CEQFOVLGLXCDCX-WUKNDPDISA-N	0.0381	0	369.012		493-52-7
CC1=CN([C@H]2C=C[C@@H](CO)O2)C(=O)NC1=O	3056-17-5	-7.82036	-8.24158	-8.02605	-8.02933	313	222	232	255.667	176	177	3	3	3056-17-5	0	1000000		-8.02605		-8.02933		0.185364	0.117626	1	1.57589	1						8.69708	5985.4	0.999833	-0.000167059	3056-17-5	3819	23819	DTXSID1023819	Stavudine	CC1=CN([C@H]2C=C[C@@H](CO)O2)C(=O)NC1=O	?	InChI=1S/C10H12N2O4/c1-6-4-12(10(15)11-9(6)14)8-3-2-7(5-13)16-8/h2-4,7-8,13H,5H2,1H3,(H,11,14,15)/t7-,8+/m0/s1	XNKLLVCARDGLGL-JGVFFNPUSA-N	0	0	1000000		3056-17-5
c1cccc2Nc3ccccc3Sc21	92-84-2	-8.28246	-8.37771	-8.01576	-8.22531	241	196	233	223.333	151	151	3	3	92-84-2	0	1000000		-8.01576		-8.22531		0.184914	0.118242	1	1.56387	1						8.63413	5620.25	0.999822	-0.000177912	92-84-2	1126	21126	DTXSID5021126	Phenothiazine	c1cccc2Nc3ccccc3Sc21	?	InChI=1S/C12H9NS/c1-3-7-11-9(5-1)13-10-6-2-4-8-12(10)14-11/h1-8,13H	WJFKNYWRSNBZNX-UHFFFAOYSA-N	0	0	1000000		92-84-2
CC(C)N(C(C)C)c1ccccc1	4107-98-6	-7.95693	-8.10181	-8.00298	-8.02057	289	233	234	252	174	178	3	3	4107-98-6	0	1000000		-8.00298		-8.02057		0.18435	0.119007	1	1.54907	1						8.55597	5197.7	0.999808	-0.000192374	4107-98-6	22189	42189	DTXSID8042189	N,N-Diisopropylaniline	CC(C)N(C(C)C)c1ccccc1	?	InChI=1S/C12H19N/c1-10(2)13(11(3)4)12-8-6-5-7-9-12/h5-11H,1-4H3	OVSARSKQWCLSJT-UHFFFAOYSA-N	0	0	1000000		4107-98-6
CCOP(=S)(OCC)SCN1C(=O)Oc2cc(Cl)ccc12	2310-17-0	-9.20883	0	-8.00158	-5.7368	146	1094	235	491.667	421	619	2	2	2310-17-0	0	362.866		-8.00158		-5.7368		0.184287	0.119091	1	1.54745	1						8.54738	5153.25	0.999806	-0.000194034	2310-17-0	4259	24259	DTXSID1024259	Phosalone	CCOP(=S)(OCC)SCN1C(=O)Oc2cc(Cl)ccc12	?	InChI=1S/C12H15ClNO4PS2/c1-3-16-19(20,17-4-2)21-8-14-10-6-5-9(13)7-11(10)18-12(14)15/h5-7H,3-4,8H2,1-2H3	IOUNQDKNJZEDEP-UHFFFAOYSA-N	0.0387	0	362.866		2310-17-0
O=C(OCc1ccccc1)c1ccccc1	120-51-4	-8.3388	-8.55373	-7.97621	-8.28958	230	159	237	208.667	140	143	3	3	120-51-4	0	1000000		-7.97621		-8.28958		0.183147	0.120611	1	1.5185	1						8.39222	4412.61	0.999773	-0.000226598	120-51-4	9153	29153	DTXSID8029153	Benzyl benzoate	O=C(OCc1ccccc1)c1ccccc1	?	InChI=1S/C14H12O2/c15-14(13-9-5-2-6-10-13)16-11-12-7-3-1-4-8-12/h1-10H,11H2	SESFRYSPDFLNCH-UHFFFAOYSA-N	0	0	1000000		120-51-4
CCOC(=O)Nc1cccc(c1)OC(=O)Nc1ccccc1	13684-56-5	-8.7423	0	-7.97501	-5.57244	180	1094	238	504	437	647	2	2	13684-56-5	0	1000000		-7.97501		-5.57244		0.183092	0.120682	1	1.51714	1						8.38488	4380.34	0.999772	-0.000228267	13684-56-5	14518	34518	DTXSID0034518	Desmedipham	CCOC(=O)Nc1cccc(c1)OC(=O)Nc1ccccc1	?	InChI=1S/C16H16N2O4/c1-2-21-15(19)18-13-9-6-10-14(11-13)22-16(20)17-12-7-4-3-5-8-12/h3-11H,2H2,1H3,(H,17,20)(H,18,19)	WZJZMXBKUWKXTQ-UHFFFAOYSA-N	0	0	1000000		13684-56-5
CCCCOCCOC(=O)COc1ccc(Cl)cc1Cl	1929-73-3	-8.22773	-8.31659	-7.95863	-8.16765	250	206	239	231.667	156	158	3	3	1929-73-3	0	1000000		-7.95863		-8.16765		0.182342	0.121663	1	1.49874	1						8.2847	3962.76	0.999748	-0.000252318	1929-73-3	12309	32309	DTXSID1032309	2,4-D-Butotyl	CCCCOCCOC(=O)COc1ccc(Cl)cc1Cl	?	InChI=1S/C14H18Cl2O4/c1-2-3-6-18-7-8-19-14(17)10-20-13-5-4-11(15)9-12(13)16/h4-5,9H,2-3,6-8,10H2,1H3	ZMWGIGHRZQTQRE-UHFFFAOYSA-N	0	0	1000000		1929-73-3
	732-26-3	0	0	-7.95836	-2.65279	1137	1094	240	823.667	897	1137	1	1	732-26-3	0	1000000		-7.95836		-2.65279		0.18233	0.121679	1	1.49845	1						8.28309	3956.41	0.999747	-0.000252723	732-26-3	1311	21311	DTXSID2021311	2,4,6-Tris(tert-butyl)phenol	CC(C)(C)c1cc(c(O)c(c1)C(C)(C)C)C(C)(C)C	?	InChI=1S/C18H30O/c1-16(2,3)12-10-13(17(4,5)6)15(19)14(11-12)18(7,8)9/h10-11,19H,1-9H3	PFEFOYRSMXVNEL-UHFFFAOYSA-N	0	0	1000000		732-26-3
CC(C)(C)c1cccc(c1O)C(C)(C)C	128-39-2	-8.61051	-8.08886	-7.95391	-8.21776	202	235	241	226	153	153	3	3	128-39-2	0	1000000		-7.95391		-8.21776		0.182124	0.121946	1	1.49349	1						8.25587	3850.17	0.99974	-0.000259695	128-39-2	7052	27052	DTXSID6027052	2,6-Di-tert-butylphenol	CC(C)(C)c1cccc(c1O)C(C)(C)C	?	InChI=1S/C14H22O/c1-13(2,3)10-8-7-9-11(12(10)15)14(4,5)6/h7-9,15H,1-6H3	DKCPKDPYUFEZCP-UHFFFAOYSA-N	0	0	1000000		128-39-2
CCCCOC(=O)CCCCCCCC(=O)OCCCC	2917-73-9	-8.44135	0	-7.9524	-5.46459	217	1094	242	517.667	460	662	2	2	2917-73-9	0	1000000		-7.9524		-5.46459		0.182054	0.122036	1	1.49181	1						8.24664	3814.78	0.999738	-0.000262104	2917-73-9	24815	44815	DTXSID5044815	Dibutyl nonanedioate	CCCCOC(=O)CCCCCCCC(=O)OCCCC	?	InChI=1S/C17H32O4/c1-3-5-14-20-16(18)12-10-8-7-9-11-13-17(19)21-15-6-4-2/h3-15H2,1-2H3	RISLXYINQFKFRL-UHFFFAOYSA-N	0	0	1000000		2917-73-9
CC1COc2ccccc2N1C(=O)C(Cl)Cl	98730-04-2	-8.19025	-6.10123	-7.95185	-7.41445	260	614	243	372.333	268	254	3	3	98730-04-2	0	1000000		-7.95185		-7.41445		0.182029	0.122069	1	1.4912	1						8.24328	3801.97	0.999737	-0.000262987	98730-04-2	9572	29572	DTXSID3029572	Benoxacor	CC1COc2ccccc2N1C(=O)C(Cl)Cl	?	InChI=1S/C11H11Cl2NO2/c1-7-6-16-9-5-3-2-4-8(9)14(7)11(15)10(12)13/h2-5,7,10H,6H2,1H3	PFJJMJDEVDLPNE-UHFFFAOYSA-N	0	0	1000000		98730-04-2
Cc1cc(Cl)ccc1OCC(O)=O	94-74-6|3653-48-3	-7.6155	-7.67406	-7.94496	-7.74484	339	294	244	292.333	205	208	3	3	94-74-6|3653-48-3	0	1000000		-7.94496		-7.74484		0.181708	0.122482	1	1.48355	1						8.2011	3644.96	0.999726	-0.000274313	94-74-6|3653-48-3	4195|14700	24195|34700	DTXSID4024195|DTXSID2034700	MCPA|MCPA-sodium	Cc1cc(Cl)ccc1OCC(O)=O	?|[Na+]	InChI=1S/C9H9ClO3/c1-6-4-7(10)2-3-8(6)13-5-9(11)12/h2-4H,5H2,1H3,(H,11,12)	WHKUVVPPKQRRBV-UHFFFAOYSA-N	0	0	1000000		94-74-6|3653-48-3
CC1CCCC(C)(C)C=1C=CC(C)=O	14901-07-6	-7.85076	-7.54763	-7.9381	-7.77883	309	320	245	291.333	203	206	3	3	14901-07-6	0	1000000		-7.9381		-7.77883		0.181388	0.122892	1	1.47599	1						8.15917	3495.28	0.999714	-0.000286059	14901-07-6	27952	25451	DTXSID9025451	4-(2,6,6-Trimethyl-cyclohex-1-enyl)-but-3-en-2-one	CC1CCCC(C)(C)C=1C=CC(C)=O	?	InChI=1S/C13H20O/c1-10-6-5-9-13(3,4)12(10)8-7-11(2)14/h7-8H,5-6,9H2,1-4H3	PSQYTAPXSHCGMF-UHFFFAOYSA-N	0	0	1000000		14901-07-6
CC(=O)c1cc2ccccc2cc1	93-08-3	-8.26718	-8.38169	-7.93801	-8.19563	243	193	246	227.333	154	156	3	3	93-08-3	0	1000000		-7.93801		-8.19563		0.181384	0.122898	1	1.4759	1						8.15863	3493.41	0.999714	-0.000286213	93-08-3	21389	41389	DTXSID2041389	2'-Acetonaphthone	CC(=O)c1cc2ccccc2cc1	?	InChI=1S/C12H10O/c1-9(13)11-7-6-10-4-2-3-5-12(10)8-11/h2-8H,1H3	XSAYZAUNJMRRIR-UHFFFAOYSA-N	0	0	1000000		93-08-3
Nc1ccc(Cc2ccc(N)cc2)cc1	101-77-9	-8.93545	-9.47788	-7.93503	-8.78279	161	72	247	160	101	102	3	3	101-77-9	0	1000000		-7.93503		-8.78279		0.181244	0.123076	1	1.47262	1						8.1404	3430.28	0.999709	-0.000291479	101-77-9	2422	22422	DTXSID6022422	4,4'-Methylenedianiline	Nc1ccc(Cc2ccc(N)cc2)cc1	?	InChI=1S/C13H14N2/c14-12-5-1-10(2-6-12)9-11-3-7-13(15)8-4-11/h1-8H,9,14-15H2	YBRVSVVVWCFQMG-UHFFFAOYSA-N	0	0	1000000		101-77-9
O=C(c1ccccc1)c1ccccc1	119-61-9	-6.68718	-8.28727	-7.92676	-7.63374	510	214	248	324	220	219	3	3	119-61-9	0	1000000		-7.92676		-7.63374		0.180854	0.123571	1	1.46356	1						8.08978	3260.99	0.999693	-0.000306609	119-61-9	1961	21961	DTXSID0021961	Benzophenone	O=C(c1ccccc1)c1ccccc1	?	InChI=1S/C13H10O/c14-13(11-7-3-1-4-8-11)12-9-5-2-6-10-12/h1-10H	RWCCWEUUXYIKHB-UHFFFAOYSA-N	0	0	1000000		119-61-9
c1ccc2C=Cc3cccc1c32	208-96-8	-8.42432	-8.39746	-7.92654	-8.24944	219	190	249	219.333	147	149	3	3	208-96-8	0	1000000		-7.92654		-8.24944		0.180844	0.123585	1	1.46332	1						8.08845	3256.65	0.999693	-0.000307017	208-96-8	3845	23845	DTXSID3023845	Acenaphthylene	c1ccc2C=Cc3cccc1c32	?	InChI=1S/C12H8/c1-3-9-4-2-6-11-8-7-10(5-1)12(9)11/h1-8H	HXGDTGSAIMULJN-UHFFFAOYSA-N	0	0	1000000		208-96-8
C1Cc2cccc3cccc1c23	83-32-9	-8.44761	-8.42128	-7.92289	-8.26393	216	183	250	216.333	144	146	3	3	83-32-9	0	1000000		-7.92289		-8.26393		0.180672	0.123803	1	1.45935	1						8.06616	3184.83	0.999686	-0.000313939	83-32-9	1774	21774	DTXSID3021774	Acenaphthene	C1Cc2cccc3cccc1c23	?	InChI=1S/C12H10/c1-3-9-4-2-6-11-8-7-10(5-1)12(9)11/h1-6H,7-8H2	CWRYPZZKDGJXCA-UHFFFAOYSA-N	0	0	1000000		83-32-9
c1cc2ccc[n]c2c2[n]cccc21	66-71-7	-8.31896	-8.45116	-7.91649	-8.22887	233	179	251	221	148	150	3	3	66-71-7	0	74455		-7.91649		-8.22887		0.180367	0.124186	1	1.45239	1						8.02696	3062.42	0.999674	-0.000326485	66-71-7	5857	25857	DTXSID1025857	1,10-Phenanthroline	c1cc2ccc[n]c2c2[n]cccc21	?	InChI=1S/C12H8N2/c1-3-9-5-6-10-4-2-8-14-12(10)11(9)13-7-1/h1-8H	DGEZNRSVGBDHLK-UHFFFAOYSA-N	0.000505	0	74455		66-71-7
OC(=O)c1ccc(cc1)C(O)=O	100-21-0	-7.39146	-7.31783	-7.91453	-7.54127	375	375	252	334	229	232	3	3	100-21-0	0	1000000		-7.91453		-7.54127		0.180274	0.124303	1	1.45028	1						8.01502	3026.08	0.99967	-0.000330406	100-21-0	6080	26080	DTXSID6026080	Terephthalic acid	OC(=O)c1ccc(cc1)C(O)=O	?	InChI=1S/C8H6O4/c9-7(10)5-1-2-6(4-3-5)8(11)12/h1-4H,(H,9,10)(H,11,12)	KKEYFWRCBNTPAC-UHFFFAOYSA-N	0	0	1000000		100-21-0
	3194-55-6	0	0	-7.90949	-2.6365	1137	1094	253	828	903	1140	1	1	3194-55-6	0	294.245		-7.90949		-2.6365		0.180033	0.124605	1	1.44483	1						7.98417	2934.13	0.999659	-0.000340758	3194-55-6	7527	27527	DTXSID4027527	1,2,5,6,9,10-Hexabromocyclododecane	BrC1CCC(Br)C(Br)CCC(Br)C(Br)CCC1Br	?	InChI=1S/C12H18Br6/c13-7-1-2-8(14)10(16)5-6-12(18)11(17)4-3-9(7)15/h7-12H,1-6H2	DEIGXXQKDWULML-UHFFFAOYSA-N	0.0454	0	294.245		3194-55-6
O=C(Nc1ccccc1)c1ccccc1I	15310-01-7	-8.28499	-8.47106	-7.90382	-8.21996	238	173	254	221.667	150	152	3	3	15310-01-7	0	1000000		-7.90382		-8.21996		0.179761	0.124944	1	1.43873	1						7.94948	2834.1	0.999647	-0.000352783	15310-01-7	21623	41623	DTXSID7041623	Benodanil	O=C(Nc1ccccc1)c1ccccc1I	?	InChI=1S/C13H10INO/c14-12-9-5-4-8-11(12)13(16)15-10-6-2-1-3-7-10/h1-9H,(H,15,16)	LJOZMWRYMKECFF-UHFFFAOYSA-N	0	0	1000000		15310-01-7
CCOC(=O)NCCOc1ccc(cc1)Oc1ccccc1	72490-01-8	-7.94948	-7.33503	-7.88937	-7.72463	291	365	255	303.667	209	210	3	3	72490-01-8	0	139.516		-7.88937		-7.72463		0.179063	0.125808	1	1.4233	1						7.8611	2594.37	0.999615	-0.000385376	72490-01-8	12393	32393	DTXSID7032393	Fenoxycarb	CCOC(=O)NCCOc1ccc(cc1)Oc1ccccc1	?	InChI=1S/C17H19NO4/c1-2-20-17(19)18-12-13-21-14-8-10-16(11-9-14)22-15-6-4-3-5-7-15/h3-11H,2,12-13H2,1H3,(H,18,19)	HJUFTIJOISQSKQ-UHFFFAOYSA-N	0.0762	0	139.516		72490-01-8
O=C(Cc1ccccc1)c1ccccc1	451-40-1	-8.33328	-8.53089	-7.88738	-8.25051	231	164	256	217	145	148	3	3	451-40-1	0	1000000		-7.88738		-8.25051		0.178966	0.125927	1	1.42119	1						7.84892	2562.97	0.99961	-0.000390096	451-40-1	24430	44430	DTXSID6044430	1,2-Diphenylethanone	O=C(Cc1ccccc1)c1ccccc1	?	InChI=1S/C14H12O/c15-14(13-9-5-2-6-10-13)11-12-7-3-1-4-8-12/h1-10H,11H2	OTKCEEWUXHVZQI-UHFFFAOYSA-N	0	0	1000000		451-40-1
OC(C[n]1c[n]c[n]1)(C[n]1c[n]c[n]1)c1ccc(F)cc1F	86386-73-4	-7.78303	-8.21005	-7.87472	-7.95593	315	225	257	265.667	184	185	3	3	86386-73-4	0	1000000		-7.87472		-7.95593		0.178348	0.126683	1	1.40783	1						7.77155	2372.13	0.999579	-0.000421472	86386-73-4	627	20627	DTXSID3020627	Fluconazole	OC(C[n]1c[n]c[n]1)(C[n]1c[n]c[n]1)c1ccc(F)cc1F	?	InChI=1S/C13H12F2N6O/c14-10-1-2-11(12(15)3-10)13(22,4-20-8-16-6-18-20)5-21-9-17-7-19-21/h1-3,6-9,22H,4-5H2	RFHAOTPXVQNOHP-UHFFFAOYSA-N	0	0	1000000		86386-73-4
CS(=O)(=O)c1cc(ccc1C(C)C)C(=O)N=C(N)N	159138-81-5	-8.64451	-7.54853	-7.86517	-8.01941	199	319	258	258.667	177	179	3	3	159138-81-5	0	1000000		-7.86517		-8.01941		0.177878	0.127253	1	1.39783	1						7.71314	2237.57	0.999553	-0.000446815	159138-81-5	27344	47344	DTXSID3047344	Cariporide mesylate	CS(=O)(=O)c1cc(ccc1C(C)C)C(=O)N=C(N)N	S(=O)(O)(=O)C	InChI=1S/C12H17N3O3S/c1-7(2)9-5-4-8(11(16)15-12(13)14)6-10(9)19(3,17)18/h4-7H,1-3H3,(H4,13,14,15,16)	IWXNYAIICFKCTM-UHFFFAOYSA-N	0	0	1000000		159138-81-5
Oc1ccccc1-c1ccccc1	90-43-7|6152-33-6	-8.48666	-8.98692	-7.85521	-8.44293	210	121	259	196.667	134	136	3	3	90-43-7|6152-33-6	0	1000000		-7.85521		-8.44293		0.177385	0.127848	1	1.38747	1						7.65218	2105.24	0.999525	-0.000474893	90-43-7|6152-33-6	1151|20794	21151|40794	DTXSID2021151|DTXSID1040794	2-Phenylphenol|Sodium 2-phenylphenate tetrahydrate	Oc1ccccc1-c1ccccc1	?|[Na+].O.O.O	InChI=1S/C12H10O/c13-12-9-5-4-8-11(12)10-6-2-1-3-7-10/h1-9,13H	LLEMOWNGBBNAJR-UHFFFAOYSA-N	0	0	1000000		90-43-7|6152-33-6
O=C1CCC(CC1)C1CCCCC1	92-68-2	-7.95415	-8.32396	-7.85425	-8.04412	290	201	260	250.333	169	176	3	3	92-68-2	0	1000000		-7.85425		-8.04412		0.177337	0.127905	1	1.38648	1						7.64634	2092.97	0.999522	-0.000477676	92-68-2	20721	40721	DTXSID8040721	4-Cyclohexylcyclohexanone	O=C1CCC(CC1)C1CCCCC1	?	InChI=1S/C12H20O/c13-12-8-6-11(7-9-12)10-4-2-1-3-5-10/h10-11H,1-9H2	JLYNSPSTPQAEAX-UHFFFAOYSA-N	0	0	1000000		92-68-2
COP(=S)(OC)SCN1C(=O)c2ccccc2C1=O	732-11-6	-6.8877	-4.17684	-7.84936	-6.30463	473	880	261	538	492	488	2	3	732-11-6	0	1000000		-7.84936		-6.30463		0.177093	0.128197	1	1.38142	1						7.6164	2031.24	0.999508	-0.000492189	732-11-6	4261	24261	DTXSID5024261	Phosmet	COP(=S)(OC)SCN1C(=O)c2ccccc2C1=O	?	InChI=1S/C11H12NO4PS2/c1-15-17(18,16-2)19-7-12-10(13)8-5-3-4-6-9(8)11(12)14/h3-6H,7H2,1-2H3	LMNZTLDVJIUSHT-UHFFFAOYSA-N	0	0	1000000		732-11-6
	101-81-5	0	-7.99566	-7.846	-5.28055	1137	250	262	549.667	507	692	2	2	101-81-5	0	1000000		-7.846		-5.28055		0.176926	0.128397	1	1.37796	1						7.5959	1990.01	0.999498	-0.000502383	101-81-5	21891	41891	DTXSID1041891	Diphenylmethane	C(c1ccccc1)c1ccccc1	?	InChI=1S/C13H12/c1-3-7-12(8-4-1)11-13-9-5-2-6-10-13/h1-10H,11H2	CZZYITDELCSZES-UHFFFAOYSA-N	0	0	1000000		101-81-5
C/C(=C\C1C(C)=CCCC1(C)C)/C(C)=O	127-51-5	-8.175	-8.14257	-7.84581	-8.05446	264	229	263	252	174	174	3	3	127-51-5	0	1000000		-7.84581		-8.05446		0.176916	0.128408	1	1.37776	1						7.59473	1987.69	0.999497	-0.000502969	127-51-5	7047	27047	DTXSID7027047	alpha-Isomethylionone	C/C(=C\C1C(C)=CCCC1(C)C)/C(C)=O	?	InChI=1S/C14H22O/c1-10-7-6-8-14(4,5)13(10)9-11(2)12(3)15/h7,9,13H,6,8H2,1-5H3/b11-9+	JRJBVWJSTHECJK-PKNBQFBNSA-N	0	0	1000000		127-51-5
BrCc1cc(ccc1)Oc1ccccc1	51632-16-7	-8.60293	-8.75611	-7.835	-8.39801	203	141	264	202.667	136	138	3	3	51632-16-7	0	1000000		-7.835		-8.39801		0.176373	0.129052	1	1.36668	1						7.52861	1860.51	0.999463	-0.000537342	51632-16-7	8022	28022	DTXSID6028022	1-(Bromomethyl)-3-phenoxybenzene	BrCc1cc(ccc1)Oc1ccccc1	?	InChI=1S/C13H11BrO/c14-10-11-5-4-8-13(9-11)15-12-6-2-1-3-7-12/h1-9H,10H2	UJUNUASMYSTBSK-UHFFFAOYSA-N	0	0	1000000		51632-16-7
CCC(=NOC/C=C/Cl)C1=C(O)CC(CC1=O)C1CCOCC1	149979-41-9	-9.2938	-8.46367	-7.82183	-8.52644	133	176	265	191.333	133	132	3	3	149979-41-9	0	1000000		-7.82183		-8.52644		0.175707	0.129836	1	1.3533	1						7.44807	1716.55	0.999418	-0.000582395	149979-41-9	196609	34252	DTXSID7034252	Tepraloxydim	CCC(=NOC/C=C/Cl)C1=C(O)CC(CC1=O)C1CCOCC1	?	InChI=1S/C17H24ClNO4/c1-2-14(19-23-7-3-6-18)17-15(20)10-13(11-16(17)21)12-4-8-22-9-5-12/h3,6,12-13,20H,2,4-5,7-11H2,1H3/b6-3+,19-14?	IOYNQIMAUDJVEI-ZFNPBRLTSA-N	0	0	1000000		149979-41-9
CC(C)(C)C(=O)C(Oc1ccc(Cl)cc1)[n]1c[n]c[n]1	43121-43-3	-7.99071	0	-7.81577	-5.26883	282	1094	266	547.333	505	694	2	2	43121-43-3	0	1000000		-7.81577		-5.26883		0.175398	0.130197	1	1.34717	1						7.41098	1654.04	0.999396	-0.000604397	43121-43-3	3897	23897	DTXSID3023897	Triadimefon	CC(C)(C)C(=O)C(Oc1ccc(Cl)cc1)[n]1c[n]c[n]1	?	InChI=1S/C14H16ClN3O2/c1-14(2,3)12(19)13(18-9-16-8-17-18)20-11-6-4-10(15)5-7-11/h4-9,13H,1-3H3	WURBVZBTWMNKQT-UHFFFAOYSA-N	0	0	1000000		43121-43-3
CC1(C)Cc2cccc(O)c2O1	1563-38-8	-7.64639	-8.12681	-7.8109	-7.86137	336	231	267	278	191	196	3	3	1563-38-8	0	1000000		-7.8109		-7.86137		0.17515	0.130487	1	1.34228	1						7.38118	1605.49	0.999378	-0.000622669	1563-38-8	7414	27414	DTXSID2027414	2,3-Dihydro-2,2-dimethyl-7-benzofuranol	CC1(C)Cc2cccc(O)c2O1	?	InChI=1S/C10H12O2/c1-10(2)6-7-4-3-5-8(11)9(7)12-10/h3-5,11H,6H2,1-2H3	WJGPNUBJBMCRQH-UHFFFAOYSA-N	7.23e-06	0	1000000		1563-38-8
	103-33-3	0	-7.64178	-7.80801	-5.14993	1137	297	268	567.333	533	722	2	2	103-33-3	0	1000000		-7.80801		-5.14993		0.175002	0.130658	1	1.33939	1						7.36355	1577.43	0.999366	-0.000633742	103-33-3	123	20123	DTXSID8020123	Azobenzene	c1ccccc1N=Nc1ccccc1	?	InChI=1S/C12H10N2/c1-3-7-11(8-4-1)13-14-12-9-5-2-6-10-12/h1-10H/b14-13+	DMLAVOWQYNRWNQ-BUHFOSPRSA-N	0	0	1000000		103-33-3
NCC1(CC2NC(=O)ON=2)CCCCC1	NOCAS_47292	-7.42268	-3.68085	-7.80564	-6.30306	370	943	269	527.333	476	489	2	3	NOCAS_47292	0	1000000		-7.80564		-6.30306		0.17488	0.1308	1	1.33701	1						7.34902	1554.67	0.999357	-0.000643017	NOCAS_47292	27292	47292	DTXSID0047292	PD 0200347	NCC1(CC2NC(=O)ON=2)CCCCC1	Cl	InChI=1S/C10H17N3O2/c11-7-10(4-2-1-3-5-10)6-8-12-9(14)15-13-8/h1-7,11H2,(H,12,13,14)	MOEZPHHJIZLEKX-UHFFFAOYSA-N	0	0	1000000		NOCAS_47292
OC(=O)c1cc2c(cc1)C(=O)OC2=O	552-30-7	-7.77338	-7.86115	-7.80409	-7.81288	316	268	270	284.667	197	201	3	3	552-30-7	0	1000000		-7.80409		-7.81288		0.174801	0.130891	1	1.33546	1						7.33958	1540.06	0.999351	-0.000649115	552-30-7	6235	26235	DTXSID7026235	Trimellitic anhydride	OC(=O)c1cc2c(cc1)C(=O)OC2=O	?	InChI=1S/C9H4O5/c10-7(11)4-1-2-5-6(3-4)9(13)14-8(5)12/h1-3H,(H,10,11)	SRPWOOOHEPICQU-UHFFFAOYSA-N	0	0	1000000		552-30-7
CC1(N=C(NC1=O)c1[n]cc(COC)cc1C(O)=O)C(C)C	114311-32-9	-9.67584	-8.32018	-7.79471	-8.59691	89	204	271	188	130	124	3	3	114311-32-9	0	1000000		-7.79471		-8.59691		0.174318	0.131448	1	1.32613	1						7.28222	1454.21	0.999313	-0.000687423	114311-32-9	14664	34664	DTXSID3034664	Imazamox	CC1(N=C(NC1=O)c1[n]cc(COC)cc1C(O)=O)C(C)C	?	InChI=1S/C15H19N3O4/c1-8(2)15(3)14(21)17-12(18-15)11-10(13(19)20)5-9(6-16-11)7-22-4/h5-6,8H,7H2,1-4H3,(H,19,20)(H,17,18,21)	NUPJIGQFXCQJBK-UHFFFAOYSA-N	0	0	1000000		114311-32-9
COC(=O)c1c(Cl)c(Cl)c(c(Cl)c1Cl)C(=O)OC	1861-32-1	-8.33028	0	-7.78626	-5.37218	232	1094	272	532.667	484	675	2	2	1861-32-1	0	1000000		-7.78626		-5.37218		0.17388	0.13195	1	1.31777	1						7.23054	1380.96	0.999276	-0.000723871	1861-32-1	4000	24000	DTXSID0024000	Chlorthal-dimethyl	COC(=O)c1c(Cl)c(Cl)c(c(Cl)c1Cl)C(=O)OC	?	InChI=1S/C10H6Cl4O4/c1-17-9(15)3-5(11)7(13)4(10(16)18-2)8(14)6(3)12/h1-2H3	NPOJQCVWMSKXDN-UHFFFAOYSA-N	0	0	1000000		1861-32-1
	489-01-0	0	-7.3254	-7.78381	-5.0364	1137	371	273	593.667	570	738	2	2	489-01-0	0	1000000		-7.78381		-5.0364		0.173753	0.132096	1	1.31535	1						7.21552	1360.38	0.999265	-0.00073482	489-01-0	21379	41379	DTXSID8041379	2,6-Di-tert-butyl-4-methoxyphenol	COc1cc(c(O)c(c1)C(C)(C)C)C(C)(C)C	?	InChI=1S/C15H24O2/c1-14(2,3)11-8-10(17-7)9-12(13(11)16)15(4,5)6/h8-9,16H,1-7H3	SLUKQUGVTITNSY-UHFFFAOYSA-N	0	0	1000000		489-01-0
CCCCCCCCc1ccc(O)cc1	1806-26-4	-7.30817	-6.83572	-7.78278	-7.30889	388	465	274	375.667	271	273	3	3	1806-26-4	0	1000000		-7.78278		-7.30889		0.173699	0.132157	1	1.31434	1						7.2092	1351.8	0.999261	-0.000739478	1806-26-4	2312	22312	DTXSID9022312	4-Octylphenol	CCCCCCCCc1ccc(O)cc1	?	InChI=1S/C14H22O/c1-2-3-4-5-6-7-8-13-9-11-14(15)12-10-13/h9-12,15H,2-8H2,1H3	NTDQQZYCCIDJRK-UHFFFAOYSA-N	0	0	1000000		1806-26-4
O=C(C1CCCCC1)c1ccccc1	712-50-5	-7.96533	-8.41641	-7.78069	-8.05414	287	185	275	249	168	175	3	3	712-50-5	0	1000000		-7.78069		-8.05414		0.17359	0.132281	1	1.31229	1						7.19642	1334.65	0.999251	-0.00074898	712-50-5	28156	48182	DTXSID5048182	Cyclohexylphenylketone	O=C(C1CCCCC1)c1ccccc1	?	InChI=1S/C13H16O/c14-13(11-7-3-1-4-8-11)12-9-5-2-6-10-12/h1,3-4,7-8,12H,2,5-6,9-10H2	BMFYCFSWWDXEPB-UHFFFAOYSA-N	0	0	1000000		712-50-5
FC(F)(F)c1cc(Cl)c(Cl)cc1	328-84-7	-8.1965	-8.24899	-7.7776	-8.07436	258	219	276	251	172	168	3	3	328-84-7	0	1000000		-7.7776		-8.07436		0.173429	0.132464	1	1.30926	1						7.17753	1309.67	0.999237	-0.000763259	328-84-7	7142	27142	DTXSID5027142	1,2-Dichloro-4-(trifluoromethyl)benzene	FC(F)(F)c1cc(Cl)c(Cl)cc1	?	InChI=1S/C7H3Cl2F3/c8-5-2-1-4(3-6(5)9)7(10,11)12/h1-3H	XILPLWOGHPSJBK-UHFFFAOYSA-N	0	0	1000000		328-84-7
Oc1cccc2ccccc21	90-15-3	-8.15291	-8.35168	-7.77409	-8.09289	266	197	277	246.667	166	167	3	3	90-15-3	0	1000000		-7.77409		-8.09289		0.173246	0.132672	1	1.30582	1						7.15606	1281.85	0.99922	-0.000779817	90-15-3	1793	21793	DTXSID6021793	1-Naphthol	Oc1cccc2ccccc21	?	InChI=1S/C10H8O/c11-10-7-3-5-8-4-1-2-6-9(8)10/h1-7,11H	KJCVRFUGPWSIIH-UHFFFAOYSA-N	0	0	1000000		90-15-3
c1cccc2oc3ccccc3c21	132-64-9	-8.12239	-8.32356	-7.77247	-8.07281	271	202	278	250.333	169	169	3	3	132-64-9	0	1000000		-7.77247		-8.07281		0.173161	0.132768	1	1.30424	1						7.14618	1269.24	0.999213	-0.00078756	132-64-9	1993	21993	DTXSID2021993	Dibenzofuran	c1cccc2oc3ccccc3c21	?	InChI=1S/C12H8O/c1-3-7-11-9(5-1)10-6-2-4-8-12(10)13-11/h1-8H	TXCDCPKCNAJMEE-UHFFFAOYSA-N	0	0	1000000		132-64-9
c1cccc2[s]c3ccccc3c21	132-65-0	-8.25285	-8.17609	-7.76488	-8.06461	246	228	279	251	172	170	3	3	132-65-0	0	1000000		-7.76488		-8.06461		0.172763	0.133217	1	1.29686	1						7.09976	1211.68	0.999175	-0.000824959	132-65-0	27725	47741	DTXSID0047741	Dibenzothiophene	c1cccc2[s]c3ccccc3c21	?	InChI=1S/C12H8S/c1-3-7-11-9(5-1)10-6-2-4-8-12(10)13-11/h1-8H	IYYZUPMFVPLQIF-UHFFFAOYSA-N	0	0	1000000		132-65-0
CCCCC(COC(=O)c1ccccc1C(O)=O)CC	4376-20-9	-9.51458	-9.17459	-7.75928	-8.81615	105	104	280	163	103	97	3	3	4376-20-9	0	1000000		-7.75928		-8.81615		0.172468	0.133549	1	1.29142	1						7.06547	1170.84	0.999147	-0.000853726	4376-20-9	5680	25680	DTXSID2025680	MEHP	CCCCC(COC(=O)c1ccccc1C(O)=O)CC	?	InChI=1S/C16H22O4/c1-3-5-8-12(4-2)11-20-16(19)14-10-7-6-9-13(14)15(17)18/h6-7,9-10,12H,3-5,8,11H2,1-2H3,(H,17,18)	DJDSLBVSSOQSLW-UHFFFAOYSA-N	0	0	1000000		4376-20-9
COC(=O)C(C)Oc1ccc(cc1)Oc1ccc(Cl)cc1Cl	51338-27-3	-8.2838	0	-7.75305	-5.34562	239	1094	281	538	492	683	2	2	51338-27-3	0	1000000		-7.75305		-5.34562		0.172139	0.133917	1	1.28542	1						7.02742	1127.11	0.999114	-0.000886829	51338-27-3	12605	32605	DTXSID0032605	Diclofop-methyl	COC(=O)C(C)Oc1ccc(cc1)Oc1ccc(Cl)cc1Cl	?	InChI=1S/C16H14Cl2O4/c1-10(16(19)20-2)21-12-4-6-13(7-5-12)22-15-8-3-11(17)9-14(15)18/h3-10H,1-2H3	BACHBFVBHLGWSL-UHFFFAOYSA-N	0	0	1000000		51338-27-3
CC(C)C(=O)OC(C(C)C)C(C)(C)COC(=O)C(C)C	6846-50-0	-7.78707	0	-7.74962	-5.1789	314	1094	282	563.333	527	716	2	2	6846-50-0	0	1000000		-7.74962		-5.1789		0.171957	0.13412	1	1.28212	1						7.0064	1103.67	0.999095	-0.000905657	6846-50-0	7635	27635	DTXSID1027635	2,2,4-Trimethyl-1,3-pentanediol diisobutyrate	CC(C)C(=O)OC(C(C)C)C(C)(C)COC(=O)C(C)C	?	InChI=1S/C16H30O4/c1-10(2)13(20-15(18)12(5)6)16(7,8)9-19-14(17)11(3)4/h10-13H,9H2,1-8H3	OMVSWZDEEGIJJI-UHFFFAOYSA-N	0	0	1000000		6846-50-0
Nc1ccc(N)c2c1C(=O)c1ccccc1C2=O	128-95-0	-3.21682	-5.35507	-7.73238	-5.43476	1019	717	284	673.333	670	669	2	3	128-95-0	0	1493.91		-7.73238		-5.43476		0.171039	0.135137	1	1.26567	1						6.90097	993.241	0.998994	-0.0010063	128-95-0	21252	41252	DTXSID2041252	1,4-Diaminoanthraquinone	Nc1ccc(N)c2c1C(=O)c1ccccc1C2=O	?	InChI=1S/C14H10N2O2/c15-9-5-6-10(16)12-11(9)13(17)7-3-1-2-4-8(7)14(12)18/h1-6H,15-16H2	FBMQNRKSAWNXBT-UHFFFAOYSA-N	0.0102	0	1493.91		128-95-0
Oc1ccc(Cl)cc1C(=O)Nc1ccccc1	4638-48-6	-9.18363	-8.89148	-7.72818	-8.6011	147	131	285	187.667	129	120	3	3	4638-48-6	0	1000000		-7.72818		-8.6011		0.170814	0.135384	1	1.2617	1						6.87529	968.055	0.998968	-0.00103247	4638-48-6	17749	37749	DTXSID9037749	5-Chlorosalicylanilide	Oc1ccc(Cl)cc1C(=O)Nc1ccccc1	?	InChI=1S/C13H10ClNO2/c14-9-6-7-12(16)11(8-9)13(17)15-10-4-2-1-3-5-10/h1-8,16H,(H,15,17)	KGYNGVVNFRUOOZ-UHFFFAOYSA-N	0	0	1000000		4638-48-6
O=C1OC(=O)c2c1c(Cl)c(Cl)c(Cl)c2Cl	117-08-8	-8.19844	-8.42434	-7.71197	-8.11159	257	182	288	242.333	163	164	3	3	117-08-8	0	1000000		-7.71197		-8.11159		0.169941	0.136338	1	1.24647	1						6.77618	876.711	0.998861	-0.00113998	117-08-8	6102	26102	DTXSID7026102	Tetrachlorophthalic anhydride	O=C1OC(=O)c2c1c(Cl)c(Cl)c(Cl)c2Cl	?	InChI=1S/C8Cl4O3/c9-3-1-2(8(14)15-7(1)13)4(10)6(12)5(3)11	AUHHYELHRWCWEZ-UHFFFAOYSA-N	0	0	1000000		117-08-8
CC(C)NCC(O)c1ccc(O)c(O)c1	51-30-9	-8.26549	-7.98383	-7.70077	-7.98336	244	253	289	262	179	182	3	3	51-30-9	0	1000000		-7.70077		-7.98336		0.169333	0.136996	1	1.23604	1						6.70763	818.627	0.99878	-0.00122081	51-30-9	5486	25486	DTXSID6025486	Isoproterenol hydrochloride	CC(C)NCC(O)c1ccc(O)c(O)c1	Cl	InChI=1S/C11H17NO3/c1-7(2)12-6-11(15)8-3-4-9(13)10(14)5-8/h3-5,7,11-15H,6H2,1-2H3	JWZZKOKVBUJMES-UHFFFAOYSA-N	0	0	1000000		51-30-9
CC(=O)NCCc1c[nH]c2ccc(cc12)OC	73-31-4	-8.05871	-7.92004	-7.69983	-7.89286	278	260	290	276	188	191	3	3	73-31-4	0	1000000		-7.69983		-7.89286		0.169282	0.137051	1	1.23517	1						6.7019	813.951	0.998773	-0.00122782	73-31-4	2421	22421	DTXSID1022421	Melatonin	CC(=O)NCCc1c[nH]c2ccc(cc12)OC	?	InChI=1S/C13H16N2O2/c1-9(16)14-6-5-10-8-15-13-4-3-11(17-2)7-12(10)13/h3-4,7-8,15H,5-6H2,1-2H3,(H,14,16)	DRLFMBDRBRZALE-UHFFFAOYSA-N	0	0	1000000		73-31-4
CC1OCCSC=1C(=O)Nc1ccccc1	5234-68-4	-8.09242	-7.90755	-7.69317	-7.89771	274	261	291	275.333	187	189	3	3	5234-68-4	0	1000000		-7.69317		-7.89771		0.168919	0.137442	1	1.22902	1						6.66116	781.46	0.998722	-0.00127884	5234-68-4	3951	23951	DTXSID0023951	Carboxin	CC1OCCSC=1C(=O)Nc1ccccc1	?	InChI=1S/C12H13NO2S/c1-9-11(16-8-7-15-9)12(14)13-10-5-3-2-4-6-10/h2-6H,7-8H2,1H3,(H,13,14)	GYSSRZJIHXQEHQ-UHFFFAOYSA-N	0	0	1000000		5234-68-4
ClC1(Cl)C2(Cl)C3C4OC4C(Cl)C3C1(Cl)C(Cl)=C2Cl	1024-57-3	-6.94924	0	-7.68995	-4.87973	464	1094	292	616.667	596	766	2	2	1024-57-3	0	185.723		-7.68995		-4.87973		0.168743	0.137631	1	1.22606	1						6.64148	766.232	0.998697	-0.00130424	1024-57-3	4126	24126	DTXSID1024126	Heptachlor epoxide	ClC1(Cl)C2(Cl)C3C4OC4C(Cl)C3C1(Cl)C(Cl)=C2Cl	?	InChI=1S/C10H5Cl7O/c11-3-1-2(4-5(3)18-4)9(15)7(13)6(12)8(1,14)10(9,16)17/h1-5H	ZXFXBSWRVIQKOD-UHFFFAOYSA-N	0.0597	0	185.723		1024-57-3
	14816-18-3	0	-7.92165	-7.68927	-5.20364	1137	258	293	562.667	526	709	2	2	14816-18-3	0	1000000		-7.68927		-5.20364		0.168706	0.137671	1	1.22543	1						6.63731	763.038	0.998691	-0.00130969	14816-18-3	14324	34324	DTXSID8034324	Phoxim	CCOP(=S)(O/N=C(\C#N)/c1ccccc1)OCC	?	InChI=1S/C12H15N2O3PS/c1-3-15-18(19,16-4-2)17-14-12(10-13)11-8-6-5-7-9-11/h5-9H,3-4H2,1-2H3/b14-12+	ATROHALUCMTWTB-WYMLVPIESA-N	0	0	1000000		14816-18-3
Cc1cc(Cl)ccc1OC(C)C(O)=O	93-65-2	-7.91444	-7.99582	-7.68298	-7.86442	296	249	294	279.667	193	195	3	3	93-65-2	0	1000000		-7.68298		-7.86442		0.168361	0.138039	1	1.21967	1						6.59888	734.273	0.99864	-0.00136096	93-65-2	4194	24194	DTXSID9024194	Mecoprop	Cc1cc(Cl)ccc1OC(C)C(O)=O	?	InChI=1S/C10H11ClO3/c1-6-5-8(11)3-4-9(6)14-7(2)10(12)13/h3-5,7H,1-2H3,(H,12,13)	WNTGYJSOUMFZEP-UHFFFAOYSA-N	0	0	1000000		93-65-2
C1CCCCC1SSC1CCCCC1	2550-40-5	-8.31083	-8.46475	-7.67234	-8.14931	236	175	295	235.333	159	160	3	3	2550-40-5	0	1000000		-7.67234		-8.14931		0.167775	0.138661	1	1.20997	1						6.53377	687.986	0.998549	-0.00145246	2550-40-5	27628	47628	DTXSID4047628	Dicyclohexyl disulfide	C1CCCCC1SSC1CCCCC1	?	InChI=1S/C12H22S2/c1-3-7-11(8-4-1)13-14-12-9-5-2-6-10-12/h11-12H,1-10H2	ODHAQPXNQDBHSH-UHFFFAOYSA-N	0	0	1000000		2550-40-5
[O-][N+](=O)/N=C1\NCCN\1Cc1ccc(Cl)[n]c1	138261-41-3	-7.08617	-7.33738	-7.66407	-7.36254	429	363	296	362.667	256	262	3	3	138261-41-3	0	1000000		-7.66407		-7.36254		0.167318	0.139144	1	1.20248	1						6.4832	654.058	0.998473	-0.00152775	138261-41-3	12442	32442	DTXSID5032442	Imidacloprid	[O-][N+](=O)/N=C1\NCCN\1Cc1ccc(Cl)[n]c1	?	InChI=1S/C9H10ClN5O2/c10-8-2-1-7(5-12-8)6-14-4-3-11-9(14)13-15(16)17/h1-2,5H,3-4,6H2,(H,11,13)	YWTYJOPNNQFBPC-UHFFFAOYSA-N	0	0	1000000		138261-41-3
CC1=CCCC(C)(C)C1/C=C/C(C)=O	127-41-3	-7.83366	-7.90387	-7.66293	-7.80015	312	262	297	290.333	201	203	3	3	127-41-3	0	1000000		-7.66293		-7.80015		0.167255	0.139211	1	1.20145	1						6.4762	649.499	0.998463	-0.00153846	127-41-3	15160	35160	DTXSID0035160	alpha-Ionone	CC1=CCCC(C)(C)C1/C=C/C(C)=O	?	InChI=1S/C13H20O/c1-10-6-5-9-13(3,4)12(10)8-7-11(2)14/h6-8,12H,5,9H2,1-4H3/b8-7+	UZFLPKAIBPNNCA-BQYQJAHWSA-N	0	0	1000000		127-41-3
CCCC1=CC(=O)NC(=S)N1	51-52-5	-5.74261	-5.79058	-7.66122	-6.39814	693	667	298	552.667	512	465	3	3	51-52-5	0	1000000		-7.66122		-6.39814		0.16716	0.13931	1	1.19992	1						6.46578	642.768	0.998447	-0.00155456	51-52-5	1209	21209	DTXSID5021209	6-Propyl-2-thiouracil	CCCC1=CC(=O)NC(=S)N1	?	InChI=1S/C7H10N2OS/c1-2-3-5-4-6(10)9-7(11)8-5/h4H,2-3H2,1H3,(H2,8,9,10,11)	KNAHARQHSZJURB-UHFFFAOYSA-N	0	0	1000000		51-52-5
	59-40-5	0	-8.29484	-7.65322	-5.31602	1137	212	300	549.667	507	688	2	2	59-40-5	0	1000000		-7.65322		-5.31602		0.166716	0.139776	1	1.19274	1						6.41686	612.078	0.998369	-0.00163245	59-40-5	22424	42424	DTXSID8042424	Sulfaquinoxaline	Nc1ccc(cc1)S(=O)(=O)Nc1c[n]c2ccccc2[n]1	?	InChI=1S/C14H12N4O2S/c15-10-5-7-11(8-6-10)21(19,20)18-14-9-16-12-3-1-2-4-13(12)17-14/h1-9H,15H2,(H,17,18)	NHZLNPMOSADWGC-UHFFFAOYSA-N	0	0	1000000		59-40-5
NC1C=NN(C(=O)C=1Cl)c1ccccc1	1698-60-8	-7.98792	-8.38223	-7.64217	-8.00411	284	192	301	259	178	181	3	3	1698-60-8	0	1000000		-7.64217		-8.00411		0.166099	0.140419	1	1.18288	1						6.34923	572.054	0.998255	-0.00174656	1698-60-8	14872	34872	DTXSID3034872	Chloridazon	NC1C=NN(C(=O)C=1Cl)c1ccccc1	?	InChI=1S/C10H8ClN3O/c11-9-8(12)6-13-14(10(9)15)7-4-2-1-3-5-7/h1-6H,12H2	WYKYKTKDBLFHCY-UHFFFAOYSA-N	0	0	1000000		1698-60-8
COc1c(Cl)c(Cl)c(Cl)c(Cl)c1Cl	1825-21-4	-7.89248	-8.08299	-7.64159	-7.87235	303	239	302	281.333	195	194	3	3	1825-21-4	0	1000000		-7.64159		-7.87235		0.166067	0.140453	1	1.18237	1						6.34572	570.05	0.998249	-0.00175269	1825-21-4	1103	21103	DTXSID2021103	Pentachloroanisole	COc1c(Cl)c(Cl)c(Cl)c(Cl)c1Cl	?	InChI=1S/C7H3Cl5O/c1-13-7-5(11)3(9)2(8)4(10)6(7)12/h1H3	BBABSCYTNHOKOG-UHFFFAOYSA-N	0	0	1000000		1825-21-4
CCN(CC)C(=O)SCc1ccc(Cl)cc1	28249-77-6	-7.53201	-7.89537	-7.63729	-7.68823	352	264	303	306.333	211	212	3	3	28249-77-6	0	1000000		-7.63729		-7.68823		0.165826	0.140703	1	1.17855	1						6.31942	555.25	0.998202	-0.00179937	28249-77-6	4337	24337	DTXSID6024337	Thiobencarb	CCN(CC)C(=O)SCc1ccc(Cl)cc1	?	InChI=1S/C12H16ClNOS/c1-3-14(4-2)12(15)16-9-10-5-7-11(13)8-6-10/h5-8H,3-4,9H2,1-2H3	QHTQREMOGMZHJV-UHFFFAOYSA-N	0	0	1000000		28249-77-6
CCCCCCC(C=O)=Cc1ccccc1	101-86-0	-8.35134	-7.85852	-7.63529	-7.94838	226	269	304	266.333	185	186	3	3	101-86-0	0	1000000		-7.63529		-7.94838		0.165713	0.140819	1	1.17679	1						6.30718	548.498	0.99818	-0.0018215	101-86-0	6684	26684	DTXSID4026684	2-Benzylideneoctanal	CCCCCCC(C=O)=Cc1ccccc1	?	InChI=1S/C15H20O/c1-2-3-4-6-11-15(13-16)12-14-9-7-5-8-10-14/h5,7-10,12-13H,2-4,6,11H2,1H3	GUUHFMWKWLOQMM-UHFFFAOYSA-N	0	0	1000000		101-86-0
Cc1cc(c(C)cc1)S(O)(=O)=O	609-54-1|827-19-0	-7.64957	-7.74763	-7.63035	-7.67585	334	283	305	307.333	212	213	3	3	609-54-1|827-19-0	0	1000000		-7.63035		-7.67585		0.165436	0.141105	1	1.17243	1						6.27699	532.185	0.998124	-0.00187728	609-54-1|827-19-0	21641|24578	41641|44578	DTXSID5041641|DTXSID5044578	2,5-Dimethylbenzenesulfonic acid|Sodium 2,5-dimethylbenzenesulfonate	Cc1cc(c(C)cc1)S(O)(=O)=O	?|[Na+]	InChI=1S/C8H10O3S/c1-6-3-4-7(2)8(5-6)12(9,10)11/h3-5H,1-2H3,(H,9,10,11)	IRLYGRLEBKCYPY-UHFFFAOYSA-N	0	0	1000000		609-54-1|827-19-0
Cc1cc(ccc1SC)OP(=O)(NC(C)C)OCC	22224-92-6	-8.69672	-8.29678	-7.62704	-8.20685	189	210	306	235	158	154	3	3	22224-92-6	0	1000000		-7.62704		-8.20685		0.165249	0.141297	1	1.16952	1						6.25672	521.503	0.998086	-0.0019157	22224-92-6	4102	24102	DTXSID3024102	Fenamiphos	Cc1cc(ccc1SC)OP(=O)(NC(C)C)OCC	?	InChI=1S/C13H22NO3PS/c1-6-16-18(15,14-10(2)3)17-12-7-8-13(19-5)11(4)9-12/h7-10H,6H2,1-5H3,(H,14,15)	ZCJPOPBZHLUFHF-UHFFFAOYSA-N	0	0	1000000		22224-92-6
COc1c(C(O)=O)c(Cl)ccc1Cl	1918-00-9	-7.72589	-8.30138	-7.62701	-7.88476	323	208	307	279.333	192	192	3	3	1918-00-9	0	1000000		-7.62701		-7.88476		0.165248	0.141299	1	1.16949	1						6.25656	521.422	0.998086	-0.001916	1918-00-9	4018	24018	DTXSID4024018	Dicamba	COc1c(C(O)=O)c(Cl)ccc1Cl	?	InChI=1S/C8H6Cl2O3/c1-13-7-5(10)3-2-4(9)6(7)8(11)12/h2-3H,1H3,(H,11,12)	IWEDIXLBFLAXBO-UHFFFAOYSA-N	0	0	1000000		1918-00-9
CC1=CN([C@H]2C[C@H](N=[N+]=N)[C@@H](CO)O2)C(=O)NC1=O	30516-87-1	-6.42229	-5.60152	-7.61624	-6.54668	565	688	308	520.333	464	432	3	3	30516-87-1	0	1000000		-7.61624		-6.54668		0.16464	0.141923	1	1.16007	1						6.19066	488.167	0.997956	-0.00204638	30516-87-1	127	20127	DTXSID8020127	3'-Azido-3'-deoxythymidine	CC1=CN([C@H]2C[C@H](N=[N+]=N)[C@@H](CO)O2)C(=O)NC1=O	?	InChI=1S/C10H13N5O4/c1-5-3-15(10(18)12-9(5)17)8-2-6(13-14-11)7(4-16)19-8/h3,6-8,11,16H,2,4H2,1H3/p+1/t6-,7+,8+/m0/s1	GRNUVTSRBRIYIO-XLPZGREQSA-O	0	0	1000000		30516-87-1
Cc1ccc(C)c2ccccc12	571-58-4	-8.34757	-8.38065	-7.60802	-8.11208	228	194	309	243.667	164	163	3	3	571-58-4	0	1000000		-7.60802		-8.11208		0.164174	0.142398	1	1.15292	1						6.14039	464.234	0.997851	-0.00215177	571-58-4	15423	35423	DTXSID8035423	1,4-Dimethylnaphthalene	Cc1ccc(C)c2ccccc12	?	InChI=1S/C12H12/c1-9-7-8-10(2)12-6-4-3-5-11(9)12/h3-8H,1-2H3	APQSQLNWAIULLK-UHFFFAOYSA-N	0	0	1000000		571-58-4
CC(C)c1cc(ccc1)C(C)C	99-62-7	-7.89488	-7.02557	-7.60635	-7.50893	302	426	310	346	238	241	3	3	99-62-7	0	1000000		-7.60635		-7.50893		0.164079	0.142494	1	1.15148	1						6.13017	459.514	0.997829	-0.00217385	99-62-7	6640	26640	DTXSID8026640	1,3-Diisopropylbenzene	CC(C)c1cc(ccc1)C(C)C	?	InChI=1S/C12H18/c1-9(2)11-6-5-7-12(8-11)10(3)4/h5-10H,1-4H3	UNEATYXSUBPPKP-UHFFFAOYSA-N	0	0	1000000		99-62-7
CS(=O)(=O)c1cc(c(cc1)C(=O)C1C(=O)CCCC1=O)[N+]([O-])=O	104206-82-8	-7.66661	-1.85169	-7.59285	-5.70372	329	1075	311	571.667	540	627	2	3	104206-82-8	0	1000000		-7.59285		-5.70372		0.16331	0.143272	1	1.13986	1						6.04765	423.118	0.997642	-0.00236062	104206-82-8	12424	32424	DTXSID7032424	Mesotrione	CS(=O)(=O)c1cc(c(cc1)C(=O)C1C(=O)CCCC1=O)[N+]([O-])=O	?	InChI=1S/C14H13NO7S/c1-23(21,22)8-5-6-9(10(7-8)15(19)20)14(18)13-11(16)3-2-4-12(13)17/h5-7,13H,2-4H2,1H3	KPUREKXXPHOJQT-UHFFFAOYSA-N	0	0	1000000		104206-82-8
	4602-84-0	0	0	-7.58565	-2.52855	1137	1094	312	847.667	938	1161	1	1	4602-84-0	0	336.237		-7.58565		-2.52855		0.162897	0.143686	1	1.13371	1						6.0036	404.883	0.997536	-0.0024668	4602-84-0	196591	32389	DTXSID3032389	Farnesol	CC(C)=CCCC(C)=CCCC(C)=CCO	?	InChI=1S/C15H26O/c1-13(2)7-5-8-14(3)9-6-10-15(4)11-12-16/h7,9,11,16H,5-6,8,10,12H2,1-4H3	CRDAMVZIKSXKFV-UHFFFAOYSA-N	0.0413	0	336.237		4602-84-0
OC(=O)COc1ccc(Cl)cc1	122-88-3	-7.1489	-7.32715	-7.58031	-7.35212	418	370	313	367	262	265	3	3	122-88-3	0	1000000		-7.58031		-7.35212		0.162591	0.143993	1	1.12916	1						5.97092	391.865	0.997455	-0.00254865	122-88-3	14282	34282	DTXSID9034282	4-Chlorophenoxyacetic acid	OC(=O)COc1ccc(Cl)cc1	?	InChI=1S/C8H7ClO3/c9-6-1-3-7(4-2-6)12-5-8(10)11/h1-4H,5H2,(H,10,11)	SODPIMGUZLOIPE-UHFFFAOYSA-N	0	0	1000000		122-88-3
CN(C)Cc1cc(CN(C)C)c(O)c(CN(C)C)c1	90-72-2	-8.2167	0	-7.55867	-5.25846	252	1094	314	553.333	513	699	2	2	90-72-2	0	1000000		-7.55867		-5.25846		0.161343	0.145231	1	1.11093	1						5.83859	343.295	0.997096	-0.00290871	90-72-2	6548	26548	DTXSID5026548	2,4,6-Tris(dimethylaminomethyl)phenol	CN(C)Cc1cc(CN(C)C)c(O)c(CN(C)C)c1	?	InChI=1S/C15H27N3O/c1-16(2)9-12-7-13(10-17(3)4)15(19)14(8-12)11-18(5)6/h7-8,19H,9-11H2,1-6H3	AHDSRXYHVZECER-UHFFFAOYSA-N	0	0	1000000		90-72-2
CNC(=C[N+]([O-])=O)NCCSCc1ccc(CN(C)C)o1	66357-35-5	-6.94336	0	-7.55713	-4.83349	465	1094	315	624.667	609	774	2	2	66357-35-5	0	88488		-7.55713		-4.83349		0.161253	0.14532	1	1.10965	1						5.82915	340.069	0.997068	-0.00293626	66357-35-5	820068	45191	DTXSID8045191	Ranitidine	CNC(=C[N+]([O-])=O)NCCSCc1ccc(CN(C)C)o1	?	InChI=1S/C13H22N4O3S/c1-14-13(9-17(18)19)15-6-7-21-10-12-5-4-11(20-12)8-16(2)3/h4-5,9,14-15H,6-8,10H2,1-3H3	VMXUWOKSQNHOCA-UHFFFAOYSA-N	0.000306	0	88488		66357-35-5
C1CC=CCCC=CCCC=C1	4904-61-4	-7.84224	-8.02949	-7.55048	-7.8074	311	246	316	291	202	202	3	3	4904-61-4	0	1000000		-7.55048		-7.8074		0.160867	0.145699	1	1.10411	1						5.78846	326.511	0.996947	-0.00305801	4904-61-4	65308	27581	DTXSID8027581	1,5,9-Cyclododecatriene	C1CC=CCCC=CCCC=C1	?	InChI=1S/C12H18/c1-2-4-6-8-10-12-11-9-7-5-3-1/h1-2,7-10H,3-6,11-12H2	ZOLLIQAKMYWTBR-UHFFFAOYSA-N	0	0	1000000		4904-61-4
	104795-68-8	0	-7.60959	-7.53818	-5.04926	1137	305	317	586.333	560	735	2	2	104795-68-8	0	1000000		-7.53818		-5.04926		0.160151	0.146399	1	1.09394	1						5.71327	302.86	0.996709	-0.00329642	104795-68-8	27268	47268	DTXSID8047268	CI-959	COc1cc2c(OC(C)C)c([s]c2cc1)C(=O)Nc1[nH][n][n][n]1	[Na+]	InChI=1S/C14H15N5O3S/c1-7(2)22-11-9-6-8(21-3)4-5-10(9)23-12(11)13(20)15-14-16-18-19-17-14/h4-7H,1-3H3,(H2,15,16,17,18,19,20)	TVVXHFWWAYXBNC-UHFFFAOYSA-N	0	0	1000000		104795-68-8
CCCCCCC1(C)CCC(=O)O1	7011-83-8	-7.02232	-6.72798	-7.53712	-7.09581	446	496	318	420	331	310	3	3	7011-83-8	0	1000000		-7.53712		-7.09581		0.160089	0.146459	1	1.09306	1						5.70678	300.9	0.996688	-0.00331786	7011-83-8	21299	41299	DTXSID3041299	Dihydrojasmone lactone	CCCCCCC1(C)CCC(=O)O1	?	InChI=1S/C11H20O2/c1-3-4-5-6-8-11(2)9-7-10(12)13-11/h3-9H2,1-2H3	ALWUKGXLBSQSMA-UHFFFAOYSA-N	0	0	1000000		7011-83-8
Cc1cccc2ccccc21	90-12-0	-8.02018	-7.99457	-7.52721	-7.84732	280	252	319	283.667	196	197	3	3	90-12-0	0	1000000		-7.52721		-7.84732		0.159509	0.147021	1	1.08494	1						5.64618	283.208	0.996481	-0.00352476	90-12-0	877	20877	DTXSID9020877	1-Methylnaphthalene	Cc1cccc2ccccc21	?	InChI=1S/C11H10/c1-9-5-4-7-10-6-2-3-8-11(9)10/h2-8H,1H3	QPUYECUOLPXSFR-UHFFFAOYSA-N	0	0	1000000		90-12-0
CCCCCCC(C)OC(=O)COc1[n]c(F)c(Cl)c(N)c1Cl	81406-37-3	-9.85974	0	-7.52659	-5.79544	71	1094	320	495	427	608	2	2	81406-37-3	0	1000000		-7.52659		-5.79544		0.159473	0.147057	1	1.08443	1						5.64237	282.129	0.996468	-0.00353821	81406-37-3	14303	34303	DTXSID5034303	Fluroxypyr-meptyl	CCCCCCC(C)OC(=O)COc1[n]c(F)c(Cl)c(N)c1Cl	?	InChI=1S/C15H21Cl2FN2O3/c1-3-4-5-6-7-9(2)23-10(21)8-22-15-12(17)13(19)11(16)14(18)20-15/h9H,3-8H2,1-2H3,(H2,19,20)	OLZQTUCTGLHFTQ-UHFFFAOYSA-N	0	0	1000000		81406-37-3
Oc1ccccc1C(O)=O	69-72-7	-6.72033	-7.02566	-7.5255	-7.0905	502	425	321	416	323	312	3	3	69-72-7	0	1000000		-7.5255		-7.0905		0.159409	0.147118	1	1.08354	1						5.6357	280.254	0.996444	-0.00356184	69-72-7	6368	26368	DTXSID7026368	Salicylic acid	Oc1ccccc1C(O)=O	?	InChI=1S/C7H6O3/c8-6-4-2-1-3-5(6)7(9)10/h1-4,8H,(H,9,10)	YGSDEFSMJLZEOE-UHFFFAOYSA-N	0	0	1000000		69-72-7
	2396-68-1	0	-7.49399	-7.51756	-5.00385	1137	330	322	596.333	574	742	2	2	2396-68-1	0	1000000		-7.51756		-5.00385		0.158943	0.147568	1	1.07708	1						5.58715	266.973	0.996268	-0.00373871	2396-68-1	28171	48196	DTXSID9048196	4-tert-Butylbenzenethiol	CC(C)(C)c1ccc(S)cc1	?	InChI=1S/C10H14S/c1-10(2,3)8-4-6-9(11)7-5-8/h4-7,11H,1-3H3	GNXBFFHXJDZGEK-UHFFFAOYSA-N	0	0	1000000		2396-68-1
OC(=O)c1[n]c(Cl)ccc1Cl	1702-17-6|57754-85-5	-7.62625	-7.34102	-7.51636	-7.49454	338	362	323	341	232	242	3	3	1702-17-6|57754-85-5	0	1000000		-7.51636		-7.49454		0.158872	0.147635	1	1.07611	1						5.57982	265.023	0.996241	-0.00376616	1702-17-6|57754-85-5	9221|12582	29221|34265	DTXSID9029221|DTXSID6034265	Clopyralid|Clopyralid-olamine	OC(=O)c1[n]c(Cl)ccc1Cl	?|C(CN)O	InChI=1S/C6H3Cl2NO2/c7-3-1-2-4(8)9-5(3)6(10)11/h1-2H,(H,10,11)	HUBANNPOLNYSAD-UHFFFAOYSA-N	0	0	1000000		1702-17-6|57754-85-5
OC(=O)CCCC[C@@H]1SC[C@@H]2NC(=O)N[C@@H]21	58-85-5	-7.38682	-7.13883	-7.50853	-7.34472	376	404	324	368	263	267	3	3	58-85-5	0	1000000		-7.50853		-7.34472		0.158411	0.148077	1	1.06979	1						5.53193	252.631	0.996057	-0.00395052	58-85-5	2679	22679	DTXSID7022679	Biotin	OC(=O)CCCC[C@@H]1SC[C@@H]2NC(=O)N[C@@H]21	?	InChI=1S/C10H16N2O3S/c13-8(14)4-2-1-3-7-9-6(5-16-7)11-10(15)12-9/h6-7,9H,1-5H2,(H,13,14)(H2,11,12,15)/t6-,7-,9-/m0/s1	YBJHBAHKTGYVGT-ZKWXMUAHSA-N	0	0	1000000		58-85-5
	94-80-4	0	-7.70931	-7.50503	-5.07144	1137	289	325	583.667	553	732	2	2	94-80-4	0	1000000		-7.50503		-5.07144		0.158204	0.148275	1	1.06697	1						5.51049	247.272	0.995972	-0.00403597	94-80-4	443	20443	DTXSID5020443	2,4-D 1-butyl ester	CCCCOC(=O)COc1ccc(Cl)cc1Cl	?	InChI=1S/C12H14Cl2O3/c1-2-3-6-16-12(15)8-17-11-5-4-9(13)7-10(11)14/h4-5,7H,2-3,6,8H2,1H3	UQMRAFJOBWOFNS-UHFFFAOYSA-N	0	0	1000000		94-80-4
Nc1[n]c(Cl)[n]c2c1[n]c[n]2[C@H]1C[C@H](O)[C@@H](CO)O1	4291-63-8	-7.29284	-7.51524	-7.50117	-7.43642	390	326	326	347.333	239	247	3	3	4291-63-8	0	1000000		-7.50117		-7.43642		0.157976	0.148492	1	1.06387	1						5.48688	241.503	0.995876	-0.00413219	4291-63-8	2828	22828	DTXSID8022828	Cladribine	Nc1[n]c(Cl)[n]c2c1[n]c[n]2[C@H]1C[C@H](O)[C@@H](CO)O1	?	InChI=1S/C10H12ClN5O3/c11-10-14-8(12)7-9(15-10)16(3-13-7)6-1-4(18)5(2-17)19-6/h3-6,17-18H,1-2H2,(H2,12,14,15)/t4-,5+,6+/m0/s1	PTOAARAWEBMLNO-KVQBGUIXSA-N	0	0	1000000		4291-63-8
N#Cc1cc(Br)c(O)c(Br)c1	1689-84-5	-6.81466	-7.07009	-7.49707	-7.12727	489	417	327	411	315	303	3	3	1689-84-5	0	1000000		-7.49707		-7.12727		0.157734	0.148722	1	1.06059	1						5.46184	235.53	0.995772	-0.00423675	1689-84-5	2162	22162	DTXSID3022162	Bromoxynil	N#Cc1cc(Br)c(O)c(Br)c1	?	InChI=1S/C7H3Br2NO/c8-5-1-4(3-10)2-6(9)7(5)11/h1-2,11H	UPMXNNIRAGDFEH-UHFFFAOYSA-N	3.22e-05	0	1000000		1689-84-5
CCCCCC(C=O)=Cc1ccccc1	122-40-7	-7.21788	-8.02561	-7.49493	-7.57947	406	247	328	327	222	226	3	3	122-40-7	0	1000000		-7.49493		-7.57947		0.157607	0.148843	1	1.05888	1						5.44873	232.463	0.995717	-0.00429254	122-40-7	196477	29157	DTXSID8029157	Pentylcinnamaldehyde	CCCCCC(C=O)=Cc1ccccc1	?	InChI=1S/C14H18O/c1-2-3-5-10-14(12-15)11-13-8-6-4-7-9-13/h4,6-9,11-12H,2-3,5,10H2,1H3	HMKKIXGYKWDQSV-UHFFFAOYSA-N	0	0	1000000		122-40-7
CCOC(=O)C1CC(=O)C(=C(O)C2CC2)C(=O)C1	95266-40-3	-7.25776	-7.88892	-7.48997	-7.54555	395	266	329	330	226	231	3	3	95266-40-3	0	1000000		-7.48997		-7.54555		0.157313	0.149121	1	1.05493	1						5.41839	225.516	0.995585	-0.00442447	95266-40-3	12535	32535	DTXSID9032535	Trinexapac-ethyl	CCOC(=O)C1CC(=O)C(=C(O)C2CC2)C(=O)C1	?	InChI=1S/C13H16O5/c1-2-18-13(17)8-5-9(14)11(10(15)6-8)12(16)7-3-4-7/h7-8,16H,2-6H2,1H3/b12-11-	RVKCCVTVZORVGD-QXMHVHEDSA-N	0	0	1000000		95266-40-3
OC(=O)C1CCC(CC1)C(O)=O	1076-97-7	-7.22059	-6.61055	-7.48531	-7.10548	403	515	330	416	323	307	3	3	1076-97-7	0	1000000		-7.48531		-7.10548		0.157036	0.149383	1	1.05123	1						5.38991	219.185	0.995458	-0.00455199	1076-97-7	18788	38788	DTXSID2038788	1,4-Cyclohexanedicarboxylic acid	OC(=O)C1CCC(CC1)C(O)=O	?	InChI=1S/C8H12O4/c9-7(10)5-1-2-6(4-3-5)8(11)12/h5-6H,1-4H2,(H,9,10)(H,11,12)	PXGZQGDTEZPERC-UHFFFAOYSA-N	0	0	1000000		1076-97-7
CC1(OC1C(=O)OCC)c1ccccc1	77-83-8	-8.05835	-7.93056	-7.46052	-7.81648	279	257	331	289	198	200	3	3	77-83-8	0	1000000		-7.46052		-7.81648		0.155556	0.150766	1	1.03177	1						5.2383	188.35	0.994719	-0.00529523	77-83-8	591	20591	DTXSID8020591	Ethyl methylphenylglycidate	CC1(OC1C(=O)OCC)c1ccccc1	?	InChI=1S/C12H14O3/c1-3-14-11(13)10-12(2,15-10)9-7-5-4-6-8-9/h4-8,10H,3H2,1-2H3	LQKRYVGRPXFFAV-UHFFFAOYSA-N	0	0	1000000		77-83-8
Cc1cc(C)c(C(O)=O)c(C)c1	480-63-7	-8.3129	-7.88955	-7.44528	-7.88257	235	265	332	277.333	190	193	3	3	480-63-7	0	1000000		-7.44528		-7.88257		0.154641	0.151612	1	1.01998	1						5.14507	171.584	0.994206	-0.00581113	480-63-7	28175	48200	DTXSID6048200	2,4,6-Trimethylbenzoic acid	Cc1cc(C)c(C(O)=O)c(C)c1	?	InChI=1S/C10H12O2/c1-6-4-7(2)9(10(11)12)8(3)5-6/h4-5H,1-3H3,(H,11,12)	FFFIRKXTFQCCKJ-UHFFFAOYSA-N	0	0	1000000		480-63-7
Cc1ccc(cc1O)C(C)C	499-75-2	-7.53185	-7.55693	-7.44289	-7.51056	353	318	333	334.667	230	239	3	3	499-75-2	0	1000000		-7.44289		-7.51056		0.154498	0.151744	1	1.01814	1						5.13048	169.099	0.994121	-0.00589628	499-75-2	22074	42074	DTXSID6042074	Isopropyl-o-cresol	Cc1ccc(cc1O)C(C)C	?	InChI=1S/C10H14O/c1-7(2)9-5-4-8(3)10(11)6-9/h4-7,11H,1-3H3	RECUKUPTGUEGMW-UHFFFAOYSA-N	0	0	1000000		499-75-2
CC1(C)Cc2cccc(OC(=O)NC)c2O1	1563-66-2	-7.66382	-7.8554	-7.43843	-7.65255	330	271	334	311.667	214	215	3	3	1563-66-2	0	1000000		-7.43843		-7.65255		0.154229	0.151991	1	1.01472	1						5.10322	164.551	0.99396	-0.00605877	1563-66-2	249	20249	DTXSID9020249	Carbofuran	CC1(C)Cc2cccc(OC(=O)NC)c2O1	?	InChI=1S/C12H15NO3/c1-12(2)7-8-5-4-6-9(10(8)16-12)15-11(14)13-3/h4-6H,7H2,1-3H3,(H,13,14)	DUEPRVBVGDRKAG-UHFFFAOYSA-N	0	0	1000000		1563-66-2
	959-98-8	0	0	-7.43726	-2.47909	1137	1094	335	855.333	949	1166	1	1	959-98-8	0	595.817		-7.43726		-2.47909		0.154158	0.152056	1	1.01382	1						5.09602	163.37	0.993916	-0.00610242	959-98-8	17539	37539	DTXSID9037539	Endosulfan I	O=S1OC[C@@H]2[C@H](CO1)[C@]1(Cl)C(Cl)=C(Cl)[C@@]2(Cl)C1(Cl)Cl	?	InChI=1S/C9H6Cl6O3S/c10-5-6(11)8(13)4-2-18-19(16)17-1-3(4)7(5,12)9(8,14)15/h3-4H,1-2H2/t3-,4+,7-,8+,19?	RDYMFSUJUZBWLH-AZVNHNRSSA-N	0.0225	0	595.817		959-98-8
O=C1CCCCCN1	105-60-2	-5.29477	-5.13897	-7.42479	-5.95284	759	748	337	614.667	591	570	3	3	105-60-2	0	1000000		-7.42479		-5.95284		0.153404	0.152743	1	1.00433	0						5.01976	151.375	0.993437	-0.00658437	105-60-2	240	20240	DTXSID4020240	Caprolactam	O=C1CCCCCN1	?	InChI=1S/C6H11NO/c8-6-4-2-1-3-5-7-6/h1-5H2,(H,7,8)	JBKVHLHDHHXQEQ-UHFFFAOYSA-N	0	0	1000000		105-60-2
CN1c2[n]c[n](C)c2C(=O)NC1=O	83-67-0	-5.64773	-5.35966	-7.41904	-6.14214	709	716	338	587.667	562	524	3	3	83-67-0	0	1000000		-7.41904		-6.14214		0.153056	0.153059	0	0.999985	0						4.98463	146.15	0.993204	-4.99145	83-67-0	6132	26132	DTXSID9026132	Theobromine	CN1c2[n]c[n](C)c2C(=O)NC1=O	?	InChI=1S/C7H8N4O2/c1-10-3-8-5-4(10)6(12)9-7(13)11(5)2/h3H,1-2H3,(H,9,12,13)	YAPQBXQYLJRXSA-UHFFFAOYSA-N	0	0	1000000		83-67-0
CC(C)(CC)c1ccc(O)cc1	80-46-6	-7.04499	-7.83431	-7.41651	-7.43193	441	273	339	351	244	250	3	3	80-46-6	0	1000000		-7.41651		-7.43193		0.152903	0.153198	0	0.998072	0						4.96912	143.9	0.993099	-4.97604	80-46-6	1771	21771	DTXSID8021771	4-(2-Methylbutan-2-yl)phenol	CC(C)(CC)c1ccc(O)cc1	?	InChI=1S/C11H16O/c1-4-11(2,3)9-5-7-10(12)8-6-9/h5-8,12H,4H2,1-3H3	NRZWYNLTFLDQQX-UHFFFAOYSA-N	0	0	1000000		80-46-6
OC[C@@H]1CC[C@@H](O1)[n]1c[n]c2C(=O)NC=Nc12	69655-05-6	-7.22848	-7.4767	-7.41537	-7.37352	402	335	340	359	254	259	3	3	69655-05-6	0	1000000		-7.41537		-7.37352		0.152833	0.15326	0	0.997213	0						4.96214	142.899	0.993051	-4.96911	69655-05-6	2927	22927	DTXSID6022927	2',3'-Dideoxyinosine	OC[C@@H]1CC[C@@H](O1)[n]1c[n]c2C(=O)NC=Nc12	?	InChI=1S/C10H12N4O3/c15-3-6-1-2-7(17-6)14-5-13-8-9(14)11-4-12-10(8)16/h4-7,15H,1-3H2,(H,11,12,16)/t6-,7+/m0/s1	BXZVVICBKDXVGW-NKWVEPMBSA-N	0	0	1000000		69655-05-6
O=CNC(N1CCN(CC1)C(NC=O)C(Cl)(Cl)Cl)C(Cl)(Cl)Cl	26644-46-2	-7.87796	-8.22591	-7.41342	-7.8391	304	224	341	289.667	200	199	3	3	26644-46-2	0	1000000		-7.41342		-7.8391		0.152715	0.153367	0	0.995751	0						4.95025	141.211	0.992968	-4.95731	26644-46-2	12654	32654	DTXSID5032654	Triforine	O=CNC(N1CCN(CC1)C(NC=O)C(Cl)(Cl)Cl)C(Cl)(Cl)Cl	?	InChI=1S/C10H14Cl6N4O2/c11-9(12,13)7(17-5-21)19-1-2-20(4-3-19)8(18-6-22)10(14,15)16/h5-8H,1-4H2,(H,17,21)(H,18,22)	RROQIUMZODEXOR-UHFFFAOYSA-N	0	0	1000000		26644-46-2
FC(F)(F)c1ccc(Cl)cc1	98-56-6	-7.53989	-8.4147	-7.39125	-7.78195	350	186	342	292.667	206	205	3	3	98-56-6	0	1000000		-7.39125		-7.78195		0.151365	0.154577	0	0.97922	0						4.81466	123.305	0.991955	-4.82274	98-56-6	4821	24821	DTXSID7024821	1-Chloro-4-(trifluoromethyl)benzene	FC(F)(F)c1ccc(Cl)cc1	?	InChI=1S/C7H4ClF3/c8-6-3-1-5(2-4-6)7(9,10)11/h1-4H	QULYNCCPRWKEMF-UHFFFAOYSA-N	0	0	1000000		98-56-6
CCCCOC(=O)c1ccc(O)cc1	94-26-8	-6.76297	-7.39827	-7.3904	-7.18388	496	354	343	397.667	298	293	3	3	94-26-8	0	1000000		-7.3904		-7.18388		0.151313	0.154624	0	0.978586	0						4.80942	122.66	0.991913	-4.81754	94-26-8	209	20209	DTXSID3020209	Butylparaben	CCCCOC(=O)c1ccc(O)cc1	?	InChI=1S/C11H14O3/c1-2-3-8-14-11(13)9-4-6-10(12)7-5-9/h4-7,12H,2-3,8H2,1H3	QFOHBWFCKVYLES-UHFFFAOYSA-N	0	0	1000000		94-26-8
CCCC(=O)OC(C)(C)Cc1ccccc1	10094-34-5	-7.42603	-7.47224	-7.38672	-7.42833	369	338	344	350.333	242	251	3	3	10094-34-5	0	1000000		-7.38672		-7.42833		0.151088	0.154824	0	0.975871	0						4.78692	119.932	0.991731	-4.79523	10094-34-5	18830	38830	DTXSID5038830	1,1-Dimethyl-2-phenylethyl butanoate	CCCC(=O)OC(C)(C)Cc1ccccc1	?	InChI=1S/C14H20O2/c1-4-8-13(15)16-14(2,3)11-12-9-6-5-7-10-12/h5-7,9-10H,4,8,11H2,1-3H3	SHSGYHAHMQLYRB-UHFFFAOYSA-N	0	0	1000000		10094-34-5
OCC(O)c1ccccc1	93-56-1	-7.69807	-7.66456	-7.38587	-7.58283	325	295	346	322	218	225	3	3	93-56-1	0	1000000		-7.38587		-7.58283		0.151036	0.154869	0	0.975248	0						4.78176	119.314	0.991688	-4.7901	93-56-1	22422	42422	DTXSID8042422	Styrene glycol	OCC(O)c1ccccc1	?	InChI=1S/C8H10O2/c9-6-8(10)7-4-2-1-3-5-7/h1-5,8-10H,6H2	PWMWNFMRSKOCEY-UHFFFAOYSA-N	0	0	1000000		93-56-1
Nc1cc(Cl)cc(C(O)=O)c1Cl	133-90-4	-7.63346	-7.93126	-7.37281	-7.64585	337	256	348	313.667	215	217	3	3	133-90-4	0	1000000		-7.37281		-7.64585		0.150236	0.155576	0	0.965674	0						4.7019	110.156	0.991004	-4.71093	133-90-4	262	20262	DTXSID2020262	Chloramben	Nc1cc(Cl)cc(C(O)=O)c1Cl	?	InChI=1S/C7H5Cl2NO2/c8-3-1-4(7(11)12)6(9)5(10)2-3/h1-2H,10H2,(H,11,12)	HSSBORCLYSCBJR-UHFFFAOYSA-N	0	0	1000000		133-90-4
CC=Cc1cc(OC)c(O)cc1	97-54-1	-7.18837	-9.12588	-7.37236	-7.89553	411	107	349	289	198	190	3	3	97-54-1	0	1000000		-7.37236		-7.89553		0.150208	0.155601	0	0.965342	0						4.69911	109.849	0.990979	-4.70817	97-54-1	2413	22413	DTXSID7022413	Isoeugenol	CC=Cc1cc(OC)c(O)cc1	?	InChI=1S/C10H12O2/c1-3-4-8-5-6-9(11)10(7-8)12-2/h3-7,11H,1-2H3	BJIOGJUNALELMI-UHFFFAOYSA-N	0	0	1000000		97-54-1
	104098-48-8	0	-8.66307	-7.36776	-5.34361	1137	151	350	546	501	684	2	2	104098-48-8	0	1000000		-7.36776		-5.34361		0.149926	0.155849	0	0.961991	0						4.67097	106.801	0.990724	-4.68029	104098-48-8	14270	34270	DTXSID5034270	Imazapic	Cc1c[n]c(c(c1)C(O)=O)C1NC(C)(C(C)C)C(=O)N=1	?	InChI=1S/C14H17N3O3/c1-7(2)14(4)13(20)16-11(17-14)10-9(12(18)19)5-8(3)6-15-10/h5-7H,1-4H3,(H,18,19)(H,16,17,20)	PVSGXWMWNRGTKE-UHFFFAOYSA-N	0	0	1000000		104098-48-8
Cc1cc(C)[n]c(Nc2ccccc2)[n]1	53112-28-0	-7.54819	-7.84299	-7.36447	-7.58522	349	272	351	324	220	222	3	3	53112-28-0	0	1000000		-7.36447		-7.58522		0.149724	0.156026	0	0.959606	0						4.65088	104.677	0.990537	-4.66039	53112-28-0	14877	34877	DTXSID8034877	Pyrimethanil	Cc1cc(C)[n]c(Nc2ccccc2)[n]1	?	InChI=1S/C12H13N3/c1-9-8-10(2)14-12(13-9)15-11-6-4-3-5-7-11/h3-8H,1-2H3,(H,13,14,15)	ZLIBICFPKPWGIZ-UHFFFAOYSA-N	0	0	1000000		53112-28-0
C1CCCCC1NC1CCCCC1	101-83-7	-7.72934	-7.17259	-7.35987	-7.4206	321	399	352	357.333	251	252	3	3	101-83-7	0	1000000		-7.35987		-7.4206		0.149441	0.156274	0	0.956273	0						4.62273	101.771	0.99027	-4.6325	101-83-7	5018	25018	DTXSID6025018	Dicyclohexylamine	C1CCCCC1NC1CCCCC1	?	InChI=1S/C12H23N/c1-3-7-11(8-4-1)13-12-9-5-2-6-10-12/h11-13H,1-10H2	XBPCUCUWBYBCDP-UHFFFAOYSA-N	0	0	1000000		101-83-7
CC(C)(C)C1CCC(O)CC1	98-52-2	-7.58147	-6.83901	-7.35119	-7.25722	342	464	354	386.667	282	279	3	3	98-52-2	0	1000000		-7.35119		-7.25722		0.148906	0.15674	0	0.95002	0						4.56965	96.5103	0.989745	-4.57996	98-52-2	6623	26623	DTXSID5026623	4-tert-Butylcyclohexanol	CC(C)(C)C1CCC(O)CC1	?	InChI=1S/C10H20O/c1-10(2,3)8-4-6-9(11)7-5-8/h8-9,11H,4-7H2,1-3H3	CCOQPGVQAWPUPE-UHFFFAOYSA-N	0	0	1000000		98-52-2
Oc1cc2ccccc2cc1	135-19-3	-8.28298	-8.39066	-7.35023	-8.00796	240	191	355	262	179	180	3	3	135-19-3	0	1000000		-7.35023		-8.00796		0.148846	0.156792	0	0.949327	0						4.56375	95.9423	0.989685	-4.57412	135-19-3	7061	27061	DTXSID5027061	2-Naphthalenol	Oc1cc2ccccc2cc1	?	InChI=1S/C10H8O/c11-10-6-5-8-3-1-2-4-9(8)7-10/h1-7,11H	JWAZRIHNYRIHIV-UHFFFAOYSA-N	0	0	1000000		135-19-3
c1ccccc1Nc1ccccc1	122-39-4	-8.06939	-7.86426	-7.34623	-7.75996	277	267	356	300	208	207	3	3	122-39-4	0	1000000		-7.34623		-7.75996		0.1486	0.157006	0	0.946459	0						4.53928	93.6235	0.989432	-4.54991	122-39-4	1975	21975	DTXSID4021975	Diphenylamine	c1ccccc1Nc1ccccc1	?	InChI=1S/C12H11N/c1-3-7-11(8-4-1)13-12-9-5-2-6-10-12/h1-10,13H	DMBHHRLKUKUOEG-UHFFFAOYSA-N	0	0	1000000		122-39-4
COc1cc(CC=C)ccc1O	97-53-0	-6.68181	-7.41547	-7.34476	-7.14734	512	349	357	406	306	299	3	3	97-53-0	0	1000000		-7.34476		-7.14734		0.148509	0.157084	0	0.945409	0						4.53029	92.7859	0.989337	-4.54101	97-53-0	617	20617	DTXSID9020617	Eugenol	COc1cc(CC=C)ccc1O	?	InChI=1S/C10H12O2/c1-3-4-8-5-6-9(11)10(7-8)12-2/h3,5-7,11H,1,4H2,2H3	RRAFCDWBNXTKKO-UHFFFAOYSA-N	0	0	1000000		97-53-0
c1ccccc1-c1ccccc1	92-52-4	-7.86982	-8.01505	-7.34238	-7.74242	305	248	358	303.667	209	209	3	3	92-52-4	0	1000000		-7.34238		-7.74242		0.148362	0.157211	0	0.943712	0						4.51577	91.448	0.989183	-4.52665	92-52-4	161	20161	DTXSID4020161	Biphenyl	c1ccccc1-c1ccccc1	?	InChI=1S/C12H10/c1-3-7-11(8-4-1)12-9-5-2-6-10-12/h1-10H	ZUOUZKKEUPVFJK-UHFFFAOYSA-N	0	0	1000000		92-52-4
O[C@H](CO)[C@@H](O)[C@H](O)[C@H](O)CO	69-65-8	-6.97463	-7.1478	-7.33091	-7.15111	458	403	359	406.667	307	297	3	3	69-65-8	0	1000000		-7.33091		-7.15111		0.147652	0.157822	0	0.93556	0						4.44561	85.2518	0.988406	-4.45727	69-65-8	3235	23235	DTXSID1023235	D-Mannitol	O[C@H](CO)[C@@H](O)[C@H](O)[C@H](O)CO	?	InChI=1S/C6H14O6/c7-1-3(9)5(11)6(12)4(10)2-8/h3-12H,1-2H2/t3-,4-,5-,6-/m1/s1	FBPFZTCFMRRESA-KVTDHHQDSA-N	0	0	1000000		69-65-8
CC(C)NCC(O)COc1ccc(CC(N)=O)cc1	29122-68-7	-9.74637	-9.32662	-7.32951	-8.80083	84	92	360	178.667	120	100	3	3	29122-68-7	0	1000000		-7.32951		-8.80083		0.147566	0.157897	0	0.934572	0						4.43707	84.5266	0.988308	-4.44883	29122-68-7	2628	22628	DTXSID2022628	Atenolol	CC(C)NCC(O)COc1ccc(CC(N)=O)cc1	?	InChI=1S/C14H22N2O3/c1-10(2)16-8-12(17)9-19-13-5-3-11(4-6-13)7-14(15)18/h3-6,10,12,16-17H,7-9H2,1-2H3,(H2,15,18)	METKIMKYRPQLGS-UHFFFAOYSA-N	0	0	1000000		29122-68-7
CCCCCCOc1ccccc1C(O)=O	6259-76-3	-7.44248	-7.54107	-7.32548	-7.43635	365	321	361	349	240	248	3	3	6259-76-3	0	1000000		-7.32548		-7.43635		0.147316	0.158111	0	0.931728	0						4.41243	82.4695	0.98802	-4.42448	6259-76-3	18924	38924	DTXSID4038924	Hexyl salicylate	CCCCCCOc1ccccc1C(O)=O	?	InChI=1S/C13H18O3/c1-2-3-4-7-10-16-12-9-6-5-8-11(12)13(14)15/h5-6,8-9H,2-4,7,10H2,1H3,(H,14,15)	BVLVGYXYGXOSOG-UHFFFAOYSA-N	0	0	1000000		6259-76-3
CCC(C)(C)C1CCC(O)CC1	5349-51-9	-7.06729	-7.63102	-7.31848	-7.33893	437	300	362	366.333	261	269	3	3	5349-51-9	0	1000000		-7.31848		-7.33893		0.146881	0.158482	0	0.9268	0						4.36956	79.0091	0.987501	-4.38214	5349-51-9	20716	40716	DTXSID9040716	4-(2-Methylbutan-2-yl)cyclohexanol	CCC(C)(C)C1CCC(O)CC1	?	InChI=1S/C11H22O/c1-4-11(2,3)9-5-7-10(12)8-6-9/h9-10,12H,4-8H2,1-3H3	VDQZABQVXYELSI-UHFFFAOYSA-N	0	0	1000000		5349-51-9
C(Nc1:[nH]:c:[n]:c2:[n]:c:[n]:c-2:1)c1ccccc1	1214-39-7	-7.53685	-6.8512	-7.3103	-7.23278	351	460	363	391.333	289	286	3	3	1214-39-7	0	1000000		-7.3103		-7.23278		0.146373	0.158913	0	0.921085	0						4.31957	75.156	0.986869	-4.33278	1214-39-7	12630	32630	DTXSID7032630	N-Benzyladenine	C(Nc1:[nH]:c:[n]:c2:[n]:c:[n]:c-2:1)c1ccccc1	?	InChI=1S/C12H11N5/c1-2-4-9(5-3-1)6-13-11-10-12(15-7-14-10)17-8-16-11/h1-5,7-8H,6H2,(H2,13,14,15,16,17)	NWBJYWHLCVSVIJ-UHFFFAOYSA-N	0	0	1000000		1214-39-7
CCC(C)c1ccc(O)cc1	99-71-8	-7.30242	-6.2619	-7.3096	-6.95797	389	572	364	441.667	358	339	3	3	99-71-8	0	1000000		-7.3096		-6.95797		0.146329	0.158951	0	0.920595	0						4.31527	74.8336	0.986813	-4.32854	99-71-8	2332	22332	DTXSID7022332	4-(Butan-2-yl)phenol	CCC(C)c1ccc(O)cc1	?	InChI=1S/C10H14O/c1-3-8(2)9-4-6-10(11)7-5-9/h4-8,11H,3H2,1-2H3	ZUTYZAFDFLLILI-UHFFFAOYSA-N	0	0	1000000		99-71-8
CC1(N=C(NC1=O)c1[n]cccc1C(O)=O)C(C)C	81334-34-1	-8.13448	-6.46365	-7.29941	-7.29918	269	543	365	392.333	291	276	3	3	81334-34-1	0	1000000		-7.29941		-7.29918		0.145694	0.159486	0	0.913522	0						4.25295	70.3126	0.985977	-4.26707	81334-34-1	14665	34665	DTXSID8034665	Imazapyr	CC1(N=C(NC1=O)c1[n]cccc1C(O)=O)C(C)C	?	InChI=1S/C13H15N3O3/c1-7(2)13(3)12(19)15-10(16-13)9-8(11(17)18)5-4-6-14-9/h4-7H,1-3H3,(H,17,18)(H,15,16,19)	CLQMBPJKHLGMQK-UHFFFAOYSA-N	0	0	1000000		81334-34-1
CSc1ccc(cc1)OP(=S)(OCC)SCCC	35400-43-2	-7.4645	-7.29444	-7.29847	-7.35247	361	379	366	368.667	264	264	3	3	35400-43-2	0	1000000		-7.29847		-7.35247		0.145636	0.159536	0	0.912875	0						4.24722	69.9107	0.985898	-4.26142	35400-43-2	12675	32675	DTXSID8032675	Sulprofos	CSc1ccc(cc1)OP(=S)(OCC)SCCC	?	InChI=1S/C12H19O2PS3/c1-4-10-18-15(16,13-5-2)14-11-6-8-12(17-3)9-7-11/h6-9H,4-5,10H2,1-3H3	JXHJNEJVUNHLKO-UHFFFAOYSA-N	0	0	1000000		35400-43-2
	71526-07-3	0	-7.05341	-7.29697	-4.78346	1137	421	367	641.667	630	791	2	2	71526-07-3	0	1000000		-7.29697		-4.78346		0.145542	0.159614	0	0.911836	0						4.23802	69.2709	0.985769	-4.25236	71526-07-3	24575	44575	DTXSID0044575	MON-4660	O=C(C(Cl)Cl)N1CCOC21CCCCC2	?	InChI=1S/C10H15Cl2NO2/c11-8(12)9(14)13-6-7-15-10(13)4-2-1-3-5-10/h8H,1-7H2	QWWHRELOCZEQNZ-UHFFFAOYSA-N	0	0	1000000		71526-07-3
	1031-07-8	0	0	-7.28281	-2.4276	1137	1094	368	866.333	957	1172	1	1	1031-07-8	0	1000000		-7.28281		-2.4276		0.144658	0.160355	0	0.902112	0						4.15142	63.5242	0.984502	-4.16704	1031-07-8	17541	37541	DTXSID3037541	Endosulfan sulfate	O=S1(=O)OCC2C(CO1)C1(Cl)C(Cl)=C(Cl)C2(Cl)C1(Cl)Cl	?	InChI=1S/C9H6Cl6O4S/c10-5-6(11)8(13)4-2-19-20(16,17)18-1-3(4)7(5,12)9(8,14)15/h3-4H,1-2H2	AAPVQEMYVNZIOO-UHFFFAOYSA-N	0	0	1000000		1031-07-8
Cc1ccc(c(O)c1)C(C)(C)C	88-60-8	-7.60179	-8.07433	-7.27792	-7.65134	340	242	369	317	216	216	3	3	88-60-8	0	1000000		-7.27792		-7.65134		0.144352	0.160609	0	0.898778	0						4.12152	61.6531	0.984039	-4.13761	88-60-8	6529	26529	DTXSID2026529	2-tert-Butyl-5-methylphenol	Cc1ccc(c(O)c1)C(C)(C)C	?	InChI=1S/C11H16O/c1-8-5-6-9(10(12)7-8)11(2,3)4/h5-7,12H,1-4H3	XOUQAVYLRNOXDO-UHFFFAOYSA-N	0	0	1000000		88-60-8
Cc1ccc(cc1)S(=O)(=O)NCCCC	1907-65-9	-7.65483	-7.74342	-7.26986	-7.55604	333	284	370	329	225	229	3	3	1907-65-9	0	1000000		-7.26986		-7.55604		0.143847	0.161027	0	0.89331	0						4.07224	58.6884	0.983246	-4.08914	1907-65-9	22198	42198	DTXSID7042198	N-Butyl-p-toluenesulfonamide	Cc1ccc(cc1)S(=O)(=O)NCCCC	?	InChI=1S/C11H17NO2S/c1-3-4-9-12-15(13,14)11-7-5-10(2)6-8-11/h5-8,12H,3-4,9H2,1-2H3	RQUXYBHREKXNKT-UHFFFAOYSA-N	0	0	1000000		1907-65-9
	127-39-9	0	0	-7.26983	-2.42328	1137	1094	371	867.333	959	1173	1	1	127-39-9	0	1000000		-7.26983		-2.42328		0.143845	0.161029	0	0.893288	0						4.07205	58.677	0.983243	-4.08895	127-39-9	9164	29164	DTXSID7029164	Sodium 1,4-diisobutyl sulfosuccinate	CC(C)COC(=O)C(CC(=O)OCC(C)C)S(O)(=O)=O	[Na+]	InChI=1S/C12H22O7S/c1-8(2)6-18-11(13)5-10(20(15,16)17)12(14)19-7-9(3)4/h8-10H,5-7H2,1-4H3,(H,15,16,17)	NNARPPSIYMCXMB-UHFFFAOYSA-N	0	0	1000000		127-39-9
CCCCCc1ccc(Cl)cc1	79098-20-7	-7.38215	-7.78287	-7.26245	-7.47582	378	281	372	343.667	234	245	3	3	79098-20-7	0	1000000		-7.26245		-7.47582		0.143382	0.161411	0	0.888305	0						4.02689	56.0864	0.982483	-4.04457	79098-20-7	28181	48206	DTXSID6048206	4-Chloropentylbenzene	CCCCCc1ccc(Cl)cc1	?	InChI=1S/C11H15Cl/c1-2-3-4-5-10-6-8-11(12)9-7-10/h6-9H,2-5H2,1H3	GPRIKJSAAYMDPC-UHFFFAOYSA-N	0	0	1000000		79098-20-7
Nc1cccc2c1cccc2N	2243-62-1	-7.8583	-7.97299	-7.24826	-7.69318	306	254	374	311.333	213	211	3	3	2243-62-1	0	1000000		-7.24826		-7.69318		0.142491	0.162141	0	0.878807	0						3.94013	51.4255	0.980925	-3.95939	2243-62-1	916	20916	DTXSID3020916	1,5-Naphthalenediamine	Nc1cccc2c1cccc2N	?	InChI=1S/C10H10N2/c11-9-5-1-3-7-8(9)4-2-6-10(7)12/h1-6H,11-12H2	KQSABULTKYLFEV-UHFFFAOYSA-N	0	0	1000000		2243-62-1
OCC(CBr)(CBr)CO	3296-90-0	-6.36928	-5.56163	-7.24557	-6.39216	583	693	375	550.333	510	467	3	3	3296-90-0	0	1000000		-7.24557		-6.39216		0.142321	0.162279	0	0.877018	0						3.92369	50.5866	0.980615	-3.94326	3296-90-0	164	20164	DTXSID9020164	2,2-Bis(bromomethyl)-1,3-propanediol	OCC(CBr)(CBr)CO	?	InChI=1S/C5H10Br2O2/c6-1-5(2-7,3-8)4-9/h8-9H,1-4H2	CHUGKEQJSLOLHL-UHFFFAOYSA-N	0	0	1000000		3296-90-0
	86-30-6	0	0	-7.22719	-2.40906	1137	1094	376	869	962	1175	1	1	86-30-6	0	1000000		-7.22719		-2.40906		0.141163	0.163216	0	0.86488	0						3.81126	45.2074	0.978358	-3.83314	86-30-6	1030	21030	DTXSID6021030	N-Nitrosodiphenylamine	O=NN(c1ccccc1)c1ccccc1	?	InChI=1S/C12H10N2O/c15-13-14(11-7-3-1-4-8-11)12-9-5-2-6-10-12/h1-10H	UBUCNCOMADRQHX-UHFFFAOYSA-N	0	0	1000000		86-30-6
CN(C)c1ccc(cc1)N=NS(O)(=O)=O	140-56-7	-7.37644	-7.59233	-7.22622	-7.39833	379	309	377	355	247	255	3	3	140-56-7	0	1000000		-7.22622		-7.39833		0.141102	0.163265	0	0.864248	0						3.80536	44.9414	0.978233	-3.82737	140-56-7	619	40371	DTXSID6040371	Fenaminosulf	CN(C)c1ccc(cc1)N=NS(O)(=O)=O	[Na+]	InChI=1S/C8H11N3O3S/c1-11(2)8-5-3-7(4-6-8)9-10-15(12,13)14/h3-6H,1-2H3,(H,12,13,14)/b10-9+	FLTYACUMGDVPLP-MDZDMXLPSA-N	0	0	1000000		140-56-7
Clc1ccccc1Nc1[n]c(Cl)[n]c(Cl)[n]1	101-05-3	-7.32443	-7.58138	-7.21045	-7.37209	385	312	378	358.333	252	261	3	3	101-05-3	0	1000000		-7.21045		-7.37209		0.140105	0.164063	0	0.853966	0						3.70885	40.807	0.976081	-3.73306	101-05-3	89	20089	DTXSID9020089	Anilazine	Clc1ccccc1Nc1[n]c(Cl)[n]c(Cl)[n]1	?	InChI=1S/C9H5Cl3N4/c10-5-3-1-2-4-6(5)13-9-15-7(11)14-8(12)16-9/h1-4H,(H,13,14,15,16)	IMHBYKMAHXWHRP-UHFFFAOYSA-N	0	0	1000000		101-05-3
CN1C(=O)c2[nH]c[n]c2N(C)C1=O	58-55-9	-5.20309	-5.9828	-7.19522	-6.12704	770	637	380	595.667	572	529	3	3	58-55-9	0	1000000		-7.19522		-6.12704		0.13914	0.164827	0	0.844157	0						3.61573	37.1786	0.973807	-3.64228	58-55-9	1336	21336	DTXSID5021336	Theophylline	CN1C(=O)c2[nH]c[n]c2N(C)C1=O	?	InChI=1S/C7H8N4O2/c1-10-5-4(8-3-9-5)6(12)11(2)7(10)13/h3H,1-2H3,(H,8,9)	ZFXYFBGIUFBOJW-UHFFFAOYSA-N	0	0	1000000		58-55-9
c1ccccc1NNc1ccccc1	122-66-7	-7.74825	-7.70959	-7.1892	-7.54901	317	288	381	328.667	224	230	3	3	122-66-7	0	1000000		-7.1892		-7.54901		0.138758	0.165128	0	0.840308	0						3.57891	35.8344	0.972851	-3.60643	122-66-7	710	20710	DTXSID7020710	1,2-Diphenylhydrazine	c1ccccc1NNc1ccccc1	?	InChI=1S/C12H12N2/c1-3-7-11(8-4-1)13-14-12-9-5-2-6-10-12/h1-10,13-14H	YBQZXXMEJHZYMB-UHFFFAOYSA-N	0	0	1000000		122-66-7
NS(=O)(=O)c1cc2c(cc1Cl)NCNS2(=O)=O	58-93-5	-7.73109	-7.64074	-7.16535	-7.51239	320	298	383	333.667	228	237	3	3	58-93-5	0	1000000		-7.16535		-7.51239		0.137243	0.166309	0	0.825229	0						3.43303	30.9704	0.968721	-3.46481	58-93-5	713	20713	DTXSID2020713	Hydrochlorothiazide	NS(=O)(=O)c1cc2c(cc1Cl)NCNS2(=O)=O	?	InChI=1S/C7H8ClN3O4S2/c8-4-1-5-7(2-6(4)16(9,12)13)17(14,15)11-3-10-5/h1-2,10-11H,3H2,(H2,9,12,13)	JZUFKLXOESDKRF-UHFFFAOYSA-N	0	0	1000000		58-93-5
CCCCc1ccc(O)cc1	1638-22-8	-6.93739	-7.36478	-7.15101	-7.15106	467	359	384	403.333	302	298	3	3	1638-22-8	0	1000000		-7.15101		-7.15106		0.13633	0.167012	0	0.816288	0						3.34532	28.3697	0.965951	-3.37996	1638-22-8	27425	47425	DTXSID3047425	4-Butylphenol	CCCCc1ccc(O)cc1	?	InChI=1S/C10H14O/c1-2-3-4-9-5-7-10(11)8-6-9/h5-8,11H,2-4H2,1H3	CYYZDBDROVLTJU-UHFFFAOYSA-N	0	0	1000000		1638-22-8
Cc1[n]cc(CO)c(CO)c1O	65-23-6|58-56-0	-6.06893	-6.73084	-7.14608	-6.64862	630	494	385	503	434	400	3	3	65-23-6|58-56-0	0	1000000		-7.14608		-6.64862		0.136016	0.167252	0	0.813241	0						3.31521	27.5283	0.964947	-3.3509	65-23-6|58-56-0	3541|10780	23541|40792	DTXSID4023541|DTXSID1040792	Pyridoxine|Pyridoxine hydrochloride	Cc1[n]cc(CO)c(CO)c1O	?|Cl	InChI=1S/C8H11NO3/c1-5-8(12)7(4-11)6(3-10)2-9-5/h2,10-12H,3-4H2,1H3	LXNHXLLTXMVWPM-UHFFFAOYSA-N	0	0	1000000		65-23-6|58-56-0
O[C@H](CO)[C@H]1OC(=O)C(O)=C1O	6381-77-7	-6.56107	-6.09118	-7.14545	-6.59923	536	616	386	512.667	455	417	3	3	6381-77-7	0	1000000		-7.14545		-6.59923		0.135976	0.167283	0	0.812848	0						3.31132	27.4213	0.964815	-3.34714	6381-77-7	570	20570	DTXSID5020570	Sodium erythorbate (1:1)	O[C@H](CO)[C@H]1OC(=O)C(O)=C1O	[Na+]	InChI=1S/C6H8O6/c7-1-2(8)5-3(9)4(10)6(11)12-5/h2,5,7-10H,1H2/t2-,5-/m1/s1	CIWBSHSKHKDKBQ-DUZGATOHSA-N	0	0	1000000		6381-77-7
CC(C)c1cccc(C(C)C)c1O	2078-54-8	-8.14353	-8.24258	-7.13733	-7.84114	268	221	387	292	204	198	3	3	20780-48-7	0	1000000		-7.13733		-7.84114		0.135458	0.167677	0	0.807847	0						3.26166	26.0928	0.96309	-3.29927	2078-54-8	3523	23523	DTXSID6023523	Propofol	CC(C)c1cccc(C(C)C)c1O	?	InChI=1S/C12H18O/c1-8(2)10-6-5-7-11(9(3)4)12(10)13/h5-9,13H,1-4H3	OLBCVFGFOZPWHH-UHFFFAOYSA-N	0	0	1000000		2078-54-8
COC(=O)NC(=S)Nc1ccccc1NC(=S)NC(=O)OC	23564-05-8	-5.64177	-7.50438	-7.13669	-6.76095	711	327	388	475.333	402	380	3	3	23564-05-8	0	1000000		-7.13669		-6.76095		0.135417	0.167708	0	0.807458	0						3.25778	25.9917	0.962952	-3.29553	23564-05-8	4338	24338	DTXSID1024338	Thiophanate-methyl	COC(=O)NC(=S)Nc1ccccc1NC(=S)NC(=O)OC	?	InChI=1S/C12H14N4O4S2/c1-19-11(17)15-9(21)13-7-5-3-4-6-8(7)14-10(22)16-12(18)20-2/h3-6H,1-2H3,(H2,13,15,17,21)(H2,14,16,18,22)	QGHREAKMXXNCOA-UHFFFAOYSA-N	0	0	1000000		23564-05-8
Cc1cc(ccc1/N=N/c1c2ccccc2ccc1O)S(O)(=O)=O	5850-86-2	-9.25846	-10.1169	-7.13451	-8.83661	139	30	389	186	128	93	3	3	5850-86-2	0	1000000		-7.13451		-8.83661		0.135278	0.167814	0	0.806119	0						3.24442	25.6468	0.962472	-3.28267	5850-86-2	21709	41709	DTXSID2041709	C.I. Acid Orange 8, monosodium salt	Cc1cc(ccc1/N=N/c1c2ccccc2ccc1O)S(O)(=O)=O	[Na+]	InChI=1S/C17H14N2O4S/c1-11-10-13(24(21,22)23)7-8-15(11)18-19-17-14-5-3-2-4-12(14)6-9-16(17)20/h2-10,20H,1H3,(H,21,22,23)/b19-18+	FEACTMUAXQJDBH-VHEBQXMUSA-N	5.28e-05	0	1000000		5850-86-2
Clc1c(Cl)c(Cl)[n]c(Cl)c1Cl	2176-62-7	-7.42083	-7.69658	-7.13149	-7.4163	371	290	390	350.333	242	253	3	3	2176-62-7	0	1000000		-7.13149		-7.4163		0.135085	0.167959	0	0.804274	0						3.22598	25.1783	0.9618	-3.26493	2176-62-7	2179	22179	DTXSID2022179	Pentachloropyridine	Clc1c(Cl)c(Cl)[n]c(Cl)c1Cl	?	InChI=1S/C5Cl5N/c6-1-2(7)4(9)11-5(10)3(1)8	DNDPLEAVNVOOQZ-UHFFFAOYSA-N	0	0	1000000		2176-62-7
CC(Oc1cccc(Cl)c1)C(O)=O	101-10-0	-7.39276	-7.68048	-7.11841	-7.39722	374	291	391	352	246	257	3	3	101-10-0	0	1000000		-7.11841		-7.39722		0.13425	0.168589	0	0.796313	0						3.14594	23.2416	0.958749	-3.18807	101-10-0	14232	34232	DTXSID9034232	Cloprop	CC(Oc1cccc(Cl)c1)C(O)=O	?	InChI=1S/C9H9ClO3/c1-6(9(11)12)13-8-4-2-3-7(10)5-8/h2-6H,1H3,(H,11,12)	YNTJKQDWYXUTLZ-UHFFFAOYSA-N	0	0	1000000		101-10-0
CC1CN(/N=C/c2c[n]ccc2)C(=O)N=N1 |t:15|	123312-89-0	-7.09869	-7.53608	-7.1154	-7.25006	426	322	392	380	275	280	3	3	123312-89-0	0	1000000		-7.1154		-7.25006		0.134058	0.168733	0	0.794497	0						3.12758	22.8188	0.958016	-3.17047	123312-89-0	12637	32637	DTXSID2032637	Pymetrozine	CC1CN(/N=C/c2c[n]ccc2)C(=O)N=N1 |t:15|	?	InChI=1S/C10H11N5O/c1-8-7-15(10(16)14-13-8)12-6-9-3-2-4-11-5-9/h2-6,8H,7H2,1H3/b12-6+	XZCIYWQHDFDJIN-WUXMJOGZSA-N	0	0	1000000		123312-89-0
CCCCCCC(=O)c1ccccc1	1671-75-6	-6.81599	-7.67632	-7.11177	-7.20136	488	293	393	391.333	289	291	3	3	1671-75-6	0	1000000		-7.11177		-7.20136		0.133825	0.168907	0	0.792304	0						3.10535	22.3169	0.957113	-3.14918	1671-75-6	28169	48194	DTXSID9048194	Heptanophenone	CCCCCCC(=O)c1ccccc1	?	InChI=1S/C13H18O/c1-2-3-4-8-11-13(14)12-9-6-5-7-10-12/h5-7,9-10H,2-4,8,11H2,1H3	UXMQORVHJMUQFD-UHFFFAOYSA-N	0	0	1000000		1671-75-6
O=C(Oc1ccccc1)c1ccccc1	93-99-2	-8.21053	-8.05175	-7.11119	-7.79116	254	244	394	297.333	207	204	3	3	93-99-2	0	1000000		-7.11119		-7.79116		0.133788	0.168934	0	0.791954	0						3.1018	22.2379	0.956967	-3.14578	93-99-2	28185	48210	DTXSID0048210	Phenyl benzoate	O=C(Oc1ccccc1)c1ccccc1	?	InChI=1S/C13H10O2/c14-13(11-7-3-1-4-8-11)15-12-9-5-2-6-10-12/h1-10H	FCJSHPDYVMKCHI-UHFFFAOYSA-N	0	0	1000000		93-99-2
CC(C)(Oc1ccc(Cl)cc1)C(=O)OCC	637-07-0	-7.23889	-7.57397	-7.10926	-7.30737	401	314	395	370	266	275	3	3	637-07-0	0	1000000		-7.10926		-7.30737		0.133665	0.169026	0	0.790792	0						3.08998	21.9767	0.956478	-3.13448	637-07-0	336	20336	DTXSID3020336	Clofibrate	CC(C)(Oc1ccc(Cl)cc1)C(=O)OCC	?	InChI=1S/C12H15ClO3/c1-4-15-11(14)12(2,3)16-10-7-5-9(13)6-8-10/h5-8H,4H2,1-3H3	KNHUKKLJHYUCFP-UHFFFAOYSA-N	0	0	1000000		637-07-0
CC(C)N(C(=O)CCl)c1ccccc1	1918-16-7	-7.56269	-7.85717	-7.10749	-7.50911	345	270	396	337	231	240	3	3	1918-16-7	0	164.44		-7.10749		-7.50911		0.133552	0.16911	0	0.789731	0						3.07918	21.7407	0.956026	-3.12415	1918-16-7	4274	24274	DTXSID4024274	Propachlor	CC(C)N(C(=O)CCl)c1ccccc1	?	InChI=1S/C11H14ClNO/c1-9(2)13(11(14)8-12)10-6-4-3-5-7-10/h3-7,9H,8H2,1-2H3	MFOUDYKPLGXPGO-UHFFFAOYSA-N	0.0673	0	164.44		1918-16-7
CC1CCC(CC=1)C(C)(C)OC(C)=O	80-26-2	-6.85646	-6.72115	-7.09088	-6.8895	480	497	397	458	384	356	3	3	80-26-2	0	1000000		-7.09088		-6.8895		0.132489	0.169897	0	0.779816	0						2.9776	19.6407	0.951552	-3.02726	80-26-2	6496	26496	DTXSID2026496	alpha-Terpinyl acetate	CC1CCC(CC=1)C(C)(C)OC(C)=O	?	InChI=1S/C12H20O2/c1-9-5-7-11(8-6-9)12(3,4)14-10(2)13/h5,11H,6-8H2,1-4H3	IGODOXYLBBXFDW-UHFFFAOYSA-N	0	0	1000000		80-26-2
CC(C)(C)C(=O)c1ccccc1	938-16-9	-7.44898	-7.47629	-7.08813	-7.3378	363	336	399	366	259	270	3	3	938-16-9	0	1000000		-7.08813		-7.3378		0.132312	0.170027	0	0.778186	0						2.96078	19.3129	0.95077	-3.01126	938-16-9	28184	48209	DTXSID1048209	tert-Butyl phenyl ketone	CC(C)(C)C(=O)c1ccccc1	?	InChI=1S/C11H14O/c1-11(2,3)10(12)9-7-5-4-6-8-9/h4-8H,1-3H3	OECPUBRNDKXFDX-UHFFFAOYSA-N	0	0	1000000		938-16-9
OC(=O)c1cc(ccc1)C(O)=O	121-91-5	-7.68619	-7.63984	-7.08308	-7.4697	327	299	400	342	233	246	3	3	121-91-5	0	1000000		-7.08308		-7.4697		0.131989	0.170264	0	0.7752	0						2.92988	18.7253	0.949304	-2.9819	121-91-5	1485	21485	DTXSID3021485	1,3-Benzenedicarboxylic acid	OC(=O)c1cc(ccc1)C(O)=O	?	InChI=1S/C8H6O4/c9-7(10)5-2-1-3-6(4-5)8(11)12/h1-4H,(H,9,10)(H,11,12)	QQVIHTHCMHWDBS-UHFFFAOYSA-N	0	0	1000000		121-91-5
c1ccccc1Oc1ccccc1	101-84-8	-7.099	-7.5718	-7.07683	-7.24921	425	315	402	380.667	276	281	3	3	101-84-8	0	1000000		-7.07683		-7.24921		0.131588	0.170557	0	0.771522	0						2.89165	18.0231	0.947432	-2.94565	101-84-8	1847	21847	DTXSID9021847	Diphenyl oxide	c1ccccc1Oc1ccccc1	?	InChI=1S/C12H10O/c1-3-7-11(8-4-1)13-12-9-5-2-6-10-12/h1-10H	USIUVYZYUHIAEV-UHFFFAOYSA-N	0	0	1000000		101-84-8
[O-][N+](=O)c1ccc(O)cc1C(F)(F)F	88-30-2	-7.27653	-6.88733	-7.06934	-7.07773	393	452	403	416	323	315	3	3	88-30-2	0	1000000		-7.06934		-7.07773		0.131108	0.170906	0	0.767136	0						2.84585	17.2162	0.945104	-2.90231	88-30-2	1788	21788	DTXSID7021788	3-Trifluoromethyl-4-nitrophenol	[O-][N+](=O)c1ccc(O)cc1C(F)(F)F	?	InChI=1S/C7H4F3NO3/c8-7(9,10)5-3-4(12)1-2-6(5)11(13)14/h1-3,12H	ZEFMBAFMCSYJOO-UHFFFAOYSA-N	0	0	1000000		88-30-2
	124-76-5	0	0	-7.06603	-2.35534	1137	1094	404	878.333	968	1187	1	1	124-76-5	0	1000000		-7.06603		-2.35534		0.130896	0.17106	0	0.765205	0						2.82559	16.871	0.944043	-2.88318	124-76-5	22060	42060	DTXSID2042060	Isoborneol	CC1(C)[C@H]2C[C@@H](O)[C@]1(C)CC2	?	InChI=1S/C10H18O/c1-9(2)7-4-5-10(9,3)8(11)6-7/h7-8,11H,4-6H2,1-3H3/t7-,8-,10+/m1/s1	DTGKSKDOIYIVQL-MRTMQBJTSA-N	0	0	1000000		124-76-5
CC1(C)C(O)C2(C)CC1CC2	1632-73-1	-5.85026	-6.58851	-7.06266	-6.50048	675	522	405	534	486	444	3	3	1632-73-1	0	1000000		-7.06266		-6.50048		0.13068	0.171216	0	0.763248	0						2.80502	16.5273	0.942946	-2.86376	1632-73-1	21970	41970	DTXSID1041970	Fenchol	CC1(C)C(O)C2(C)CC1CC2	?	InChI=1S/C10H18O/c1-9(2)7-4-5-10(3,6-7)8(9)11/h7-8,11H,4-6H2,1-3H3	IAIHUHQCLTYTSF-UHFFFAOYSA-N	0	0	1000000		1632-73-1
CCC(C)(C)C1CCC(=O)CC1	16587-71-6	-7.06845	-7.34419	-7.05905	-7.15723	436	361	406	401	301	296	3	3	16587-71-6	0	1000000		-7.05905		-7.15723		0.130449	0.171383	0	0.761154	0						2.78295	16.1666	0.941747	-2.84297	16587-71-6	27127	47127	DTXSID4047127	4-(tert-Pentyl)-cyclohexanone	CCC(C)(C)C1CCC(=O)CC1	?	InChI=1S/C11H20O/c1-4-11(2,3)9-5-7-10(12)8-6-9/h9H,4-8H2,1-3H3	DCSKAMGZSIRJAQ-UHFFFAOYSA-N	0	0	1000000		16587-71-6
CC1CCC(CC=1)C(C)(C)OC(=O)CC	80-27-3	-6.67964	-6.98605	-7.05774	-6.90781	513	433	407	451	377	353	3	3	80-27-3	0	1000000		-7.05774		-6.90781		0.130364	0.171443	0	0.760392	0						2.7749	16.0371	0.941305	-2.83539	80-27-3	24833	44833	DTXSID3044833	Terpinyl propionate	CC1CCC(CC=1)C(C)(C)OC(=O)CC	?	InChI=1S/C13H22O2/c1-5-12(14)15-13(3,4)11-8-6-10(2)7-9-11/h6,11H,5,7-9H2,1-4H3	CMKQOKAXUWQAHG-UHFFFAOYSA-N	0	0	1000000		80-27-3
CC(C)=CCC/C(/C)=C/COC(C)=O	105-87-3	-6.14523	0	-7.05529	-4.40017	616	1094	408	706	696	840	2	2	105-87-3	0	1000000		-7.05529		-4.40017		0.130207	0.171556	0	0.758975	0						2.75992	15.7987	0.940471	-2.8213	105-87-3	654	20654	DTXSID0020654	Geranyl acetate	CC(C)=CCC/C(/C)=C/COC(C)=O	?	InChI=1S/C12H20O2/c1-10(2)6-5-7-11(3)8-9-14-12(4)13/h6,8H,5,7,9H2,1-4H3/b11-8+	HIGQPQRQIQDZMP-DHZHZOJOSA-N	0	0	1000000		105-87-3
	4468-42-2	0	-7.65312	-7.0521	-4.90174	1137	296	409	614	590	760	2	2	4468-42-2	0	1000000		-7.0521		-4.90174		0.130002	0.171703	0	0.757132	0						2.7404	15.4932	0.939369	-2.80295	4468-42-2	21492	41492	DTXSID4041492	3-Phenylhexane	CCC(CCC)c1ccccc1	?	InChI=1S/C12H18/c1-3-8-11(4-2)12-9-6-5-7-10-12/h5-7,9-11H,3-4,8H2,1-2H3	SLVCCWGFGQVDMN-UHFFFAOYSA-N	0	0	1000000		4468-42-2
	3622-84-2	0	-7.3334	-7.04783	-4.79374	1137	366	410	637.667	629	784	2	2	3622-84-2	0	1000000		-7.04783		-4.79374		0.129728	0.171899	0	0.754674	0						2.71428	15.0938	0.937864	-2.77843	3622-84-2	7540	27540	DTXSID7027540	N-Butylbenzenesulfonamide	CCCCNS(=O)(=O)c1ccccc1	?	InChI=1S/C10H15NO2S/c1-2-3-9-11-14(12,13)10-7-5-4-6-8-10/h4-8,11H,2-3,9H2,1H3	IPRJXAGUEGOFGG-UHFFFAOYSA-N	0	0	1000000		3622-84-2
Oc1cccc2ccc[n]c21	148-24-3	-7.41953	-7.72541	-7.04746	-7.39747	373	285	411	356.333	249	256	3	3	148-24-3	0	1000000		-7.04746		-7.39747		0.129705	0.171916	0	0.754464	0						2.71205	15.06	0.937734	-2.77633	148-24-3	730	20730	DTXSID5020730	8-Hydroxyquinoline	Oc1cccc2ccc[n]c21	?	InChI=1S/C9H7NO/c11-8-5-1-3-7-4-2-6-10-9(7)8/h1-6,11H	MCJGNVYPOGVAJF-UHFFFAOYSA-N	0	0	1000000		148-24-3
Cc1cc2ccc[n]c2cc1	91-62-3	-7.33268	-7.33719	-7.04466	-7.23818	383	364	412	386.333	281	285	3	3	91-62-3	0	1000000		-7.04466		-7.23818		0.129525	0.172044	0	0.752859	0						2.69494	14.8047	0.936728	-2.76031	91-62-3	887	20887	DTXSID3020887	6-Methylquinoline	Cc1cc2ccc[n]c2cc1	?	InChI=1S/C10H9N/c1-8-4-5-10-9(7-8)3-2-6-11-10/h2-7H,1H3	LUYISICIYVKBTA-UHFFFAOYSA-N	0	0	1000000		91-62-3
CC(C)c1cccc(O)c1	618-45-1	-7.50092	-7.61588	-7.04062	-7.38581	355	303	413	357	250	258	3	3	618-45-1	0	1000000		-7.04062		-7.38581		0.129265	0.172229	0	0.750543	0						2.67021	14.443	0.935246	-2.73715	618-45-1	24571	44571	DTXSID0044571	3-Isopropylphenol	CC(C)c1cccc(O)c1	?	InChI=1S/C9H12O/c1-7(2)8-4-3-5-9(10)6-8/h3-7,10H,1-2H3	VLJSLTNSFSOYQR-UHFFFAOYSA-N	0	0	1000000		618-45-1
Cc1ccc(C(C)C)c(O)c1	89-83-8	-7.4706	-7.46979	-7.0366	-7.32567	359	339	414	370.667	267	271	3	3	89-83-8	0	1000000		-7.0366		-7.32567		0.129008	0.172412	0	0.748251	0						2.64565	14.0926	0.933742	-2.71421	89-83-8	14972	34972	DTXSID6034972	Thymol	Cc1ccc(C(C)C)c(O)c1	?	InChI=1S/C10H14O/c1-7(2)9-5-4-8(3)6-10(9)11/h4-7,11H,1-3H3	MGSRCZKZVOBKFT-UHFFFAOYSA-N	0	0	1000000		89-83-8
O=P(Oc1ccccc1)Oc1ccccc1	4712-55-4	-6.67359	-7.47849	-7.02331	-7.05847	516	334	415	421.667	333	322	3	3	4712-55-4	0	1000000		-7.02331		-7.05847		0.128154	0.173014	0	0.740712	0						2.56436	12.9923	0.928532	-2.63851	4712-55-4	21889	41889	DTXSID7041889	Diphenyl phosphite	O=P(Oc1ccccc1)Oc1ccccc1	?	InChI=1S/C12H11O3P/c13-16(14-11-7-3-1-4-8-11)15-12-9-5-2-6-10-12/h1-10,16H	OGBPILLJZSJJRC-UHFFFAOYSA-N	0	0	1000000		4712-55-4
Cc1cc(C)c(cc1)S(O)(=O)=O	827-21-4	-7.04885	-7.46791	-7.01717	-7.17797	440	341	416	399	300	295	3	3	827-21-4	0	1000000		-7.01717		-7.17797		0.127759	0.173291	0	0.737252	0						2.52678	12.5132	0.925998	-2.60366	827-21-4	21639	41639	DTXSID1041639	Sodium m-xylene-4-sulfonate	Cc1cc(C)c(cc1)S(O)(=O)=O	[Na+]	InChI=1S/C8H10O3S/c1-6-3-4-8(7(2)5-6)12(9,10)11/h3-5H,1-2H3,(H,9,10,11)	CHZLVSBMXZSPNN-UHFFFAOYSA-N	0	0	1000000		827-21-4
CCCCCCOC(=O)c1ccccc1	6789-88-4	-7.50095	-7.17081	-7.01666	-7.22947	354	400	417	390.333	287	287	3	3	6789-88-4	0	1000000		-7.01666		-7.22947		0.127726	0.173314	0	0.736965	0						2.52365	12.4741	0.925784	-2.60077	6789-88-4	5403	25403	DTXSID9025403	Hexyl benzoate	CCCCCCOC(=O)c1ccccc1	?	InChI=1S/C13H18O2/c1-2-3-4-8-11-15-13(14)12-9-6-5-7-10-12/h5-7,9-10H,2-4,8,11H2,1H3	UUGLJVMIFJNVFH-UHFFFAOYSA-N	8.74e-06	0	1000000		6789-88-4
COP(=S)(Oc1[n]c(Cl)c(Cl)cc1Cl)OC	5598-13-0	-4.75638	-6.49282	-7.0147	-6.08797	824	536	418	592.667	569	539	2	3	5598-13-0	0	1000000		-7.0147		-6.08797		0.1276	0.173402	0	0.735864	0						2.51167	12.3254	0.924956	-2.58967	5598-13-0	12352	32352	DTXSID6032352	Chlorpyrifos-methyl	COP(=S)(Oc1[n]c(Cl)c(Cl)cc1Cl)OC	?	InChI=1S/C7H7Cl3NO3PS/c1-12-15(16,13-2)14-7-5(9)3-4(8)6(10)11-7/h3H,1-2H3	HRBKVYFZANMGRE-UHFFFAOYSA-N	0	0	1000000		5598-13-0
CNC(=O)Oc1cccc2OC(C)(C)Oc21	22781-23-3	-7.38457	-7.46835	-7.01406	-7.28899	377	340	419	378.667	274	277	3	3	22781-23-3	0	1000000		-7.01406		-7.28899		0.12756	0.17343	0	0.735509	0						2.50779	12.2778	0.924686	-2.58609	22781-23-3	12327	32327	DTXSID9032327	Bendiocarb	CNC(=O)Oc1cccc2OC(C)(C)Oc21	?	InChI=1S/C11H13NO4/c1-11(2)15-8-6-4-5-7(9(8)16-11)14-10(13)12-3/h4-6H,1-3H3,(H,12,13)	XEGGRYVFLWGFHI-UHFFFAOYSA-N	0	0	1000000		22781-23-3
O=C1NS(=O)(=O)c2ccccc12	81-07-2|82385-42-0	-6.6977	-7.06934	-7.0044	-6.92381	508	418	420	448.667	375	351	3	3	81-07-2|82385-42-0	0	1000000		-7.0044		-6.92381		0.126938	0.173862	0	0.73011	0						2.44867	11.573	0.920464	-2.53155	81-07-2|82385-42-0	1251|1992	21251|21992	DTXSID5021251|DTXSID7021992	Saccharin|Sodium saccharin hydrate	O=C1NS(=O)(=O)c2ccccc12	?|[Na+].O	InChI=1S/C7H5NO3S/c9-7-5-3-1-2-4-6(5)12(10,11)8-7/h1-4H,(H,8,9)	CVHZOJJKTDOEJC-UHFFFAOYSA-N	0	0	1000000		81-07-2|82385-42-0
CCC(CO)C(O)CCC	94-96-2	-6.0946	-5.53266	-6.98632	-6.20453	625	696	421	580.667	552	515	3	3	94-96-2	0	1000000		-6.98632		-6.20453		0.125777	0.174661	0	0.720116	0						2.33813	10.3618	0.911986	-2.43026	94-96-2	5292	25292	DTXSID4025292	2-Ethyl-1,3-hexanediol	CCC(CO)C(O)CCC	?	InChI=1S/C8H18O2/c1-3-5-8(10)7(4-2)6-9/h7-10H,3-6H2,1-2H3	RWLALWYNXFYRGW-UHFFFAOYSA-N	0	0	1000000		94-96-2
CC(C)(C)c1ccccc1O	88-18-6	-6.46627	-7.60589	-6.98109	-7.01775	553	306	422	427	343	331	3	3	88-18-6	0	1000000		-6.98109		-7.01775		0.12544	0.174891	0	0.71725	0						2.30615	10.0357	0.909385	-2.40114	88-18-6	6525	26525	DTXSID2026525	2-tert-Butylphenol	CC(C)(C)c1ccccc1O	?	InChI=1S/C10H14O/c1-10(2,3)8-6-4-5-7-9(8)11/h4-7,11H,1-3H3	WJQOZHYUIDYNHM-UHFFFAOYSA-N	0	0	1000000		88-18-6
c1cccc2ccccc21	91-20-3	-7.56263	-7.47548	-6.97893	-7.33901	346	337	423	368.667	264	268	3	3	91-20-3	0	1000000		-6.97893		-7.33901		0.125301	0.174985	0	0.716067	0						2.29291	9.90373	0.908288	-2.38911	91-20-3	913	20913	DTXSID8020913	Naphthalene	c1cccc2ccccc21	?	InChI=1S/C10H8/c1-2-6-10-8-4-3-7-9(10)5-1/h1-8H	UFWIBTONFRDIAS-UHFFFAOYSA-N	0	0	1000000		91-20-3
C1CCCc2ccccc21	119-64-2	-7.58189	-7.50405	-6.97877	-7.3549	341	328	424	364.333	258	263	3	3	119-64-2	0	1000000		-6.97877		-7.3549		0.125291	0.174992	0	0.71598	0						2.29194	9.89411	0.908207	-2.38822	119-64-2	6118	26118	DTXSID1026118	Tetralin	C1CCCc2ccccc21	?	InChI=1S/C10H12/c1-2-6-10-8-4-3-7-9(10)5-1/h1-2,5-6H,3-4,7-8H2	CXWXQJXEFPUFDZ-UHFFFAOYSA-N	0	0	1000000		119-64-2
CCc1cccc(CC)c1N	579-66-8	-7.50053	-7.44835	-6.97778	-7.30889	356	347	425	376	272	274	3	3	579-66-8	0	1000000		-6.97778		-7.30889		0.125227	0.175036	0	0.71544	0						2.28589	9.83444	0.907702	-2.38273	579-66-8	7218	27218	DTXSID6027218	2,6-Diethylaniline	CCc1cccc(CC)c1N	?	InChI=1S/C10H15N/c1-3-8-6-5-7-9(4-2)10(8)11/h5-7H,3-4,11H2,1-2H3	FOYHNROGBXVLLX-UHFFFAOYSA-N	0	0	1000000		579-66-8
OS(=O)(=O)c1ccccc1C=O	1008-72-6	-6.76009	-7.21614	-6.95963	-6.97862	497	392	426	438.333	355	336	3	3	1008-72-6	0	1000000		-6.95963		-6.97862		0.12406	0.175823	0	0.7056	0						2.17488	8.80114	0.897971	-2.2825	1008-72-6	21643	41643	DTXSID5041643	Sodium 2-formylbenzenesulfonate	OS(=O)(=O)c1ccccc1C=O	[Na+]	InChI=1S/C7H6O4S/c8-5-6-3-1-2-4-7(6)12(9,10)11/h1-5H,(H,9,10,11)	SHHKMWMIKILKQW-UHFFFAOYSA-N	0	0	1000000		1008-72-6
	333-41-5	0	-7.52129	-6.94654	-4.82261	1137	325	427	629.667	617	778	2	2	333-41-5	0	1000000		-6.94654		-4.82261		0.123219	0.176383	0	0.698587	0						2.09485	8.1242	0.890401	-2.21093	333-41-5	407	20407	DTXSID9020407	Diazinon	Cc1cc([n]c([n]1)C(C)C)OP(=S)(OCC)OCC	?	InChI=1S/C12H21N2O3PS/c1-6-15-18(19,16-7-2)17-11-8-10(5)13-12(14-11)9(3)4/h8-9H,6-7H2,1-5H3	FHIVAFMUCKRCQO-UHFFFAOYSA-N	0	0	1000000		333-41-5
OC(=O)/C=C/c1ccccc1	140-10-3	-6.94085	-7.30544	-6.94619	-7.06416	466	377	428	423.667	338	320	3	3	140-10-3	0	1000000		-6.94619		-7.06416		0.123197	0.176398	0	0.698399	0						2.09269	8.10672	0.890191	-2.20901	140-10-3	2489	22489	DTXSID5022489	E-Cinnamic acid	OC(=O)/C=C/c1ccccc1	?	InChI=1S/C9H8O2/c10-9(11)7-6-8-4-2-1-3-5-8/h1-7H,(H,10,11)/b7-6+	WBYWAXJHAXSJNI-VOTSOKGWSA-N	0	0	1000000		140-10-3
CCOc1cc(C=O)ccc1O	121-32-4	-6.49909	-6.51066	-6.94241	-6.65072	545	533	429	502.333	431	398	3	3	121-32-4	0	1000000		-6.94241		-6.65072		0.122953	0.17656	0	0.696384	0						2.06954	7.92119	0.887907	-2.18843	121-32-4	1968	21968	DTXSID5021968	3-Ethoxy-4-hydroxybenzaldehyde	CCOc1cc(C=O)ccc1O	?	InChI=1S/C9H10O3/c1-2-12-9-5-7(6-10)3-4-8(9)11/h3-6,11H,2H2,1H3	CBOQJANXLMLOSS-UHFFFAOYSA-N	0	0	1000000		121-32-4
CC(C)(OO)c1ccccc1	80-15-9	-6.47442	-6.75865	-6.93916	-6.72408	548	483	430	487	418	384	3	3	80-15-9	0	1000000		-6.93916		-6.72408		0.122745	0.176697	0	0.69466	0						2.04969	7.76548	0.885916	-2.17082	80-15-9	4869	24869	DTXSID3024869	Cumene hydroperoxide	CC(C)(OO)c1ccccc1	?	InChI=1S/C9H12O2/c1-9(2,11-10)8-6-4-3-5-7-8/h3-7,10H,1-2H3	YQHLDYVWEZKEOX-UHFFFAOYSA-N	0	0	1000000		80-15-9
CC1CCC(=CC=1)C(C)C	99-86-5	-7.08725	-7.32735	-6.93196	-7.11552	428	369	431	409.333	313	305	3	3	99-86-5	0	1000000		-6.93196		-7.11552		0.122282	0.177002	0	0.69085	0						2.00564	7.43088	0.881388	-2.1319	99-86-5	21237	41237	DTXSID9041237	alpha-Terpinene	CC1CCC(=CC=1)C(C)C	?	InChI=1S/C10H16/c1-8(2)10-6-4-9(3)5-7-10/h4,6,8H,5,7H2,1-3H3	YHQGMYUVUMAZJR-UHFFFAOYSA-N	0	0	1000000		99-86-5
	2921-88-2	0	0	-6.92652	-2.30884	1137	1094	432	887.667	985	1192	1	1	2921-88-2	0	1000000		-6.92652		-2.30884		0.121933	0.17723	0	0.687989	0						1.97241	7.18798	0.87787	-2.10267	2921-88-2	458	20458	DTXSID4020458	Chlorpyrifos	CCOP(=S)(Oc1[n]c(Cl)c(Cl)cc1Cl)OCC	?	InChI=1S/C9H11Cl3NO3PS/c1-3-14-17(18,15-4-2)16-9-7(11)5-6(10)8(12)13-9/h5H,3-4H2,1-2H3	SBPBAQFWLVIOKP-UHFFFAOYSA-N	0	0	1000000		2921-88-2
Cc1ccc(cc1)C(C)(C)C	98-51-1	-7.2118	-7.46624	-6.92464	-7.2009	408	342	433	394.333	292	292	3	3	98-51-1	0	1000000		-6.92464		-7.2009		0.121811	0.177309	0	0.687	0						1.96089	7.10562	0.876629	-2.09256	98-51-1	4704	24704	DTXSID1024704	4-tert-Butyltoluene	Cc1ccc(cc1)C(C)(C)C	?	InChI=1S/C11H16/c1-9-5-7-10(8-6-9)11(2,3)4/h5-8H,1-4H3	QCWXDVFBZVHKLV-UHFFFAOYSA-N	7.6e-05	0	1000000		98-51-1
CC1NC(=O)N(C(=O)C=1Cl)C(C)(C)C	5902-51-2	-5.8959	-6.04569	-6.92055	-6.28738	665	627	434	575.333	545	496	3	3	5902-51-2	0	1000000		-6.92055		-6.28738		0.121549	0.17748	0	0.684857	0						1.93588	6.93011	0.873898	-2.07067	5902-51-2	4317	24317	DTXSID8024317	Terbacil	CC1NC(=O)N(C(=O)C=1Cl)C(C)(C)C	?	InChI=1S/C9H13ClN2O2/c1-5-6(10)7(13)12(8(14)11-5)9(2,3)4/h1-4H3,(H,11,14)	NBQCNZYJJMBDKY-UHFFFAOYSA-N	0	0	1000000		5902-51-2
	5598-15-2	0	-4.08598	-6.90883	-3.66494	1137	889	435	820.333	890	959	1	2	5598-15-2	0	202.067		-6.90883		-3.66494		0.120796	0.177967	0	0.678754	0						1.86421	6.45084	0.865787	-2.00833	5598-15-2	18666	38666	DTXSID1038666	Chlorpyrifos oxon	CCOP(=O)(Oc1[n]c(Cl)c(Cl)cc1Cl)OCC	?	InChI=1S/C9H11Cl3NO4P/c1-3-15-18(14,16-4-2)17-9-7(11)5-6(10)8(12)13-9/h5H,3-4H2,1-2H3	OTMOUPHCTWPNSL-UHFFFAOYSA-N	0.0544	0	202.067		5598-15-2
CCCCC1CCC(O)CC1	70568-60-4	-6.5324	-7.06807	-6.90684	-6.83577	538	419	436	464.333	391	364	3	3	70568-60-4	0	1000000		-6.90684		-6.83577		0.120668	0.178049	0	0.677723	0						1.85204	6.37284	0.864367	-1.9978	70568-60-4	28179	48204	DTXSID6048204	4-Butylcyclohexanol	CCCCC1CCC(O)CC1	?	InChI=1S/C10H20O/c1-2-3-4-9-5-7-10(11)8-6-9/h9-11H,2-8H2,1H3	NUANGSLQWFBVEH-UHFFFAOYSA-N	0	0	1000000		70568-60-4
Oc1ccccc1O	120-80-9	-5.5981	-6.64535	-6.90625	-6.38324	716	508	437	553.667	515	470	3	3	120-80-9	0	1000000		-6.90625		-6.38324		0.12063	0.178074	0	0.677417	0						1.84843	6.34986	0.863943	-1.99468	120-80-9	257	20257	DTXSID3020257	Catechol	Oc1ccccc1O	?	InChI=1S/C6H6O2/c7-5-3-1-2-4-6(5)8/h1-4,7-8H	YCIMNLLNPGFGHC-UHFFFAOYSA-N	0	0	1000000		120-80-9
	5216-25-1	0	-7.10505	-6.90358	-4.66954	1137	408	438	661	652	806	2	2	5216-25-1	0	1000000		-6.90358		-4.66954		0.120459	0.178184	0	0.676035	0						1.83209	6.24694	0.862011	-1.98058	5216-25-1	7593	27593	DTXSID2027593	4-Chlorobenzotrichloride	Clc1ccc(cc1)C(Cl)(Cl)Cl	?	InChI=1S/C7H4Cl4/c8-6-3-1-5(2-4-6)7(9,10)11/h1-4H	LVZPKYYPPLUECL-UHFFFAOYSA-N	0	0	1000000		5216-25-1
Nc1cc2ccccc2cc1	91-59-8	-8.18549	-7.92138	-6.90122	-7.66936	261	259	439	319.667	217	214	3	3	91-59-8	0	1000000		-6.90122		-7.66936		0.120307	0.178281	0	0.674814	0						1.81762	6.1572	0.86028	-1.96812	91-59-8	921	20921	DTXSID2020921	2-Naphthylamine	Nc1cc2ccccc2cc1	?	InChI=1S/C10H9N/c11-10-6-5-8-3-1-2-4-9(8)7-10/h1-7H,11H2	JBIJLHTVPXGSAM-UHFFFAOYSA-N	0	0	1000000		91-59-8
CC(C)(C)c1ccc(O)cc1	98-54-4	-6.46767	-7.82104	-6.89963	-7.06278	551	274	440	421.667	333	321	3	3	98-54-4	0	1000000		-6.89963		-7.06278		0.120205	0.178346	0	0.673998	0						1.80794	6.0979	0.859113	-1.9598	98-54-4	221	20221	DTXSID1020221	4-tert-Butylphenol	CC(C)(C)c1ccc(O)cc1	?	InChI=1S/C10H14O/c1-10(2,3)8-4-6-9(11)7-5-8/h4-7,11H,1-3H3	QHPQWRBYOIRBIT-UHFFFAOYSA-N	0	0	1000000		98-54-4
Fc1ccc(cc1)Oc1cc[n]c2cc(Cl)cc(Cl)c21	124495-18-7	-7.44259	-6.77475	-6.8974	-7.03825	364	480	441	428.333	344	326	3	3	124495-18-7	0	426.367		-6.8974		-7.03825		0.120062	0.178438	0	0.672848	0						1.79427	6.01508	0.85745	-1.94806	124495-18-7	14881	34881	DTXSID2034881	Quinoxyfen	Fc1ccc(cc1)Oc1cc[n]c2cc(Cl)cc(Cl)c21	?	InChI=1S/C15H8Cl2FNO/c16-9-7-12(17)15-13(8-9)19-6-5-14(15)20-11-3-1-10(18)2-4-11/h1-8H	WRPIRSINYZBGPK-UHFFFAOYSA-N	0.0325	0	426.367		124495-18-7
CC(CC)OC(=O)N1CCCCC1CCO	119515-38-7	-7.02621	-6.32626	-6.88069	-6.74439	445	564	442	483.667	415	383	3	3	119515-38-7	0	1000000		-6.88069		-6.74439		0.118989	0.179117	0	0.664308	0						1.69208	5.43075	0.844497	-1.86109	119515-38-7	14227	34227	DTXSID0034227	Icaridin	CC(CC)OC(=O)N1CCCCC1CCO	?	InChI=1S/C12H23NO3/c1-3-10(2)16-12(15)13-8-5-4-6-11(13)7-9-14/h10-11,14H,3-9H2,1-2H3	QLHULAHOXSSASE-UHFFFAOYSA-N	0	0	1000000		119515-38-7
CC(C)c1ccc(O)cc1	99-89-8	-7.24225	-6.42978	-6.86856	-6.84686	399	550	443	464	390	362	3	3	99-89-8	0	1000000		-6.86856		-6.84686		0.118211	0.179604	0	0.658176	0						1.61791	5.04255	0.834507	-1.79883	99-89-8	22299	42299	DTXSID5042299	4-Isopropylphenol	CC(C)c1ccc(O)cc1	?	InChI=1S/C9H12O/c1-7(2)8-3-5-9(10)6-4-8/h3-7,10H,1-2H3	YQUQWHNMBPIWGK-UHFFFAOYSA-N	0	0	1000000		99-89-8
[O-][N+](=O)c1c(Cl)c(Cl)c(Cl)c(Cl)c1Cl	82-68-8	-7.66177	-7.58887	-6.86707	-7.37257	331	310	444	361.667	255	260	3	3	82-68-8	0	1000000		-6.86707		-7.37257		0.118116	0.179664	0	0.657426	0						1.60879	4.99677	0.833244	-1.79122	82-68-8	1105	21105	DTXSID2021105	Pentachloronitrobenzene	[O-][N+](=O)c1c(Cl)c(Cl)c(Cl)c(Cl)c1Cl	?	InChI=1S/C6Cl5NO2/c7-1-2(8)4(10)6(12(13)14)5(11)3(1)9	LKPLKUMXSAEKID-UHFFFAOYSA-N	0	0	1000000		82-68-8
CC1(C)CC(CC(C)(C1)CN=C=O)N=C=O	4098-71-9	-7.49846	0	-6.8656	-4.78802	357	1094	445	632	620	786	2	2	4098-71-9	0	1000000		-6.8656		-4.78802		0.118021	0.179723	0	0.656687	0						1.5998	4.95203	0.83199	-1.78373	4098-71-9	3826	23826	DTXSID0023826	Isophorone diisocyanate	CC1(C)CC(CC(C)(C1)CN=C=O)N=C=O	?	InChI=1S/C12H18N2O2/c1-11(2)4-10(14-9-16)5-12(3,6-11)7-13-8-15/h10H,4-7H2,1-3H3	NIMLQBUJDJZYEJ-UHFFFAOYSA-N	0	0	1000000		4098-71-9
CCCCCC1C(CCC1=O)CC(=O)OC	24851-98-7	-7.16405	-7.07416	-6.86436	-7.03419	414	416	446	425.333	340	328	3	3	24851-98-7	0	1000000		-6.86436		-7.03419		0.117942	0.179772	0	0.656066	0						1.59224	4.91474	0.830931	-1.77745	24851-98-7	9325	29325	DTXSID2029325	Methyl dihydrojasmonate	CCCCCC1C(CCC1=O)CC(=O)OC	?	InChI=1S/C13H22O3/c1-3-4-5-6-11-10(7-8-12(11)14)9-13(15)16-2/h10-11H,3-9H2,1-2H3	KVWWIYGFBYDJQC-UHFFFAOYSA-N	0	0	1000000		24851-98-7
C=CCc1ccc2OCOc2c1	94-59-7	-7.13151	-7.27265	-6.86428	-7.08948	423	382	447	417.333	328	313	3	3	94-59-7	0	1000000		-6.86428		-7.08948		0.117937	0.179775	0	0.656022	0						1.59171	4.91213	0.830856	-1.77701	94-59-7	1254	21254	DTXSID0021254	Safrole	C=CCc1ccc2OCOc2c1	?	InChI=1S/C10H10O2/c1-2-3-8-4-5-9-10(6-8)12-7-11-9/h2,4-6H,1,3,7H2	ZMQAAUBTXCXRIC-UHFFFAOYSA-N	0	0	1000000		94-59-7
CC(=O)c1ccccc1O	118-93-4	-6.19092	-6.64343	-6.85935	-6.56457	608	511	448	522.333	467	427	3	3	118-93-4	0	1000000		-6.85935		-6.56457		0.117621	0.179971	0	0.653555	0						1.56158	4.76636	0.82658	-1.75204	118-93-4	20285	40285	DTXSID7040285	2-Hydroxyacetophenone	CC(=O)c1ccccc1O	?	InChI=1S/C8H8O2/c1-6(9)7-4-2-3-5-8(7)10/h2-5,10H,1H3	JECYUBVRTQDVAT-UHFFFAOYSA-N	0	0	1000000		118-93-4
Nc1c(Cl)c([n]c(Cl)c1Cl)C(O)=O	1918-02-1	-5.84403	-7.58284	-6.85842	-6.76176	678	311	449	479.333	408	378	3	3	1918-02-1	0	1000000		-6.85842		-6.76176		0.117561	0.180008	0	0.653088	0						1.55586	4.73918	0.825759	-1.74732	1918-02-1	1160	21160	DTXSID1021160	Picloram	Nc1c(Cl)c([n]c(Cl)c1Cl)C(O)=O	?	InChI=1S/C6H3Cl3N2O2/c7-1-3(10)2(8)5(9)11-4(1)6(12)13/h(H2,10,11)(H,12,13)	NQQVFXUMIDALNH-UHFFFAOYSA-N	0	0	1000000		1918-02-1
COc1cc(c(O)cc1)C(C)(C)C	121-00-6	-7.16464	-7.40922	-6.85826	-7.14404	413	351	450	404.667	305	301	3	3	121-00-6	0	1000000		-6.85826		-7.14404		0.117551	0.180014	0	0.653009	0						1.55489	4.73459	0.825619	-1.74652	121-00-6	215	40788	DTXSID7040788	2-tert-Butyl-4-methoxyphenol	COc1cc(c(O)cc1)C(C)(C)C	?	InChI=1S/C11H16O2/c1-11(2,3)9-7-8(13-4)5-6-10(9)12/h5-7,12H,1-4H3	MRBKEAMVRSLQPH-UHFFFAOYSA-N	0	0	1000000		121-00-6
OC(=O)C1CC(=O)N(N=1)c1ccc(cc1)S(O)(=O)=O	118-47-8	-9.26785	-9.34448	-6.85491	-8.48908	137	89	451	225.667	152	134	3	3	118-47-8	0	1000000		-6.85491		-8.48908		0.117336	0.180147	0	0.651337	0						1.5344	4.63856	0.82265	-1.72963	118-47-8	21273	41273	DTXSID5041273	Pyrazolone T	OC(=O)C1CC(=O)N(N=1)c1ccc(cc1)S(O)(=O)=O	?	InChI=1S/C10H8N2O6S/c13-9-5-8(10(14)15)11-12(9)6-1-3-7(4-2-6)19(16,17)18/h1-4H,5H2,(H,14,15)(H,16,17,18)	TYCNXOAPQGVAQU-UHFFFAOYSA-N	0	0	1000000		118-47-8
Clc1cc(Cl)c(Cl)cc1Cl	95-94-3	-7.36866	0	-6.85286	-4.74051	380	1094	452	642	631	798	2	2	95-94-3	0	1000000		-6.85286		-4.74051		0.117205	0.180227	0	0.650318	0						1.52189	4.58087	0.820817	-1.71935	95-94-3	4320	24320	DTXSID7024320	1,2,4,5-Tetrachlorobenzene	Clc1cc(Cl)c(Cl)cc1Cl	?	InChI=1S/C6H2Cl4/c7-3-1-4(8)6(10)2-5(3)9/h1-2H	JHBKHLUZVFWLAG-UHFFFAOYSA-N	0	0	1000000		95-94-3
	98-06-6	0	-7.01974	-6.84945	-4.62306	1137	429	453	673	668	817	2	2	98-06-6	0	1000000		-6.84945		-4.62306		0.116986	0.180361	0	0.648622	0						1.50102	4.48625	0.817726	-1.70224	98-06-6	27138	47138	DTXSID3047138	tert-Butylbenzene	CC(C)(C)c1ccccc1	?	InChI=1S/C10H14/c1-10(2,3)9-7-5-4-6-8-9/h4-8H,1-3H3	YTZKOQUCBOVLHL-UHFFFAOYSA-N	0	0	1000000		98-06-6
OC(=O)c1cccc([n]1)C(O)=O	499-83-2	-6.50978	-7.18275	-6.84465	-6.84573	542	395	454	463.667	389	363	3	3	499-83-2	0	1000000		-6.84465		-6.84573		0.116679	0.180549	0	0.646246	0						1.47169	4.35658	0.813314	-1.67832	499-83-2	2043	22043	DTXSID7022043	2,6-Pyridinedicarboxylic acid	OC(=O)c1cccc([n]1)C(O)=O	?	InChI=1S/C7H5NO4/c9-6(10)4-2-1-3-5(8-4)7(11)12/h1-3H,(H,9,10)(H,11,12)	WJJMNDUMQPNECX-UHFFFAOYSA-N	0	0	1000000		499-83-2
CC(=O)Oc1ccccc1C(O)=O	50-78-2	-7.01135	-7.23193	-6.84316	-7.02881	450	390	455	431.667	349	330	3	3	50-78-2	0	1000000		-6.84316		-7.02881		0.116584	0.180608	0	0.64551	0						1.46257	4.31705	0.811926	-1.67092	50-78-2	108	20108	DTXSID5020108	Aspirin	CC(=O)Oc1ccccc1C(O)=O	?	InChI=1S/C9H8O4/c1-6(10)13-8-5-3-2-4-7(8)9(11)12/h2-5H,1H3,(H,11,12)	BSYNRYMUTXBXSQ-UHFFFAOYSA-N	0	0	1000000		50-78-2
Cc1ccccc1S(O)(=O)=O	15046-75-0	-6.95058	-7.07638	-6.82559	-6.95085	462	414	456	444	362	342	3	3	15046-75-0	0	1000000		-6.82559		-6.95085		0.11546	0.181288	0	0.636886	0						1.35511	3.87717	0.794963	-1.58456	15046-75-0	24553	44553	DTXSID2044553	Sodium 2-methylbenzenesulfonate	Cc1ccccc1S(O)(=O)=O	[Na+]	InChI=1S/C7H8O3S/c1-6-4-2-3-5-7(6)11(8,9)10/h2-5H,1H3,(H,8,9,10)	LBLYYCQCTBFVLH-UHFFFAOYSA-N	0	0	1000000		15046-75-0
Nc1ccc(cc1)Nc1ccccc1	101-54-2	-7.27455	-7.57497	-6.82079	-7.22344	394	313	458	388.333	285	288	3	3	101-54-2	0	1000000		-6.82079		-7.22344		0.115153	0.181472	0	0.634548	0						1.32573	3.76493	0.790134	-1.56128	101-54-2	5895	25895	DTXSID7025895	N-Phenyl-1,4-benzenediamine	Nc1ccc(cc1)Nc1ccccc1	?	InChI=1S/C12H12N2/c13-10-6-8-12(9-7-10)14-11-4-2-1-3-5-11/h1-9,14H,13H2	ATGUVEKSASEFFO-UHFFFAOYSA-N	0	0	1000000		101-54-2
NC(=O)Nc1ccc(Cl)cc1	140-38-5	-7.24921	-7.25863	-6.81612	-7.10799	396	388	460	414.667	320	306	3	3	140-38-5	0	1000000		-6.81612		-7.10799		0.114854	0.18165	0	0.632285	0						1.29719	3.65902	0.785362	-1.5388	140-38-5	21512	41512	DTXSID5041512	4-Chlorophenylurea	NC(=O)Nc1ccc(Cl)cc1	?	InChI=1S/C7H7ClN2O/c8-5-1-3-6(4-2-5)10-7(9)11/h1-4H,(H3,9,10,11)	RECCURWJDVZHIH-UHFFFAOYSA-N	0	0	1000000		140-38-5
OC(=O)[C@H](O)[C@@H](O)C(O)=O	87-69-4	-5.86911	-6.36721	-6.80926	-6.34853	672	559	461	564	528	476	3	3	87-69-4	0	1000000		-6.80926		-6.34853		0.114416	0.18191	0	0.628969	0						1.2552	3.50855	0.778199	-1.50598	87-69-4	3632	23632	DTXSID8023632	L-Tartaric acid	OC(=O)[C@H](O)[C@@H](O)C(O)=O	?	InChI=1S/C4H6O6/c5-1(3(7)8)2(6)4(9)10/h1-2,5-6H,(H,7,8)(H,9,10)/t1-,2-/m1/s1	FEWJPZIEWOKRBE-JCYAYHJZSA-N	0	0	1000000		87-69-4
CCCCCCCC1CCC(=O)O1	104-67-6	-6.46683	-6.60531	-6.80566	-6.62593	552	517	462	510.333	451	411	3	3	104-67-6	0	1000000		-6.80566		-6.62593		0.114186	0.182046	0	0.62724	0						1.23322	3.43227	0.774382	-1.48891	104-67-6	14287	34287	DTXSID4034287	5-Heptyldihydro-2(3H)-furanone	CCCCCCCC1CCC(=O)O1	?	InChI=1S/C11H20O2/c1-2-3-4-5-6-7-10-8-9-11(12)13-10/h10H,2-9H2,1H3	PHXATPHONSXBIL-UHFFFAOYSA-N	0	0	1000000		104-67-6
	15499-27-1	0	-7.62445	-6.79885	-4.80777	1137	302	463	634	622	781	2	2	15499-27-1	0	1000000		-6.79885		-4.80777		0.113752	0.182301	0	0.623977	0						1.19158	3.29228	0.767024	-1.45682	15499-27-1	28167	48192	DTXSID9048192	4-Butylchlorobenzene	CCCCc1ccc(Cl)cc1	?	InChI=1S/C10H13Cl/c1-2-3-4-9-5-7-10(11)8-6-9/h5-8H,2-4H2,1H3	SKNUPXIXICTRJE-UHFFFAOYSA-N	0	0	1000000		15499-27-1
CC(=O)OC1CCCCC1C(C)(C)C	88-41-5	-7.13179	-7.04503	-6.79718	-6.99133	422	423	464	436.333	354	333	3	3	88-41-5	0	1000000		-6.79718		-6.99133		0.113645	0.182364	0	0.623175	0						1.18132	3.25867	0.765185	-1.44896	88-41-5	16105	36105	DTXSID3036105	2-tert-Butylcyclohexyl acetate	CC(=O)OC1CCCCC1C(C)(C)C	?	InChI=1S/C12H22O2/c1-9(13)14-11-8-6-5-7-10(11)12(2,3)4/h10-11H,5-8H2,1-4H3	FINOAUDUYKVGDS-UHFFFAOYSA-N	0	0	1000000		88-41-5
CC(C)=C1CC=C(C)CC1	586-62-9	-7.34411	-7.17412	-6.78574	-7.10132	382	397	465	414.667	320	308	3	3	586-62-9	0	1000000		-6.78574		-7.10132		0.112915	0.182788	0	0.617738	0						1.11137	3.03853	0.752385	-1.39588	586-62-9	7222	27222	DTXSID0027222	Terpinolene	CC(C)=C1CC=C(C)CC1	?	InChI=1S/C10H16/c1-8(2)10-6-4-9(3)5-7-10/h4H,5-7H2,1-3H3	MOYAFQVGZZPNRA-UHFFFAOYSA-N	0	0	1000000		586-62-9
Cc1c(O)c(C(=O)OC)c(C)cc1O	4707-47-5	-7.05424	-6.77497	-6.78488	-6.87136	439	479	466	461.333	387	360	3	3	4707-47-5	0	1000000		-6.78488		-6.87136		0.11286	0.18282	0	0.61733	0						1.10609	3.02252	0.7514	-1.39191	4707-47-5	21653	41653	DTXSID9041653	Methyl 2,4-dihydroxy-3,6-dimethylbenzoate	Cc1c(O)c(C(=O)OC)c(C)cc1O	?	InChI=1S/C10H12O4/c1-5-4-7(11)6(2)9(12)8(5)10(13)14-3/h4,11-12H,1-3H3	UUQHKWMIDYRWHH-UHFFFAOYSA-N	0	0	1000000		4707-47-5
Oc1cc(Cl)c(Cl)cc1Cl	95-95-4	-7.2204	-5.91204	-6.77915	-6.6372	405	652	467	508	447	404	3	3	95-95-4	0	341.358		-6.77915		-6.6372		0.112495	0.183031	0	0.614625	0						1.07106	2.91847	0.744798	-1.3657	95-95-4	4359	24359	DTXSID4024359	2,4,5-Trichlorophenol	Oc1cc(Cl)c(Cl)cc1Cl	?	InChI=1S/C6H3Cl3O/c7-3-1-5(9)6(10)2-4(3)8/h1-2,10H	LHJGJYXLEPZJPM-UHFFFAOYSA-N	0.0408	0	341.358		95-95-4
CC(=O)OC(C)(C)Cc1ccccc1	151-05-3	-6.91076	-6.93972	-6.76304	-6.87117	469	443	468	460	386	361	3	3	151-05-3	0	1000000		-6.76304		-6.87117		0.11147	0.183616	0	0.607084	0						0.972563	2.64471	0.72563	-1.29328	151-05-3	21877	41877	DTXSID3041877	Dimethylbenzylcarbinyl acetate	CC(=O)OC(C)(C)Cc1ccccc1	?	InChI=1S/C12H16O2/c1-10(13)14-12(2,3)9-11-7-5-4-6-8-11/h4-8H,9H2,1-3H3	FLUWAIIVLCVEKF-UHFFFAOYSA-N	0	0	1000000		151-05-3
N#CSCSc1[n]c2ccccc2[s]1	21564-17-0	-6.41353	-6.44213	-6.7629	-6.53952	569	545	469	527.667	477	435	3	3	21564-17-0	0	1000000		-6.7629		-6.53952		0.111462	0.183621	0	0.607019	0						0.971707	2.64245	0.72546	-1.29266	21564-17-0	12647	32647	DTXSID6032647	2-(Thiocyanomethylthio)benzothiazole	N#CSCSc1[n]c2ccccc2[s]1	?	InChI=1S/C9H6N2S3/c10-5-12-6-13-9-11-7-3-1-2-4-8(7)14-9/h1-4H,6H2	TUBQDCKAWGHZPF-UHFFFAOYSA-N	0	0	1000000		21564-17-0
	181274-17-9	0	0	-6.75628	-2.25209	1137	1094	470	900.333	995	1199	1	1	181274-17-9	0	1000000		-6.75628		-2.25209		0.11104	0.183859	0	0.603943	0						0.931193	2.53754	0.717317	-1.26343	181274-17-9	14614	34614	DTXSID3034614	Flucarbazone-sodium	CN1C(=NN(C1=O)C(=O)NS(=O)(=O)c1ccccc1OC(F)(F)F)OC	[Na+]	InChI=1S/C12H11F3N4O6S/c1-18-10(24-2)16-19(11(18)21)9(20)17-26(22,23)8-6-4-3-5-7(8)25-12(13,14)15/h3-6H,1-2H3,(H,17,20)	GINFBXXYGUODAT-UHFFFAOYSA-N	0	0	1000000		181274-17-9
CCOC(=O)COc1ccc(Cl)cc1Cl	533-23-3	-7.01457	-7.06328	-6.75432	-6.94406	449	420	471	446.667	366	347	3	3	533-23-3	0	1000000		-6.75432		-6.94406		0.110916	0.183929	0	0.603036	0						0.919203	2.50729	0.71488	-1.25484	533-23-3	21346	41346	DTXSID1041346	2,4-D-ethyl ester	CCOC(=O)COc1ccc(Cl)cc1Cl	?	InChI=1S/C10H10Cl2O3/c1-2-14-10(13)6-15-9-4-3-7(11)5-8(9)12/h3-5H,2,6H2,1H3	JSLBZIVMVVHMDJ-UHFFFAOYSA-N	0	0	1000000		533-23-3
CC(C)c1ccccc1O	88-69-7	-7.0851	-7.32842	-6.75347	-7.05566	430	368	472	423.333	337	324	3	3	88-69-7	0	1000000		-6.75347		-7.05566		0.110862	0.183959	0	0.602645	0						0.914035	2.49437	0.713825	-1.25115	88-69-7	24391	44391	DTXSID2044391	2-Isopropylphenol	CC(C)c1ccccc1O	?	InChI=1S/C9H12O/c1-7(2)8-5-3-4-6-9(8)10/h3-7,10H,1-2H3	CRBJBYGJVIBWIY-UHFFFAOYSA-N	0	0	1000000		88-69-7
CC1NC(=O)N(C(C)CC)C(=O)C=1Br	314-40-9	-6.50039	-6.21846	-6.75281	-6.49055	544	586	473	534.333	487	445	3	3	314-40-9	0	1000000		-6.75281		-6.49055		0.11082	0.183983	0	0.60234	0						0.909989	2.4843	0.712998	-1.24827	314-40-9	2020	22020	DTXSID4022020	Bromacil	CC1NC(=O)N(C(C)CC)C(=O)C=1Br	?	InChI=1S/C9H13BrN2O2/c1-4-5(2)12-8(13)7(10)6(3)11-9(12)14/h5H,4H2,1-3H3,(H,11,14)	CTSLUCNDVMMDHG-UHFFFAOYSA-N	0	0	1000000		314-40-9
	91-53-2	0	-5.19055	-6.7399	-3.97682	1137	740	474	783.667	803	902	2	2	91-53-2	0	1000000		-6.7399		-3.97682		0.110001	0.18444	0	0.596406	0						0.831049	2.29573	0.696577	-1.19263	91-53-2	582	20582	DTXSID9020582	Ethoxyquin	CC1=CC(C)(C)Nc2ccc(cc12)OCC	?	InChI=1S/C14H19NO/c1-5-16-11-6-7-13-12(8-11)10(2)9-14(3,4)15-13/h6-9,15H,5H2,1-4H3	DECIPOUIJURFOJ-UHFFFAOYSA-N	0	0	1000000		91-53-2
COc1cc(OC)c2C=CC(=O)Oc2c1	487-06-9	-6.87807	-6.73302	-6.73707	-6.78272	476	493	475	481.333	413	374	3	3	487-06-9	0	1000000		-6.73707		-6.78272		0.109821	0.184539	0	0.59511	0						0.813716	2.25628	0.692901	-1.18058	487-06-9	21421	41421	DTXSID1041421	5,7-Dimethoxy-2H-chromen-2-one	COc1cc(OC)c2C=CC(=O)Oc2c1	?	InChI=1S/C11H10O4/c1-13-7-5-9(14-2)8-3-4-11(12)15-10(8)6-7/h3-6H,1-2H3	NXJCRELRQHZBQA-UHFFFAOYSA-N	0	0	1000000		487-06-9
Oc1c(Cl)cc(Cl)cc1Cl	88-06-2	-6.65601	-7.45525	-6.73608	-6.94911	521	345	476	447.333	371	344	3	3	88-06-2	0	1000000		-6.73608		-6.94911		0.109758	0.184574	0	0.594656	0						0.807633	2.24259	0.691605	-1.17637	88-06-2	1386	21386	DTXSID5021386	2,4,6-Trichlorophenol	Oc1c(Cl)cc(Cl)cc1Cl	?	InChI=1S/C6H3Cl3O/c7-3-1-4(8)6(10)5(9)2-3/h1-2,10H	LINPIYWFGCPVIE-UHFFFAOYSA-N	0	0	1000000		88-06-2
Cc1cc(C)c(O)c(C)c1	527-60-6	-6.19089	-7.05243	-6.73384	-6.65905	609	422	477	502.667	433	395	3	3	527-60-6	0	1000000		-6.73384		-6.65905		0.109617	0.184652	0	0.593639	0						0.793989	2.2122	0.688687	-1.16696	527-60-6	2049	22049	DTXSID7022049	2,4,6-Trimethylphenol	Cc1cc(C)c(O)c(C)c1	?	InChI=1S/C9H12O/c1-6-4-7(2)9(10)8(3)5-6/h4-5,10H,1-3H3	BPRYUXCVCCNUFE-UHFFFAOYSA-N	0	0	1000000		527-60-6
Cc1cc(O)cc(C)c1Cl	88-04-0	-7.43262	-7.56738	-6.72798	-7.24266	367	317	478	387.333	284	283	3	3	88-04-0	0	1000000		-6.72798		-7.24266		0.109245	0.184856	0	0.590974	0						0.758125	2.13427	0.680946	-1.1424	88-04-0	12316	32316	DTXSID0032316	4-Chloro-3,5-dimethylphenol	Cc1cc(O)cc(C)c1Cl	?	InChI=1S/C8H9ClO/c1-5-3-7(10)4-6(2)8(5)9/h3-4,10H,1-2H3	OSDLLIBGSJNGJE-UHFFFAOYSA-N	0	0	1000000		88-04-0
c1c[n]ccc1-c1cc[n]cc1	553-26-4	-7.29121	-7.37069	-6.71882	-7.12691	391	357	479	409	310	304	3	3	553-26-4	0	1000000		-6.71882		-7.12691		0.108665	0.185172	0	0.586834	0						0.702103	2.01799	0.668654	-1.10459	553-26-4	7200	27200	DTXSID2027200	4,4'-Bipyridine	c1c[n]ccc1-c1cc[n]cc1	?	InChI=1S/C10H8N2/c1-5-11-6-2-9(1)10-3-7-12-8-4-10/h1-8H	MWVTWFVJZLCBMC-UHFFFAOYSA-N	0	0	1000000		553-26-4
CCOC(=O)C1OC1c1ccccc1	121-39-1	-7.28697	-7.38405	-6.71611	-7.12904	392	355	480	409	310	302	3	3	121-39-1	0	1000000		-6.71611		-7.12904		0.108494	0.185265	0	0.585614	0						0.685524	1.98481	0.664971	-1.09354	121-39-1	5886	25886	DTXSID8025886	Ethyl 3-phenylglycidate	CCOC(=O)C1OC1c1ccccc1	?	InChI=1S/C11H12O3/c1-2-13-11(12)10-9(14-10)8-6-4-3-5-7-8/h3-7,9-10H,2H2,1H3	GOMAKLPNAAZVCJ-UHFFFAOYSA-N	0	0	1000000		121-39-1
O=C(C1CCC1)c1ccccc1	5407-98-7	-7.48459	-7.41184	-6.71267	-7.20303	358	350	481	396.333	295	290	3	3	5407-98-7	0	1000000		-6.71267		-7.20303		0.108277	0.185382	0	0.584071	0						0.664497	1.94351	0.66027	-1.0796	5407-98-7	28176	48201	DTXSID1048201	Cyclobutyl phenyl ketone	O=C(C1CCC1)c1ccccc1	?	InChI=1S/C11H12O/c12-11(10-7-4-8-10)9-5-2-1-3-6-9/h1-3,5-6,10H,4,7-8H2	MVEBDOSCXOQNAR-UHFFFAOYSA-N	0	0	1000000		5407-98-7
CC1CC(O)CC(C)(C)C1	116-02-9	-6.40505	-6.78868	-6.70821	-6.63398	571	474	482	509	448	406	3	3	116-02-9	0	1000000		-6.70821		-6.63398		0.107995	0.185534	0	0.582074	0						0.63722	1.89122	0.654125	-1.06168	116-02-9	21815	41815	DTXSID9041815	3,3,5-Trimethylcyclohexanol	CC1CC(O)CC(C)(C)C1	?	InChI=1S/C9H18O/c1-7-4-8(10)6-9(2,3)5-7/h7-8,10H,4-6H2,1-3H3	BRRVXFOKWJKTGG-UHFFFAOYSA-N	0	0	1000000		116-02-9
CC(CC(C)C)CC(O)CC(C)C	123-17-1	-6.98997	-6.98513	-6.69493	-6.89001	452	434	483	456.333	381	355	3	3	123-17-1	0	1000000		-6.69493		-6.89001		0.107156	0.185981	0	0.576167	0						0.555964	1.74362	0.635518	-1.00928	123-17-1	9159	29159	DTXSID8029159	2,6,8-Trimethyl-4-nonanol	CC(CC(C)C)CC(O)CC(C)C	?	InChI=1S/C12H26O/c1-9(2)6-11(5)8-12(13)7-10(3)4/h9-13H,6-8H2,1-5H3	LFEHSRSSAGQWNI-UHFFFAOYSA-N	0	0	1000000		123-17-1
	962-58-3	0	0	-6.69002	-2.23001	1137	1094	484	905	1005	1202	1	1	962-58-3	0	1000000		-6.69002		-2.23001		0.106847	0.186144	0	0.574001	0						0.525977	1.69211	0.628544	-0.990326	962-58-3	17523	37523	DTXSID5037523	Diazoxon	Cc1cc([n]c([n]1)C(C)C)OP(=O)(OCC)OCC	?	InChI=1S/C12H21N2O4P/c1-6-16-19(15,17-7-2)18-11-8-10(5)13-12(14-11)9(3)4/h8-9H,6-7H2,1-5H3	VBLJFQYCTRKKKF-UHFFFAOYSA-N	0	0	1000000		962-58-3
CC(C)(C)c1cc(O)ccc1O	1948-33-0	-6.98704	-7.16442	-6.6884	-6.94662	454	401	485	446.667	366	346	3	3	1948-33-0	0	807.125		-6.6884		-6.94662		0.106745	0.186198	0	0.573286	0						0.51606	1.67541	0.626226	-0.984104	1948-33-0	220	20220	DTXSID6020220	tert-Butylhydroquinone	CC(C)(C)c1cc(O)ccc1O	?	InChI=1S/C10H14O2/c1-10(2,3)8-6-7(11)4-5-9(8)12/h4-6,11-12H,1-3H3	BGNXCDMCOKJUMV-UHFFFAOYSA-N	0.0164	0	807.125		1948-33-0
C/C(=N\C#N)/N(C)Cc1c[n]c(Cl)cc1	135410-20-7	-4.18062	-6.82133	-6.68507	-5.89567	905	468	486	619.667	599	587	2	3	135410-20-7	0	1000000		-6.68507		-5.89567		0.106535	0.186308	0	0.571822	0						0.495695	1.64164	0.621447	-0.971399	135410-20-7	32422	34300	DTXSID0034300	Acetamiprid	C/C(=N\C#N)/N(C)Cc1c[n]c(Cl)cc1	?	InChI=1S/C10H11ClN4/c1-8(14-7-12)15(2)6-9-3-4-10(11)13-5-9/h3-5H,6H2,1-2H3/b14-8+	WCXDHFDTOYPNIE-RIYZIHGNSA-N	0	0	1000000		135410-20-7
O=C1N(CC2CO2)C(=O)N(CC2CO2)C(=O)N1CC1CO1	2451-62-9	-7.01494	0	-6.67736	-4.5641	448	1094	488	676.667	675	829	2	2	2451-62-9	0	660.589		-6.67736		-4.5641		0.106049	0.186561	0	0.568443	0						0.448511	1.56598	0.610285	-0.94234	2451-62-9	6262	26262	DTXSID4026262	Triglycidyl isocyanurate	O=C1N(CC2CO2)C(=O)N(CC2CO2)C(=O)N1CC1CO1	?	InChI=1S/C12H15N3O6/c16-10-13(1-7-4-19-7)11(17)15(3-9-6-21-9)12(18)14(10)2-8-5-20-8/h7-9H,1-6H2	OUPZKGBUJRBPGC-UHFFFAOYSA-N	0.0206	0	660.589		2451-62-9
CC(C)C1CCC(C)CC1O	1490-04-6	-6.76298	-6.95061	-6.67658	-6.79672	495	436	489	473.333	399	372	3	3	1490-04-6	0	1000000		-6.67658		-6.79672		0.106	0.186587	0	0.568103	0						0.443747	1.55854	0.609151	-0.939435	1490-04-6	805	29650	DTXSID8029650	Menthol	CC(C)C1CCC(C)CC1O	?	InChI=1S/C10H20O/c1-7(2)9-5-4-8(3)6-10(9)11/h7-11H,4-6H2,1-3H3	NOOLISFMXDJSKH-UHFFFAOYSA-N	0	0	1000000		1490-04-6
CCCc1ccc(O)cc1	645-56-7	-6.8658	-6.87255	-6.67401	-6.80412	479	455	490	474.667	400	367	3	3	645-56-7	0	1000000		-6.67401		-6.80412		0.105839	0.18667	0	0.566985	0						0.428069	1.53429	0.605413	-0.929914	645-56-7	2100	22100	DTXSID9022100	4-Propylphenol	CCCc1ccc(O)cc1	?	InChI=1S/C9H12O/c1-2-3-8-4-6-9(10)7-5-8/h4-7,10H,2-3H2,1H3	KLSLBUSXWBJMEC-UHFFFAOYSA-N	0	0	1000000		645-56-7
Oc1c(Br)cc(Br)cc1Br	118-79-6	-6.98655	-6.75336	-6.67239	-6.8041	455	484	491	476.667	403	368	3	3	118-79-6	0	1000000		-6.67239		-6.8041		0.105737	0.186723	0	0.566276	0						0.418116	1.5191	0.603032	-0.923901	118-79-6	1959	21959	DTXSID6021959	2,4,6-Tribromophenol	Oc1c(Br)cc(Br)cc1Br	?	InChI=1S/C6H3Br3O/c7-3-1-4(8)6(10)5(9)2-3/h1-2,10H	BSWWXRFVMJHFBN-UHFFFAOYSA-N	0	0	1000000		118-79-6
CC(C)=CCC/C(/C)=C/CO	106-24-1	-5.93282	-6.63681	-6.65838	-6.40934	656	512	492	553.333	513	463	3	3	106-24-1	0	1000000		-6.65838		-6.40934		0.104857	0.187174	0	0.560213	0						0.33244	1.39437	0.582353	-0.873118	106-24-1	6727	26727	DTXSID8026727	Geraniol	CC(C)=CCC/C(/C)=C/CO	?	InChI=1S/C10H18O/c1-9(2)5-4-6-10(3)7-8-11/h5,7,11H,4,6,8H2,1-3H3/b10-7+	GLZPCOQZEFWAFX-JXMROGBWSA-N	0	0	1000000		106-24-1
CN(C)C(=O)Nc1cc(Cl)c(Cl)cc1	330-54-1	-7.31937	-7.32918	-6.64354	-7.09736	386	367	493	415.333	322	309	3	3	330-54-1	0	1000000		-6.64354		-7.09736		0.103927	0.187643	0	0.553856	0						0.241661	1.27336	0.560123	-0.82126	330-54-1	446	20446	DTXSID0020446	Diuron	CN(C)C(=O)Nc1cc(Cl)c(Cl)cc1	?	InChI=1S/C9H10Cl2N2O/c1-13(2)9(14)12-6-3-4-7(10)8(11)5-6/h3-5H,1-2H3,(H,12,14)	XMTQQYYKAHVGBJ-UHFFFAOYSA-N	0	0	1000000		330-54-1
CC(COC(O)CC)OC(CC)OCCCC	55934-93-5	-5.86929	-5.44798	-6.63596	-5.98441	671	705	494	623.333	604	563	3	3	55934-93-5	0	1000000		-6.63596		-5.98441		0.103453	0.187878	0	0.550641	0						0.195351	1.21574	0.548683	-0.795585	55934-93-5	22503	42503	DTXSID8042503	Tripropylene glycol butyl ether	CC(COC(O)CC)OC(CC)OCCCC	?	InChI=1S/C13H28O4/c1-5-8-9-15-13(7-3)17-11(4)10-16-12(14)6-2/h11-14H,5-10H2,1-4H3	RNFAKTRFMQEEQE-UHFFFAOYSA-N	0	0	1000000		55934-93-5
Cc1ccc(cc1)S(O)(=O)=O	657-84-1	-7.06327	-7.00339	-6.63454	-6.9004	438	430	495	454.333	379	354	3	3	657-84-1	0	1000000		-6.63454		-6.9004		0.103364	0.187922	0	0.550037	0						0.18663	1.20518	0.546523	-0.79081	657-84-1	7736	42415	DTXSID9042415	Sodium 4-methylbenzenesulfonate	Cc1ccc(cc1)S(O)(=O)=O	[Na+]	InChI=1S/C7H8O3S/c1-6-2-4-7(5-3-6)11(8,9)10/h2-5H,1H3,(H,8,9,10)	JOXIMZWYDAKGHI-UHFFFAOYSA-N	0	0	1000000		657-84-1
CCC(C)c1ccccc1O	89-72-5	-7.11195	-7.48493	-6.63251	-7.07647	424	332	496	417.333	328	316	3	3	89-72-5	0	1000000		-6.63251		-7.07647		0.103238	0.187985	0	0.549181	0						0.174248	1.19035	0.543452	-0.784062	89-72-5	2331	22331	DTXSID2022331	2-(Butan-2-yl)phenol	CCC(C)c1ccccc1O	?	InChI=1S/C10H14O/c1-3-8(2)9-6-4-5-7-10(9)11/h4-8,11H,3H2,1-2H3	NGFPWHGISWUQOI-UHFFFAOYSA-N	0	0	1000000		89-72-5
	125-12-2	0	0	-6.6192	-2.2064	1137	1094	497	909.333	1014	1207	1	1	125-12-2	0	1000000		-6.6192		-2.2064		0.102407	0.188392	0	0.543585	0						0.0928104	1.09725	0.523186	-0.740629	125-12-2	22061	42061	DTXSID7042061	Isobornyl acetate	CC1(C)[C@H]2C[C@@H](OC(C)=O)[C@]1(C)CC2	?	InChI=1S/C12H20O2/c1-8(13)14-10-7-9-5-6-12(10,4)11(9,2)3/h9-10H,5-7H2,1-4H3/t9-,10-,12+/m1/s1	KGEKLUUHTZCSIP-FOGDFJRCSA-N	0	0	1000000		125-12-2
	76-49-3	0	0	-6.6192	-2.2064	1137	1094	497	909.333	1014	1207	1	1	76-49-3	0	1000000		-6.6192		-2.2064		0.102407	0.188392	0	0.543585	0						0.0928104	1.09725	0.523186	-0.740629	76-49-3	21675	41675	DTXSID7041675	Bornyl acetate	CC1(C)C2C[C@@H](OC(C)=O)C1(C)CC2	?	InChI=1S/C12H20O2/c1-8(13)14-10-7-9-5-6-12(10,4)11(9,2)3/h9-10H,5-7H2,1-4H3/t9?,10-,12?/m1/s1	KGEKLUUHTZCSIP-SQLBVSGCSA-N	0	0	1000000		76-49-3
C1C=CC2C3CC(C=C3)C21	77-73-6	-7.1685	-7.18823	-6.61	-6.98891	412	394	499	435	352	334	3	3	77-73-6	0	1000000		-6.61		-6.98891		0.101834	0.188668	0	0.539751	0						0.0365536	1.03723	0.509137	-0.711591	77-73-6	5023	25023	DTXSID5025023	Dicyclopentadiene	C1C=CC2C3CC(C=C3)C21	?	InChI=1S/C10H12/c1-2-9-7-4-5-8(6-7)10(9)3-1/h1-2,4-5,7-10H,3,6H2	HECLRDQVFMWTQS-UHFFFAOYSA-N	0	0	1000000		77-73-6
ClC1(Cl)C(Cl)=C(Cl)C(Cl)=C1Cl	77-47-4	-7.2389	-7.26778	-6.60542	-7.03737	400	385	500	428.333	344	327	3	3	77-47-4	0	165		-6.60542		-7.03737		0.101549	0.188805	0	0.537853	0						0.00855417	1.00859	0.502139	-0.697433	77-47-4	688	20688	DTXSID2020688	Hexachlorocyclopentadiene	ClC1(Cl)C(Cl)=C(Cl)C(Cl)=C1Cl	?	InChI=1S/C5Cl6/c6-1-2(7)4(9)5(10,11)3(1)8	VUNCWTMEJYMOOR-UHFFFAOYSA-N	0.0671	0	165		77-47-4
CC(C)=CCC/C(/C)=C\CO	106-25-2	-6.152	-6.88882	-6.60517	-6.54866	614	451	501	522	466	431	3	3	106-25-2	0	1000000		-6.60517		-6.54866		0.101534	0.188812	0	0.537751	0						0.0070409	1.00707	0.50176	-0.696674	106-25-2	6728	26728	DTXSID3026728	(2Z)-3,7-Dimethylocta-2,6-dien-1-ol	CC(C)=CCC/C(/C)=C\CO	?	InChI=1S/C10H18O/c1-9(2)5-4-6-10(3)7-8-11/h5,7,11H,4,6,8H2,1-3H3/b10-7-	GLZPCOQZEFWAFX-YFHOEESVSA-N	0	0	1000000		106-25-2
CCOC(=O)c1ccccc1C(=O)OCC	84-66-2	-6.9814	-7.26537	-6.605	-6.95059	456	386	502	448	374	343	3	3	84-66-2	0	1000000		-6.605		-6.95059		0.101523	0.188817	0	0.53768	0						0.00599341	1.00601	0.501498	-0.696148	84-66-2	1780	21780	DTXSID7021780	Diethyl phthalate	CCOC(=O)c1ccccc1C(=O)OCC	?	InChI=1S/C12H14O4/c1-3-15-11(13)9-7-5-6-8-10(9)12(14)16-4-2/h5-8H,3-4H2,1-2H3	FLKPEMZONWLCSK-UHFFFAOYSA-N	0	0	1000000		84-66-2
COC(=O)c1ccccc1O	119-36-8	-6.34084	-6.41756	-6.59445	-6.45095	585	553	503	547	504	454	3	3	119-36-8	0	1000000		-6.59445		-6.45095		0.100868	0.189128	0	0.533331	0						-0.058537	0.943143	0.48537	-0.664307	119-36-8	5659	25659	DTXSID5025659	Methyl salicylate	COC(=O)c1ccccc1O	?	InChI=1S/C8H8O3/c1-11-8(10)6-4-2-3-5-7(6)9/h2-5,9H,1H3	OSWPMRLSEDHDFF-UHFFFAOYSA-N	0	0	1000000		119-36-8
Sc1[n]c2ccccc2[s]1	149-30-4|2492-26-4	-6.83901	-6.91704	-6.58687	-6.78097	485	446	504	478.333	406	375	3	3	149-30-4|2492-26-4	0	1000000		-6.58687		-6.78097		0.100398	0.189348	0	0.530227	0						-0.104894	0.90042	0.4738	-0.642075	149-30-4|2492-26-4	807|6035	20807|26035	DTXSID1020807|DTXSID1026035	2-Mercaptobenzothiazole|Sodium 2-mercaptobenzothiolate	Sc1[n]c2ccccc2[s]1	?|[Na+]	InChI=1S/C7H5NS2/c9-7-8-5-3-1-2-4-6(5)10-7/h1-4H,(H,8,9)	YXIWHUQXZSMYRE-UHFFFAOYSA-N	0	0	1000000		149-30-4|2492-26-4
COP(=O)(OC)SCN1c2[n]cc(Cl)cc2OC1=O	35575-96-3	-7.31364	-7.31898	-6.5842	-7.07227	387	374	505	422	336	317	3	3	35575-96-3	0	439.681		-6.5842		-7.07227		0.100232	0.189425	0	0.529137	0						-0.121241	0.88582	0.469727	-0.634363	35575-96-3	14818	34818	DTXSID9034818	Azamethiphos	COP(=O)(OC)SCN1c2[n]cc(Cl)cc2OC1=O	?	InChI=1S/C9H10ClN2O5PS/c1-15-18(14,16-2)19-5-12-8-7(17-9(12)13)3-6(10)4-11-8/h3-4H,5H2,1-2H3	VNKBTWQZTQIWDV-UHFFFAOYSA-N	0.0312	0	439.681		35575-96-3
CCCCCCCCCCOS(O)(=O)=O	142-87-0	-5.09395	-6.1835	-6.57328	-5.95024	777	595	506	626	611	571	3	3	142-87-0	0	1000000		-6.57328		-5.95024		0.0995567	0.189737	0	0.524709	0						-0.18799	0.828623	0.45314	-0.603563	142-87-0	16229	36229	DTXSID4036229	Sodium decyl sulfate	CCCCCCCCCCOS(O)(=O)=O	[Na+]	InChI=1S/C10H22O4S/c1-2-3-4-5-6-7-8-9-10-14-15(11,12)13/h2-10H2,1H3,(H,11,12,13)	CSMFSDCPJHNZRY-UHFFFAOYSA-N	0	0	1000000		142-87-0
O[C@@H](CO)[C@H]1OC(=O)C(O)=C1O	134-03-2|50-81-7	-5.71968	-6.00479	-6.57125	-6.09857	696	633	507	612	587	536	3	3	134-03-2|50-81-7	0	1000000		-6.57125		-6.09857		0.0994309	0.189795	0	0.523886	0						-0.200445	0.818366	0.450056	-0.597938	134-03-2|50-81-7	105|106	20105|20106	DTXSID0020105|DTXSID5020106	Sodium L-ascorbate|L-Ascorbic acid	O[C@@H](CO)[C@H]1OC(=O)C(O)=C1O	[Na+]|?	InChI=1S/C6H8O6/c7-1-2(8)5-3(9)4(10)6(11)12-5/h2,5,7-10H,1H2/t2-,5+/m0/s1	CIWBSHSKHKDKBQ-JLAZNSOCSA-N	0	0	1000000		134-03-2|50-81-7
Oc1ccc(cc1)C(=O)CBr	2491-38-5	-6.606	-6.76982	-6.56637	-6.6474	531	481	508	506.667	445	401	3	3	2491-38-5	0	1000000		-6.56637		-6.6474		0.0991299	0.189932	0	0.521924	0						-0.230248	0.794336	0.442691	-0.584635	2491-38-5	14576	34576	DTXSID4034576	2-Bromo-4-hydroxyacetophenone	Oc1ccc(cc1)C(=O)CBr	?	InChI=1S/C8H7BrO2/c9-5-8(11)6-1-3-7(10)4-2-6/h1-4,10H,5H2	LJYOFQHKEWTQRH-UHFFFAOYSA-N	0	0	1000000		2491-38-5
CCCCCCOc1ccc(O)cc1	18979-55-0	-6.46893	-6.24738	-6.56241	-6.42624	549	577	509	545	500	459	3	3	18979-55-0	0	150.998		-6.56241		-6.42624		0.0988852	0.190043	0	0.520331	0						-0.254505	0.7753	0.436715	-0.573969	18979-55-0	28170	48195	DTXSID4048195	4-(Hexyloxy)phenol	CCCCCCOc1ccc(O)cc1	?	InChI=1S/C12H18O2/c1-2-3-4-5-10-14-12-8-6-11(13)7-9-12/h6-9,13H,2-5,10H2,1H3	XIIIHRLCKLSYNH-UHFFFAOYSA-N	0.0721	0	150.998		18979-55-0
O=C1C=Cc2ccccc2O1	91-64-5	-7.08129	-7.26781	-6.56022	-6.96977	433	384	510	442.333	359	337	3	3	91-64-5	0	1000000		-6.56022		-6.96977		0.0987505	0.190103	0	0.519456	0						-0.267865	0.765011	0.433431	-0.568157	91-64-5	348	20348	DTXSID7020348	Coumarin	O=C1C=Cc2ccccc2O1	?	InChI=1S/C9H6O2/c10-9-6-5-7-3-1-2-4-8(7)11-9/h1-6H	ZYGHJZDHTFUPRJ-UHFFFAOYSA-N	0	0	1000000		91-64-5
CC(C)CCOC(=O)c1ccccc1	94-46-2	-6.98874	-7.11959	-6.55865	-6.88899	453	406	511	456.667	383	357	3	3	94-46-2	0	1000000		-6.55865		-6.88899		0.0986533	0.190147	0	0.518826	0						-0.277505	0.757672	0.431066	-0.56399	94-46-2	27185	47185	DTXSID8047185	Isopentyl benzoate	CC(C)CCOC(=O)c1ccccc1	?	InChI=1S/C12H16O2/c1-10(2)8-9-14-12(13)11-6-4-3-5-7-11/h3-7,10H,8-9H2,1-2H3	MLLAPOCBLWUFAP-UHFFFAOYSA-N	0	0	1000000		94-46-2
	7212-44-4	0	-7.17284	-6.54707	-4.5733	1137	398	512	682.333	679	828	2	2	7212-44-4	0	1000000		-6.54707		-4.5733		0.0979402	0.190465	0	0.514216	0						-0.348344	0.705856	0.413784	-0.534067	7212-44-4	2247	22247	DTXSID3022247	Nerolidol	CC(C)=CCCC(C)=CCCC(C)(O)C=C	?	InChI=1S/C15H26O/c1-6-15(5,16)12-8-11-14(4)10-7-9-13(2)3/h6,9,11,16H,1,7-8,10,12H2,2-5H3	FQTLCLSUCSAZDY-UHFFFAOYSA-N	0	0	1000000		7212-44-4
O[C@@H]1COC(O)[C@H](O)[C@H]1O	58-86-6	-6.85274	-6.51316	-6.52615	-6.63068	482	532	513	509	448	408	3	3	58-86-6	0	1000000		-6.52615		-6.63068		0.0966567	0.191025	0	0.50599	0						-0.476283	0.621088	0.38313	-0.483097	58-86-6	3745	23745	DTXSID0023745	D-Xylose	O[C@@H]1COC(O)[C@H](O)[C@H]1O	?	InChI=1S/C5H10O5/c6-2-1-10-5(9)4(8)3(2)7/h2-9H,1H2/t2-,3+,4-,5?/m1/s1	SRBFZHDQGSBBOR-IOVATXLUSA-N	0	0	1000000		58-86-6
COc1cc(C=O)ccc1O	121-33-5	-6.29758	-6.39997	-6.5258	-6.40778	593	556	514	554.333	517	464	3	3	121-33-5	0	1000000		-6.5258		-6.40778		0.0966357	0.191034	0	0.505856	0						-0.478386	0.619783	0.382633	-0.482292	121-33-5	1969	21969	DTXSID0021969	4-Hydroxy-3-methoxybenzaldehyde	COc1cc(C=O)ccc1O	?	InChI=1S/C8H8O3/c1-11-8-4-6(5-9)2-3-7(8)10/h2-5,10H,1H3	MWOOGOJBHIARFG-UHFFFAOYSA-N	0	0	1000000		121-33-5
Cc1ccc(cc1)C(C)C	99-87-6	-7.00625	-7.32421	-6.51652	-6.94899	451	373	515	446.333	364	345	3	3	99-87-6	0	1000000		-6.51652		-6.94899		0.096068	0.191276	0	0.502248	0						-0.535152	0.58558	0.369316	-0.46095	99-87-6	6645	26645	DTXSID3026645	p-Cymene	Cc1ccc(cc1)C(C)C	?	InChI=1S/C10H14/c1-8(2)10-6-4-9(3)5-7-10/h4-8H,1-3H3	HFPZCAJZSCWRBC-UHFFFAOYSA-N	0	0	1000000		99-87-6
[O-][N+](=O)c1ccc(cc1)C(O)=O	62-23-7	-6.40227	-6.24594	-6.5038	-6.384	573	578	516	555.667	519	469	3	3	62-23-7	0	1000000		-6.5038		-6.384		0.0952917	0.191602	0	0.497343	0						-0.612972	0.541739	0.351382	-0.432911	62-23-7	966	20966	DTXSID3020966	4-Nitrobenzoic acid	[O-][N+](=O)c1ccc(cc1)C(O)=O	?	InChI=1S/C7H5NO4/c9-7(10)5-1-3-6(4-2-5)8(11)12/h1-4H,(H,9,10)	OTLNPYWUJOZPPA-UHFFFAOYSA-N	0	0	1000000		62-23-7
NC(=O)c1ccccc1O	65-45-2	-6.70904	-6.85246	-6.49857	-6.68669	505	459	517	493.667	426	389	3	3	65-45-2	0	1000000		-6.49857		-6.68669		0.0949733	0.191733	0	0.49534	0						-0.644963	0.524682	0.344125	-0.421786	65-45-2	1726	21726	DTXSID3021726	Salicylamide	NC(=O)c1ccccc1O	?	InChI=1S/C7H7NO2/c8-7(10)5-3-1-2-4-6(5)9/h1-4,9H,(H2,8,10)	SKZKKFZAGNVIMN-UHFFFAOYSA-N	0	0	1000000		65-45-2
C(Nc1:[nH]:c:[n]:c2:[n]:c:[n]:c-2:1)c1ccco1	525-79-1	-6.41326	-6.21021	-6.49515	-6.37287	570	589	518	559	522	471	3	3	525-79-1	0	1000000		-6.49515		-6.37287		0.0947654	0.191819	0	0.494036	0						-0.665859	0.513832	0.339425	-0.414644	525-79-1	15175	35175	DTXSID9035175	Kinetin	C(Nc1:[nH]:c:[n]:c2:[n]:c:[n]:c-2:1)c1ccco1	?	InChI=1S/C10H9N5O/c1-2-7(16-3-1)4-11-9-8-10(13-5-12-8)15-6-14-9/h1-3,5-6H,4H2,(H2,11,12,13,14,15)	QANMHLXAZMSUEX-UHFFFAOYSA-N	0	0	1000000		525-79-1
	2756-56-1	0	0	-6.49364	-2.16455	1137	1094	519	916.667	1026	1210	1	1	27344-41-8	0	111.232		-6.49364		-2.16455		0.0946736	0.191856	0	0.493461	0						-0.675093	0.509109	0.337357	-0.411519	2756-56-1	22062	42062	DTXSID2042062	Isobornyl propanoate	CC1(C)[C@H]2C[C@@H](OC(=O)CC)[C@]1(C)CC2	?	InChI=1S/C13H22O2/c1-5-11(14)15-10-8-9-6-7-13(10,4)12(9,2)3/h9-10H,5-8H2,1-4H3/t9-,10-,13+/m1/s1	FAFMZORPAAGQFV-BREBYQMCSA-N	0	0	1000000		2756-56-1
	464-49-3	0	0	-6.48685	-2.16228	1137	1094	520	917	1028	1211	1	1	464-49-3	0	1000000		-6.48685		-2.16228		0.0942614	0.192024	0	0.490883	0						-0.716602	0.488409	0.328142	-0.397708	464-49-3	4721	24721	DTXSID4024721	D-Camphor	CC1(C)[C@H]2CC(=O)[C@]1(C)CC2	?	InChI=1S/C10H16O/c1-9(2)7-4-5-10(9,3)8(11)6-7/h7H,4-6H2,1-3H3/t7-,10+/m1/s1	DSSYKIVIOFKYAU-XCBNKYQSSA-N	0	0	1000000		464-49-3
CCC1(c2ccccc2)C(=O)NC(O)=NC1=O	57-30-7	-6.58106	-8.76439	-6.48065	-7.27536	535	140	521	398.667	299	278	3	3	57-30-7	0	1000000		-6.48065		-7.27536		0.0938851	0.192176	0	0.488538	0						-0.754554	0.47022	0.31983	-0.385412	57-30-7	1123	21123	DTXSID0021123	Phenobarbital sodium	CCC1(c2ccccc2)C(=O)NC(O)=NC1=O	[Na+]	InChI=1S/C12H12N2O3/c1-2-12(8-6-4-3-5-7-8)9(15)13-11(17)14-10(12)16/h3-7H,2H2,1H3,(H2,13,14,15,16,17)	DDBREPKUVSBGFI-UHFFFAOYSA-N	0	0	1000000		57-30-7
CCCCCCC1CCC(=O)O1	706-14-9	-6.43761	-6.73474	-6.47494	-6.5491	561	492	522	525	471	430	3	3	706-14-9	0	1000000		-6.47494		-6.5491		0.0935397	0.192314	0	0.486392	0						-0.789431	0.454103	0.312291	-0.374389	706-14-9	2109	22109	DTXSID4022109	gamma-Decanolactone	CCCCCCC1CCC(=O)O1	?	InChI=1S/C10H18O2/c1-2-3-4-5-6-9-7-8-10(11)12-9/h9H,2-8H2,1H3	IFYYFLINQYPWGJ-UHFFFAOYSA-N	0	0	1000000		706-14-9
CC1(C)C2CC(CC2)C1=C	79-92-5	-5.74855	-6.13321	-6.47478	-6.11885	692	603	523	606	584	530	3	3	79-92-5	0	1000000		-6.47478		-6.11885		0.0935296	0.192318	0	0.486329	0						-0.790451	0.45364	0.312072	-0.374071	79-92-5	6488	26488	DTXSID8026488	Camphene	CC1(C)C2CC(CC2)C1=C	?	InChI=1S/C10H16/c1-7-8-4-5-9(6-8)10(7,2)3/h8-9H,1,4-6H2,2-3H3	CRPUJAZIXJMDBK-UHFFFAOYSA-N	0	0	1000000		79-92-5
Cc1ccc(cc1)S(=O)(=O)NCl	7080-50-4	-6.85614	-6.95374	-6.47341	-6.76109	481	435	524	480	412	379	3	3	7080-50-4	0	1000000		-6.47341		-6.76109		0.0934466	0.192351	0	0.485814	0						-0.798847	0.449848	0.310272	-0.371458	7080-50-4	20795	40795	DTXSID6040795	Chloramine-T trihydrate	Cc1ccc(cc1)S(=O)(=O)NCl	[Na+].O.O.O	InChI=1S/C7H8ClNO2S/c1-6-2-4-7(5-3-6)12(10,11)9-8/h2-5,9H,1H3	NXTVQNIVUKXOIL-UHFFFAOYSA-N	0	0	1000000		7080-50-4
CC1=CC(=O)NC(=S)N1	56-04-2	-3.89538	-3.99842	-6.4645	-4.7861	940	903	525	789.333	815	787	1	3	56-04-2	0	1000000		-6.4645		-4.7861		0.0929084	0.192562	0	0.482485	0						-0.853307	0.426004	0.29874	-0.354876	56-04-2	890	20890	DTXSID2020890	6-Methyl-2-thiouracil	CC1=CC(=O)NC(=S)N1	?	InChI=1S/C5H6N2OS/c1-3-2-4(8)7-5(9)6-3/h2H,1H3,(H2,6,7,8,9)	HWGBHCRJGXAGEU-UHFFFAOYSA-N	0	0	1000000		56-04-2
	614-45-9	0	-6.57727	-6.46136	-4.34621	1137	525	526	729.333	716	854	2	2	614-45-9	0	1000000		-6.46136		-4.34621		0.0927188	0.192636	0	0.481316	0						-0.872521	0.417897	0.29473	-0.349175	614-45-9	4699	24699	DTXSID9024699	tert-Butyl perbenzoate	CC(C)(C)OOC(=O)c1ccccc1	?	InChI=1S/C11H14O3/c1-11(2,3)14-13-10(12)9-7-5-4-6-8-9/h4-8H,1-3H3	GJBRNHKUVLOCEB-UHFFFAOYSA-N	0	0	1000000		614-45-9
CN1[C@@H](CCC1=O)c1ccc[n]c1	486-56-6	-7.08238	-7.36859	-6.45662	-6.9692	431	358	527	438.667	357	338	3	3	486-56-6	0	1000000		-6.45662		-6.9692		0.0924332	0.192746	0	0.479559	0						-0.901494	0.405963	0.288744	-0.340722	486-56-6	27576	47576	DTXSID1047576	Cotinine	CN1[C@@H](CCC1=O)c1ccc[n]c1	?	InChI=1S/C10H12N2O/c1-12-9(4-5-10(12)13)8-3-2-6-11-7-8/h2-3,6-7,9H,4-5H2,1H3/t9-/m0/s1	UIKROCXWUNQSPJ-VIFPVBQESA-N	0	0	1000000		486-56-6
CC(=O)OC(C)c1ccccc1	93-92-5	-6.61965	-6.03149	-6.45425	-6.36846	527	630	528	561.667	525	472	3	3	93-92-5	0	1000000		-6.45425		-6.36846		0.0922902	0.192801	0	0.47868	0						-0.91602	0.400108	0.28577	-0.33655	93-92-5	21636	41636	DTXSID6041636	(+/-)-alpha-Methylbenzyl acetate	CC(=O)OC(C)c1ccccc1	?	InChI=1S/C10H12O2/c1-8(12-9(2)11)10-6-4-3-5-7-10/h3-8H,1-2H3	QUMXDOLUJCHOAY-UHFFFAOYSA-N	0	0	1000000		93-92-5
O[C@H](CO)[C@@H](O)[C@H](O)[C@@H](O)CO	50-70-4	-6.31562	-7.3477	-6.45148	-6.70493	589	360	529	492.667	422	386	3	3	50-70-4	0	1000000		-6.45148		-6.70493		0.0921235	0.192865	0	0.477657	0						-0.932949	0.393392	0.282327	-0.331741	50-70-4	3588	23588	DTXSID5023588	D-Glucitol	O[C@H](CO)[C@@H](O)[C@H](O)[C@@H](O)CO	?	InChI=1S/C6H14O6/c7-1-3(9)5(11)6(12)4(10)2-8/h3-12H,1-2H2/t3-,4+,5-,6-/m1/s1	FBPFZTCFMRRESA-JGWLITMVSA-N	0	0	1000000		50-70-4
Oc1ccccc1C=O	90-02-8	-5.79136	-6.21389	-6.44892	-6.15139	684	587	530	600.333	577	520	3	3	90-02-8	0	1000000		-6.44892		-6.15139		0.0919696	0.192924	0	0.476714	0						-0.948597	0.387284	0.279167	-0.327348	90-02-8	1792	21792	DTXSID1021792	Salicylaldehyde	Oc1ccccc1C=O	?	InChI=1S/C7H6O2/c8-5-6-3-1-2-4-7(6)9/h1-5,9H	SMQUZDBALVYZAC-UHFFFAOYSA-N	0	0	1000000		90-02-8
Cc1cc(ccc1)C(=O)N(CC)CC	134-62-3	-6.97901	-7.40214	-6.44322	-6.94146	457	352	531	446.667	366	348	3	3	134-62-3	0	1000000		-6.44322		-6.94146		0.0916273	0.193053	0	0.474621	0						-0.983435	0.374024	0.272211	-0.317744	134-62-3	1995	21995	DTXSID2021995	DEET	Cc1cc(ccc1)C(=O)N(CC)CC	?	InChI=1S/C12H17NO/c1-4-13(5-2)12(14)11-8-6-7-10(3)9-11/h6-9H,4-5H2,1-3H3	MMOXZBCLCQITDF-UHFFFAOYSA-N	0	0	1000000		134-62-3
CCCOC(=O)c1ccc(O)cc1	94-13-3	-6.20628	-6.36347	-6.44186	-6.33721	606	561	532	566.333	531	481	3	3	94-13-3	0	1000000		-6.44186		-6.33721		0.0915457	0.193084	0	0.474123	0						-0.991746	0.370929	0.270567	-0.315488	94-13-3	2527	22527	DTXSID4022527	Propylparaben	CCCOC(=O)c1ccc(O)cc1	?	InChI=1S/C10H12O3/c1-2-7-13-10(12)8-3-5-9(11)6-4-8/h3-6,11H,2,7H2,1H3	QELSKZZBTMNZEB-UHFFFAOYSA-N	0	0	1000000		94-13-3
OCCOc1ccccc1	122-99-6	-5.76395	-5.97215	-6.42886	-6.05499	690	638	535	621	600	546	3	3	122-99-6	0	1000000		-6.42886		-6.05499		0.0907665	0.193374	0	0.469384	0						-1.07126	0.342578	0.255164	-0.294592	122-99-6	1976	21976	DTXSID9021976	2-Phenoxyethanol	OCCOc1ccccc1	?	InChI=1S/C8H10O2/c9-6-7-10-8-4-2-1-3-5-8/h1-5,9H,6-7H2	QCDWFXQBSFUVSP-UHFFFAOYSA-N	0	0	1000000		122-99-6
CC1=CCC2CC1C2(C)C	80-56-8	-5.60132	-6.8555	-6.42464	-6.29382	715	458	536	569.667	537	493	3	3	80-56-8	0	1000000		-6.42464		-6.29382		0.0905138	0.193466	0	0.467854	0						-1.09709	0.33384	0.250285	-0.288062	80-56-8	6501	26501	DTXSID4026501	alpha-Pinene	CC1=CCC2CC1C2(C)C	?	InChI=1S/C10H16/c1-7-4-5-8-6-9(7)10(8,2)3/h4,8-9H,5-6H2,1-3H3	GRWFGVWFFZKLTI-UHFFFAOYSA-N	0	0	1000000		80-56-8
Cc1cccc(CC)c1N	24549-06-2	-6.05004	-6.78071	-6.42089	-6.41721	634	478	537	549.667	507	462	3	3	24549-06-2	0	1000000		-6.42089		-6.41721		0.0902895	0.193547	0	0.466498	0						-1.12006	0.326262	0.246001	-0.282364	24549-06-2	7833	27833	DTXSID7027833	2-Ethyl-6-methylaniline	Cc1cccc(CC)c1N	?	InChI=1S/C9H13N/c1-3-8-6-4-5-7(2)9(8)10/h4-6H,3,10H2,1-2H3	JJVKJJNCIILLRP-UHFFFAOYSA-N	0	0	1000000		24549-06-2
CCc1ccc(O)cc1	123-07-9	-6.7162	-6.46245	-6.41632	-6.53166	503	544	538	528.333	480	437	3	3	123-07-9	0	1000000		-6.41632		-6.53166		0.0900174	0.193645	0	0.464857	0						-1.14795	0.317287	0.240864	-0.275574	123-07-9	1977	21977	DTXSID4021977	4-Ethylphenol	CCc1ccc(O)cc1	?	InChI=1S/C8H10O/c1-2-7-3-5-8(9)6-4-7/h3-6,9H,2H2,1H3	HXDOZKJGKXYMEW-UHFFFAOYSA-N	0	0	1000000		123-07-9
CC(CCO)CCC=C(C)C	106-22-9	-5.84428	-6.17904	-6.40914	-6.14415	677	596	539	604	580	523	3	3	106-22-9	0	1000000		-6.40914		-6.14415		0.0895892	0.193798	0	0.462282	0						-1.19189	0.303646	0.232921	-0.265165	106-22-9	6726	26726	DTXSID3026726	Citronellol	CC(CCO)CCC=C(C)C	?	InChI=1S/C10H20O/c1-9(2)5-4-6-10(3)7-8-11/h5,10-11H,4,6-8H2,1-3H3	QMVPMAAFGQKVCJ-UHFFFAOYSA-N	0	0	1000000		106-22-9
Cc1ccc(C)c(O)c1C	2416-94-6	-6.7591	-6.94047	-6.40064	-6.70007	498	441	540	493	424	387	3	3	2416-94-6	0	1000000		-6.40064		-6.70007		0.089084	0.193975	0	0.459255	0						-1.24385	0.288271	0.223766	-0.253301	2416-94-6	2187	22187	DTXSID6022187	2,3,6-Trimethylphenol	Cc1ccc(C)c(O)c1C	?	InChI=1S/C9H12O/c1-6-4-5-7(2)9(10)8(6)3/h4-5,10H,1-3H3	QQOMQLYQAXGHSU-UHFFFAOYSA-N	0	0	1000000		2416-94-6
OC(=O)CCCCCCCCC(O)=O	111-20-6	-5.1388	-5.4685	-6.38944	-5.66558	775	703	541	673	668	630	3	3	111-20-6	0	1000000		-6.38944		-5.66558		0.0884196	0.194204	0	0.455292	0						-1.31237	0.26918	0.21209	-0.238371	111-20-6	6867	26867	DTXSID7026867	Decanedioic acid	OC(=O)CCCCCCCCC(O)=O	?	InChI=1S/C10H18O4/c11-9(12)7-5-3-1-2-4-6-8-10(13)14/h1-8H2,(H,11,12)(H,13,14)	CXMXRPHRNRROMY-UHFFFAOYSA-N	0	0	1000000		111-20-6
CCC(C)(C)C1CCC(CC1)OC	199584-38-8	-7.41981	-7.4547	-6.38106	-7.08519	372	346	542	420	331	314	3	3	199584-38-8	0	1000000		-6.38106		-7.08519		0.0879241	0.194371	0	0.452351	0						-1.36361	0.255736	0.203654	-0.227722	199584-38-8	28162	48187	DTXSID0048187	1-Methoxy-4-tert-pentylcyclohexane	CCC(C)(C)C1CCC(CC1)OC	?	InChI=1S/C12H24O/c1-5-12(2,3)10-6-8-11(13-4)9-7-10/h10-11H,5-9H2,1-4H3	AJULSUVNFQEPHC-UHFFFAOYSA-N	0	0	1000000		199584-38-8
Nc1cc(Cl)cc(Cl)c1	626-43-7	-6.64255	-7.00198	-6.37163	-6.67205	524	431	543	499.333	428	390	3	3	626-43-7	0	1000000		-6.37163		-6.67205		0.0873674	0.194556	0	0.449061	0						-1.42131	0.241397	0.194456	-0.216237	626-43-7	10307	30307	DTXSID7030307	3,5-Dichloroaniline	Nc1cc(Cl)cc(Cl)c1	?	InChI=1S/C6H5Cl2N/c7-4-1-5(8)3-6(9)2-4/h1-3H,9H2	UQRLKWGPEVNVHT-UHFFFAOYSA-N	0	0	1000000		626-43-7
Cc1ccc(cc1N=C=O)N=C=O	584-84-9	-6.4501	-6.59352	-6.36981	-6.47114	559	520	544	541	495	449	3	3	584-84-9	0	1000000		-6.36981		-6.47114		0.0872606	0.194591	0	0.448431	0						-1.4324	0.238735	0.192725	-0.214091	584-84-9	1361	26156	DTXSID7026156	Toluene-2,4-diisocyanate	Cc1ccc(cc1N=C=O)N=C=O	?	InChI=1S/C9H6N2O2/c1-7-2-3-8(10-5-12)4-9(7)11-6-13/h2-4H,1H3	DVKJHBMWWAPEIU-UHFFFAOYSA-N	0	0	1000000		584-84-9
COC(=O)NS(=O)(=O)c1ccc(N)cc1	3337-71-1	-6.46327	-6.46707	-6.36705	-6.43246	554	541	545	546.667	503	458	3	3	3337-71-1	0	1000000		-6.36705		-6.43246		0.0870978	0.194644	0	0.447473	0						-1.44931	0.234733	0.190108	-0.210855	3337-71-1	3890	23890	DTXSID8023890	Asulam	COC(=O)NS(=O)(=O)c1ccc(N)cc1	?	InChI=1S/C8H10N2O4S/c1-14-8(11)10-15(12,13)7-4-2-6(9)3-5-7/h2-5H,9H2,1H3,(H,10,11)	VGPYEHKOIGNJKV-UHFFFAOYSA-N	0	0	1000000		3337-71-1
O=C(Cl)c1cc(ccc1)C(=O)Cl	99-63-8	-6.80315	-4.58163	-6.36536	-5.91671	490	822	546	619.333	598	579	2	3	99-63-8	0	1000000		-6.36536		-5.91671		0.0869984	0.194676	0	0.446888	0						-1.45965	0.232319	0.188522	-0.208897	99-63-8	6641	26641	DTXSID3026641	1,3-Benzenedicarbonyl dichloride	O=C(Cl)c1cc(ccc1)C(=O)Cl	?	InChI=1S/C8H4Cl2O2/c9-7(11)5-2-1-3-6(4-5)8(10)12/h1-4H	FDQSRULYDNDXQB-UHFFFAOYSA-N	0	0	1000000		99-63-8
CC(O)COc1ccccc1	770-35-4	-6.0851	-6.58285	-6.36381	-6.34392	628	524	547	566.333	531	477	3	3	770-35-4	0	1000000		-6.36381		-6.34392		0.0869072	0.194706	0	0.446352	0						-1.46913	0.230127	0.187076	-0.207117	770-35-4	7312	27312	DTXSID9027312	1-Phenoxy-2-propanol	CC(O)COc1ccccc1	?	InChI=1S/C9H12O2/c1-8(10)7-11-9-5-3-2-4-6-9/h2-6,8,10H,7H2,1H3	IBLKWZIFZMJLFL-UHFFFAOYSA-N	0	0	1000000		770-35-4
	99-85-4	0	-7.39829	-6.36248	-4.58692	1137	353	549	679.667	677	825	2	2	99-85-4	0	1000000		-6.36248		-4.58692		0.0868291	0.194731	0	0.445893	0						-1.47725	0.228264	0.185843	-0.205602	99-85-4	21210	41210	DTXSID6041210	gamma-Terpinene	CC1CC=C(CC=1)C(C)C	?	InChI=1S/C10H16/c1-8(2)10-6-4-9(3)5-7-10/h4,7-8H,5-6H2,1-3H3	YKFLAYDHMOASIY-UHFFFAOYSA-N	0	0	1000000		99-85-4
CCC(=O)c1ccc(Cl)cc1	6285-05-8	-6.65719	-6.81131	-6.35639	-6.6083	520	471	550	513.667	456	415	3	3	6285-05-8	0	1000000		-6.35639		-6.6083		0.0864714	0.194845	0	0.443795	0						-1.51451	0.219916	0.180272	-0.198782	6285-05-8	28178	48203	DTXSID1048203	Ethyl 4-chlorophenyl ketone	CCC(=O)c1ccc(Cl)cc1	?	InChI=1S/C9H9ClO/c1-2-9(11)7-3-5-8(10)6-4-7/h3-6H,2H2,1H3	ADCYRBXQAJXJTD-UHFFFAOYSA-N	0	0	1000000		6285-05-8
O=C1NC(=O)c2ccccc12	85-41-6	-6.77911	-6.94964	-6.34807	-6.69227	492	437	551	493.333	425	388	3	3	85-41-6	0	1000000		-6.34807		-6.69227		0.0859839	0.194999	0	0.440946	0						-1.56539	0.209007	0.172875	-0.189799	85-41-6	6514	26514	DTXSID3026514	Phthalimide	O=C1NC(=O)c2ccccc12	?	InChI=1S/C8H5NO2/c10-7-5-3-1-2-4-6(5)8(11)9-7/h1-4H,(H,9,10,11)	XKJCHHZQLQNZHY-UHFFFAOYSA-N	0	0	1000000		85-41-6
Clc1c(Cl)cccc1Cl	87-61-6	-6.88108	-6.93817	-6.34706	-6.7221	475	444	552	490.333	420	385	3	3	87-61-6	0	1000000		-6.34706		-6.7221		0.0859247	0.195017	0	0.440601	0						-1.57157	0.207719	0.171993	-0.188734	87-61-6	6193	26193	DTXSID8026193	1,2,3-Trichlorobenzene	Clc1c(Cl)cccc1Cl	?	InChI=1S/C6H3Cl3/c7-4-2-1-3-5(8)6(4)9/h1-3H	RELMFMZEBKVZJC-UHFFFAOYSA-N	0	0	1000000		87-61-6
O=C1NC(=O)C2CC=CCC12	85-40-5	-6.43984	-6.82225	-6.34143	-6.53451	560	467	553	526.667	474	436	3	3	85-40-5	0	1000000		-6.34143		-6.53451		0.0855955	0.195119	0	0.438684	0						-1.60601	0.200687	0.167143	-0.182894	85-40-5	6513	26513	DTXSID8026513	1,2,3,6-Tetrahydrophthalimide	O=C1NC(=O)C2CC=CCC12	?	InChI=1S/C8H9NO2/c10-7-5-3-1-2-4-6(5)8(11)9-7/h1-2,5-6H,3-4H2,(H,9,10,11)	CIFFBTOJCKSRJY-UHFFFAOYSA-N	0	0	1000000		85-40-5
COc1ccc(CC=C)cc1OC	93-15-2	-6.38128	-6.94665	-6.33334	-6.55376	581	439	554	524.667	469	429	3	3	93-15-2	0	1000000		-6.33334		-6.55376		0.0851237	0.195262	0	0.435945	0						-1.65547	0.191003	0.160371	-0.174796	93-15-2	5607	25607	DTXSID5025607	Methyleugenol	COc1ccc(CC=C)cc1OC	?	InChI=1S/C11H14O2/c1-4-5-9-6-7-10(12-2)11(8-9)13-3/h4,6-8H,1,5H2,2-3H3	ZYEMGPIYFIJGTP-UHFFFAOYSA-N	0	0	1000000		93-15-2
COC(=O)Nc1[nH]c2ccccc2[n]1	10605-21-7	-6.90896	-6.74567	-6.31758	-6.6574	470	490	555	505	441	396	3	3	10605-21-7	0	1000000		-6.31758		-6.6574		0.0842075	0.195533	0	0.430656	0						-1.75184	0.173455	0.147816	-0.159953	10605-21-7	4729	24729	DTXSID4024729	Carbendazim	COC(=O)Nc1[nH]c2ccccc2[n]1	?	InChI=1S/C9H9N3O2/c1-14-9(13)12-8-10-6-4-2-3-5-7(6)11-8/h2-5H,1H3,(H2,10,11,12,13)	TWFZGCMQGLPBSX-UHFFFAOYSA-N	0	0	1000000		10605-21-7
c1[n]c(c[s]1)-c1[nH]c2ccccc2[n]1	148-79-8	-7.07363	-6.90388	-6.31425	-6.76392	435	447	556	479.333	408	377	3	3	148-79-8	0	1000000		-6.31425		-6.76392		0.0840145	0.195589	0	0.429546	0						-1.7722	0.169958	0.145269	-0.156968	148-79-8	1337	21337	DTXSID0021337	Thiabendazole	c1[n]c(c[s]1)-c1[nH]c2ccccc2[n]1	?	InChI=1S/C10H7N3S/c1-2-4-8-7(3-1)12-10(13-8)9-5-14-6-11-9/h1-6H,(H,12,13)	WJCNZQLZVWNLKY-UHFFFAOYSA-N	0	0	1000000		148-79-8
N#Cc1c(Cl)cccc1Cl	1194-65-6	-7.24408	-7.31023	-6.31257	-6.95563	397	376	557	443.333	360	340	3	3	1194-65-6	0	1000000		-6.31257		-6.95563		0.0839167	0.195617	0	0.428985	0						-1.78252	0.168213	0.143992	-0.155475	1194-65-6	12365	32365	DTXSID5032365	Dichlobenil	N#Cc1c(Cl)cccc1Cl	?	InChI=1S/C7H3Cl2N/c8-6-2-1-3-7(9)5(6)4-10/h1-3H	YOYAIZYFCNQIRF-UHFFFAOYSA-N	0	0	1000000		1194-65-6
OCCc1ccccc1	60-12-8	-6.47483	-6.55397	-6.3115	-6.44677	547	527	558	544	499	456	3	3	60-12-8	0	1000000		-6.3115		-6.44677		0.0838552	0.195635	0	0.428631	0						-1.78903	0.167123	0.143192	-0.154541	60-12-8	6342	26342	DTXSID9026342	2-Phenylethanol	OCCc1ccccc1	?	InChI=1S/C8H10O/c9-7-6-8-4-2-1-3-5-8/h1-5,9H,6-7H2	WRMNZCZEMHIOCP-UHFFFAOYSA-N	0	0	1000000		60-12-8
ClC(Cl)(Cl)c1ccccc1	98-07-7	-6.96908	-7.53472	-6.30834	-6.93738	459	323	559	447	370	350	3	3	98-07-7	0	1000000		-6.30834		-6.93738		0.083672	0.195687	0	0.427581	0						-1.80839	0.163918	0.140833	-0.151792	98-07-7	148	20148	DTXSID1020148	Benzotrichloride	ClC(Cl)(Cl)c1ccccc1	?	InChI=1S/C7H5Cl3/c8-7(9,10)6-4-2-1-3-5-6/h1-5H	XEMRAKSQROQPBR-UHFFFAOYSA-N	0	0	1000000		98-07-7
Cc1ccc(S)cc1	106-45-6	-6.66937	-6.73794	-6.30667	-6.57133	519	491	560	523.333	468	425	3	3	106-45-6	0	1000000		-6.30667		-6.57133		0.0835755	0.195714	0	0.427029	0						-1.81859	0.162255	0.139604	-0.150362	106-45-6	28163	48188	DTXSID5048188	4-Thiocresol	Cc1ccc(S)cc1	?	InChI=1S/C7H8S/c1-6-2-4-7(8)5-3-6/h2-5,8H,1H3	WLHCBQAPPJAULW-UHFFFAOYSA-N	0	0	1000000		106-45-6
CC1=CC[C@H](CC1=O)C(C)=C	6485-40-1	-6.85064	-6.74773	-6.29834	-6.63223	483	488	561	510.667	452	407	3	3	6485-40-1	0	1000000		-6.29834		-6.63223		0.0830945	0.195848	0	0.42428	0						-1.86954	0.154194	0.133595	-0.143403	6485-40-1	21413	41413	DTXSID7041413	R-(-)-Carvone	CC1=CC[C@H](CC1=O)C(C)=C	?	InChI=1S/C10H14O/c1-7(2)9-5-4-8(3)10(11)6-9/h4,9H,1,5-6H2,2-3H3/t9-/m1/s1	ULDHMXUKGWMISQ-SECBINFHSA-N	0	0	1000000		6485-40-1
Oc1cc(Cl)ccc1Cl	583-78-8	-6.46148	-6.94896	-6.29716	-6.5692	556	438	562	518.667	462	426	3	3	583-78-8	0	1000000		-6.29716		-6.5692		0.0830264	0.195867	0	0.423891	0						-1.87677	0.153083	0.13276	-0.14244	583-78-8	5003	25003	DTXSID7025003	2,5-Dichlorophenol	Oc1cc(Cl)ccc1Cl	?	InChI=1S/C6H4Cl2O/c7-4-1-2-5(8)6(9)3-4/h1-3,9H	RANCECPPZPIPNO-UHFFFAOYSA-N	0	0	1000000		583-78-8
N#C/N=C1\SCCN\1Cc1ccc(Cl)[n]c1	111988-49-9	-6.94929	-7.00164	-6.29567	-6.74887	463	432	563	486	417	382	3	3	111988-49-9	0	1000000		-6.29567		-6.74887		0.082941	0.19589	0	0.423405	0						-1.88583	0.151702	0.13172	-0.141241	111988-49-9	14961	34961	DTXSID7034961	Thiacloprid	N#C/N=C1\SCCN\1Cc1ccc(Cl)[n]c1	?	InChI=1S/C10H9ClN4S/c11-9-2-1-8(5-13-9)6-15-3-4-16-10(15)14-7-12/h1-2,5H,3-4,6H2/b14-10-	HOKKPVIRMVDYPB-UVTDQMKNSA-N	0	0	1000000		111988-49-9
CCc1cccc(O)c1	620-17-7	-6.82067	-6.79811	-6.29295	-6.63724	486	472	564	507.333	446	403	3	3	620-17-7	0	1000000		-6.29295		-6.63724		0.0827839	0.195933	0	0.42251	0						-1.90252	0.149193	0.129824	-0.13906	620-17-7	2480	22480	DTXSID0022480	3-Ethylphenol	CCc1cccc(O)c1	?	InChI=1S/C8H10O/c1-2-7-4-3-5-8(9)6-7/h3-6,9H,2H2,1H3	HMNKTRSOROOSPP-UHFFFAOYSA-N	0	0	1000000		620-17-7
O=C1NC=C(F)C(=O)N1	51-21-8	-4.02919	-3.95122	-6.28531	-4.75524	928	909	565	800.667	842	794	1	3	51-21-8	0	1000000		-6.28531		-4.75524		0.0823448	0.196052	0	0.420016	0						-1.94923	0.142384	0.124638	-0.133117	51-21-8	634	20634	DTXSID2020634	5-Fluorouracil	O=C1NC=C(F)C(=O)N1	?	InChI=1S/C4H3FN2O2/c5-2-1-6-4(9)7-3(2)8/h1H,(H2,6,7,8,9)	GHASVSINZRGABV-UHFFFAOYSA-N	0	0	1000000		51-21-8
OCC=Cc1ccccc1	104-54-1	-6.61655	-6.69532	-6.28133	-6.53107	529	500	566	531.667	483	438	3	3	104-54-1	0	1000000		-6.28133		-6.53107		0.0821165	0.196112	0	0.418723	0						-1.97355	0.138963	0.122008	-0.130118	104-54-1	21491	41491	DTXSID9041491	3-Phenyl-2-propen-1-ol	OCC=Cc1ccccc1	?	InChI=1S/C9H10O/c10-8-4-7-9-5-2-1-3-6-9/h1-7,10H,8H2	OOCCDEMITAIZTP-UHFFFAOYSA-N	0	0	1000000		104-54-1
OC(=O)CN(CC(O)=O)CCN(CC(O)=O)CC(O)=O	15708-41-5	-6.87367	-7.10578	-6.28032	-6.75326	477	407	567	483.667	415	381	3	3	15708-41-5	0	1000000		-6.28032		-6.75326		0.0820583	0.196127	0	0.418393	0						-1.97976	0.138102	0.121344	-0.129362	15708-41-5	7774	27774	DTXSID5027774	Ethylenediaminetetraacetic acid ferric sodium salt	OC(=O)CN(CC(O)=O)CCN(CC(O)=O)CC(O)=O	[Fe+3].[Na+]	InChI=1S/C10H16N2O8/c13-7(14)3-11(4-8(15)16)1-2-12(5-9(17)18)6-10(19)20/h1-6H2,(H,13,14)(H,15,16)(H,17,18)(H,19,20)	KCXVZYZYPLLWCC-UHFFFAOYSA-N	0	0	1000000		15708-41-5
Cc1cc(C)c(C)cc1C	95-93-2	-6.8702	-7.59378	-6.27988	-6.91462	478	308	568	451.333	378	352	3	3	95-93-2	0	1000000		-6.27988		-6.91462		0.0820334	0.196134	0	0.418252	0						-1.98242	0.137736	0.121061	-0.12904	95-93-2	9124	29124	DTXSID1029124	1,2,4,5-Tetramethylbenzene	Cc1cc(C)c(C)cc1C	?	InChI=1S/C10H14/c1-7-5-9(3)10(4)6-8(7)2/h5-6H,1-4H3	SQNZJJAZBFDUTD-UHFFFAOYSA-N	0	0	1000000		95-93-2
CCOC(=O)c1ccc(O)cc1	120-47-8	-6.30561	-6.44098	-6.27561	-6.34074	590	546	569	568.333	534	479	3	3	120-47-8	0	1000000		-6.27561		-6.34074		0.0817886	0.196198	0	0.416868	0						-2.00855	0.134182	0.118308	-0.125912	120-47-8	2528	22528	DTXSID9022528	Ethylparaben	CCOC(=O)c1ccc(O)cc1	?	InChI=1S/C9H10O3/c1-2-12-9(11)7-3-5-8(10)6-4-7/h3-6,10H,2H2,1H3	NUVBSKCKDOMJSU-UHFFFAOYSA-N	0	0	1000000		120-47-8
C(c1ccccc1)[n+]1cccc2ccccc12	15619-48-4	-6.90769	-6.67873	-6.2725	-6.61964	471	503	570	514.667	457	412	3	3	15619-48-4	0	1000000		-6.2725		-6.61964		0.0816109	0.196244	0	0.415865	0						-2.02754	0.131659	0.116341	-0.123685	15619-48-4	24593	44593	DTXSID8044593	1-Benzylquinolinium chloride	C(c1ccccc1)[n+]1cccc2ccccc12	[Cl-]	InChI=1S/C16H14N/c1-2-7-14(8-3-1)13-17-12-6-10-15-9-4-5-11-16(15)17/h1-12H,13H2/q+1	VQGBPCIONNQYIL-UHFFFAOYSA-N	0	0	1000000		15619-48-4
OC[C@@H](O)[C@@H](O)[C@H](O)C=O	147-81-9	-6.21898	-6.06983	-6.27152	-6.18678	603	620	571	598	576	517	3	3	147-81-9	0	1000000		-6.27152		-6.18678		0.0815544	0.196258	0	0.415546	0						-2.03359	0.130865	0.115721	-0.122983	147-81-9	21610	41610	DTXSID8041610	Arabinose	OC[C@@H](O)[C@@H](O)[C@H](O)C=O	?	InChI=1S/C5H10O5/c6-1-3(8)5(10)4(9)2-7/h1,3-5,7-10H,2H2/t3-,4-,5+/m1/s1	PYMYPHUHKUWMLA-WDCZJNDASA-N	1.84e-08	0	1000000		147-81-9
CC1(C)[C@H]2C[C@@H]1CCC2=C	18172-67-3	-6.42915	-6.56535	-6.26097	-6.41849	563	526	572	553.667	515	461	3	3	18172-67-3	0	1000000		-6.26097		-6.41849		0.0809525	0.19641	0	0.412161	0						-2.09808	0.122691	0.109283	-0.115729	18172-67-3	21184	41184	DTXSID1041184	(-)-beta-Pinene	CC1(C)[C@H]2C[C@@H]1CCC2=C	?	InChI=1S/C10H16/c1-7-4-5-8-6-9(7)10(8,2)3/h8-9H,1,4-6H2,2-3H3/t8-,9-/m0/s1	WTARULDDTDQWMU-IUCAKERBSA-N	0	0	1000000		18172-67-3
c1cccc2[n]cccc21	91-22-5	-7.03131	-7.03549	-6.25923	-6.77534	442	424	573	479.667	411	376	3	3	91-22-5	0	1000000		-6.25923		-6.77534		0.0808533	0.196435	0	0.411604	0						-2.10873	0.121392	0.108251	-0.114571	91-22-5	1798	21798	DTXSID1021798	Quinoline	c1cccc2[n]cccc21	?	InChI=1S/C9H7N/c1-2-6-9-8(4-1)5-3-7-10-9/h1-7H	SMWDFEZZVXVKRB-UHFFFAOYSA-N	0	0	1000000		91-22-5
Cc1cc(O)ccc1C	95-65-8	-6.70818	-6.88246	-6.25759	-6.61607	506	453	574	511	453	413	3	3	95-65-8	0	1000000		-6.25759		-6.61607		0.0807599	0.196458	0	0.411081	0						-2.11876	0.12018	0.107286	-0.113489	95-65-8	4062	24062	DTXSID4024062	3,4-Dimethylphenol	Cc1cc(O)ccc1C	?	InChI=1S/C8H10O/c1-6-3-4-8(9)5-7(6)2/h3-5,9H,1-2H3	YCOXTKKNXUZSKD-UHFFFAOYSA-N	0	0	1000000		95-65-8
O[C@@H](CO)[C@H](O)[C@@H](O)[C@H](O)CO	6706-59-8	-7.74497	-7.46125	-6.23522	-7.14715	318	344	575	412.333	316	300	3	3	6706-59-8	0	1000000		-6.23522		-7.14715		0.0794917	0.196758	0	0.404006	0						-2.25555	0.104816	0.0948716	-0.0996785	6706-59-8	22096	42096	DTXSID4042096	L-Glucitol	O[C@@H](CO)[C@H](O)[C@@H](O)[C@H](O)CO	?	InChI=1S/C6H14O6/c7-1-3(9)5(11)6(12)4(10)2-8/h3-12H,1-2H2/t3-,4+,5-,6-/m0/s1	FBPFZTCFMRRESA-FSIIMWSLSA-N	0	0	1000000		6706-59-8
CC(C)OC(=O)Nc1cccc(Cl)c1	101-21-3	-7.32569	-7.26883	-6.22502	-6.93984	384	383	576	447.667	372	349	3	3	101-21-3	0	166.12		-6.22502		-6.93984		0.078916	0.196888	0	0.400817	0						-2.31798	0.098472	0.0896445	-0.0939201	101-21-3	764	20764	DTXSID7020764	Chlorpropham	CC(C)OC(=O)Nc1cccc(Cl)c1	?	InChI=1S/C10H12ClNO2/c1-7(2)14-10(13)12-9-5-3-4-8(11)6-9/h3-7H,1-2H3,(H,12,13)	CWJSHJJYOPWUGX-UHFFFAOYSA-N	0.0667	0	166.12		101-21-3
CCCCC(COS(O)(=O)=O)CC	126-92-1	-6.61682	-6.75229	-6.22115	-6.53008	528	485	577	530	481	439	3	3	126-92-1	0	1000000		-6.22115		-6.53008		0.0786984	0.196935	0	0.399615	0						-2.34164	0.09617	0.0877328	-0.0918223	126-92-1	6033	26033	DTXSID1026033	Sodium ethasulfate	CCCCC(COS(O)(=O)=O)CC	[Na+]	InChI=1S/C8H18O4S/c1-3-5-6-8(4-2)7-12-13(9,10)11/h8H,3-7H2,1-2H3,(H,9,10,11)	MHGOKSLTIUHUBF-UHFFFAOYSA-N	6.46e-05	0	1000000		126-92-1
CC(C)Nc1[n]c(N)[n]c(Cl)[n]1	6190-65-4	-4.38281	-4.78272	-6.20728	-5.12427	872	799	578	749.667	743	726	1	3	6190-65-4	0	1000000		-6.20728		-5.12427		0.0779203	0.197101	0	0.395333	0						-2.42647	0.088348	0.0811762	-0.0846609	6190-65-4	17494	37494	DTXSID5037494	Deethylatrazine	CC(C)Nc1[n]c(N)[n]c(Cl)[n]1	?	InChI=1S/C6H10ClN5/c1-3(2)9-6-11-4(7)10-5(8)12-6/h3H,1-2H3,(H3,8,9,10,11,12)	DFWFIQKMSFGDCQ-UHFFFAOYSA-N	0	0	1000000		6190-65-4
CC1=CC[C@H]2C[C@@H]1C2(C)C	7785-26-4	-5.47742	-6.25362	-6.20464	-5.97856	732	576	579	629	616	564	3	3	7785-26-4	0	1000000		-6.20464		-5.97856		0.0777727	0.197131	0	0.394523	0						-2.44261	0.0869333	0.0799804	-0.0833603	7785-26-4	9290	29290	DTXSID2029290	(-)-alpha-Pinene	CC1=CC[C@H]2C[C@@H]1C2(C)C	?	InChI=1S/C10H16/c1-7-4-5-8-6-9(7)10(8,2)3/h4,8-9H,5-6H2,1-3H3/t8-,9-/m0/s1	GRWFGVWFFZKLTI-IUCAKERBSA-N	7.39e-05	0	1000000		7785-26-4
CC1(C)C(=O)NC(=O)N1CO	116-25-6	-5.56625	-5.52633	-6.20417	-5.76558	722	697	580	666.333	658	612	3	3	116-25-6	0	1000000		-6.20417		-5.76558		0.0777464	0.197136	0	0.394379	0						-2.44549	0.0866837	0.079769	-0.0831305	116-25-6	15152	35152	DTXSID6035152	1-(Hydroxymethyl)-5,5-dimethylhydantoin	CC1(C)C(=O)NC(=O)N1CO	?	InChI=1S/C6H10N2O3/c1-6(2)4(10)7-5(11)8(6)3-9/h9H,3H2,1-2H3,(H,7,10,11)	SIQZJFKTROUNPI-UHFFFAOYSA-N	0	0	1000000		116-25-6
[O-][N+](=O)c1ccc(C=NN2CC(=O)NC2=O)o1	67-20-9	-7.02862	-6.78116	-6.20378	-6.67119	444	477	581	500.667	429	391	3	3	67-20-9	0	1000000		-6.20378		-6.67119		0.0777249	0.197141	0	0.394261	0						-2.44785	0.0864795	0.0795961	-0.0829426	67-20-9	972	20972	DTXSID7020972	Nitrofurantoin	[O-][N+](=O)c1ccc(C=NN2CC(=O)NC2=O)o1	?	InChI=1S/C8H6N4O5/c13-6-4-11(8(14)10-6)9-3-5-1-2-7(17-5)12(15)16/h1-3H,4H2,(H,10,13,14)/b9-3+	NXFQHRVNIOXGAQ-YCRREMRBSA-N	0	0	1000000		67-20-9
CC1CCC(CC=1)C(C)=C	138-86-3	-6.69257	-6.93982	-6.19855	-6.61031	509	442	582	511	453	414	3	3	138-86-3	0	1000000		-6.19855		-6.61031		0.0774327	0.1972	0	0.392661	0						-2.47985	0.0837559	0.077283	-0.0804327	138-86-3	9612	29612	DTXSID2029612	Limonene	CC1CCC(CC=1)C(C)=C	?	InChI=1S/C10H16/c1-8(2)10-6-4-9(3)5-7-10/h4,10H,1,5-7H2,2-3H3	XMGQYMWWDOXHJM-UHFFFAOYSA-N	0	0	1000000		138-86-3
COc1ccccc1O	90-05-1	-5.4671	-6.02657	-6.19388	-5.89585	733	632	583	649.333	639	586	3	3	90-05-1	0	1000000		-6.19388		-5.89585		0.0771727	0.197251	0	0.39124	0						-2.50838	0.0813998	0.0752726	-0.0782563	90-05-1	3113	23113	DTXSID0023113	2-Methoxyphenol	COc1ccccc1O	?	InChI=1S/C7H8O2/c1-9-7-5-3-2-4-6(7)8/h2-5,8H,1H3	LHGVFZTZFXWLCP-UHFFFAOYSA-N	0	0	1000000		90-05-1
Cc1ccc(cc1)S(N)(=O)=O	70-55-3	-5.89068	-6.76926	-6.18747	-6.28247	666	482	584	577.333	547	498	3	3	70-55-3	0	1000000		-6.18747		-6.28247		0.0768158	0.19732	0	0.389295	0						-2.54761	0.0782685	0.0725872	-0.0753565	70-55-3	9105	29105	DTXSID8029105	4-Toluenesulfonamide	Cc1ccc(cc1)S(N)(=O)=O	?	InChI=1S/C7H9NO2S/c1-6-2-4-7(5-3-6)11(8,9)10/h2-5H,1H3,(H2,8,9,10)	LMYRWZFENFIFIT-UHFFFAOYSA-N	0	0	1000000		70-55-3
Cc1cc(O)cc(C)c1	108-68-9	-6.59308	-6.749	-6.18703	-6.5097	534	486	585	535	489	443	3	3	108-68-9	0	1000000		-6.18703		-6.5097		0.0767912	0.197325	0	0.389161	0						-2.55032	0.0780565	0.0724048	-0.0751598	108-68-9	5148	25148	DTXSID1025148	3,5-Dimethylphenol	Cc1cc(O)cc(C)c1	?	InChI=1S/C8H10O/c1-6-3-7(2)5-8(9)4-6/h3-5,9H,1-2H3	TUAMRELNJMMDMT-UHFFFAOYSA-N	0	0	1000000		108-68-9
	136-60-7	0	-6.72025	-6.18558	-4.30194	1137	498	586	740.333	727	862	2	2	136-60-7	0	1000000		-6.18558		-4.30194		0.0767107	0.19734	0	0.388723	0						-2.55919	0.0773676	0.0718117	-0.0745206	136-60-7	20694	40694	DTXSID8040694	Butyl benzoate	CCCCOC(=O)c1ccccc1	?	InChI=1S/C11H14O2/c1-2-3-9-13-11(12)10-7-5-4-6-8-10/h4-8H,2-3,9H2,1H3	XSIFPSYPOVKYCO-UHFFFAOYSA-N	0	0	1000000		136-60-7
O=C(CBr)OCc1ccccc1	5437-45-6	-6.45637	-6.54607	-6.18445	-6.39563	557	529	587	557.667	521	466	3	3	5437-45-6	0	1000000		-6.18445		-6.39563		0.0766483	0.197352	0	0.388383	0						-2.56606	0.0768374	0.0713547	-0.0740284	5437-45-6	20343	40343	DTXSID4040343	Benzyl bromoacetate	O=C(CBr)OCc1ccccc1	?	InChI=1S/C9H9BrO2/c10-6-9(11)12-7-8-4-2-1-3-5-8/h1-5H,6-7H2	JHVLLYQQQYIWKX-UHFFFAOYSA-N	1.38e-05	0	1000000		5437-45-6
CCC(C)c1cc(cc(c1O)[N+]([O-])=O)[N+]([O-])=O	88-85-7	-6.49557	-6.78709	-6.18245	-6.48837	546	475	588	536.333	490	446	3	3	88-85-7	0	322.923		-6.18245		-6.48837		0.0765371	0.197373	0	0.387779	0						-2.57831	0.075902	0.0705473	-0.0731594	88-85-7	207	20207	DTXSID3020207	Dinoseb	CCC(C)c1cc(cc(c1O)[N+]([O-])=O)[N+]([O-])=O	?	InChI=1S/C10H12N2O5/c1-3-6(2)8-4-7(11(14)15)5-9(10(8)13)12(16)17/h4-6,13H,3H2,1-2H3	OWZPCEFYPSAJFR-UHFFFAOYSA-N	0.0426	0	322.923		88-85-7
Cc1cccc(O)c1C	526-75-0	-6.61073	-6.67497	-6.17891	-6.4882	530	504	589	541	495	447	3	3	526-75-0	0	1000000		-6.17891		-6.4882		0.0763409	0.19741	0	0.386713	0						-2.59997	0.0742759	0.0691405	-0.0716469	526-75-0	5143	25143	DTXSID6025143	2,3-Dimethylphenol	Cc1cccc(O)c1C	?	InChI=1S/C8H10O/c1-6-4-3-5-8(9)7(6)2/h3-5,9H,1-2H3	QWBBPBRQALCEIZ-UHFFFAOYSA-N	0	0	1000000		526-75-0
Cc1cc(O)c(C)cc1	95-87-4	-6.27882	-7.18236	-6.17641	-6.54586	594	396	590	526.667	474	433	3	3	95-87-4	0	1000000		-6.17641		-6.54586		0.0762024	0.197435	0	0.385962	0						-2.61526	0.0731485	0.0681625	-0.0705969	95-87-4	5145	25145	DTXSID6025145	2,5-Dimethylphenol	Cc1cc(O)c(C)cc1	?	InChI=1S/C8H10O/c1-6-3-4-7(2)8(9)5-6/h3-5,9H,1-2H3	NKTOLZVEWDHZMU-UHFFFAOYSA-N	0	0	1000000		95-87-4
COC(=O)c1ccccc1C(=O)OC	131-11-3	-6.64269	0	-6.16595	-4.26955	523	1094	591	736	723	864	2	2	131-11-3	0	1000000		-6.16595		-4.26955		0.0756245	0.197538	0	0.382835	0						-2.67924	0.0686152	0.0642095	-0.0663636	131-11-3	2455	22455	DTXSID3022455	Dimethyl phthalate	COC(=O)c1ccccc1C(=O)OC	?	InChI=1S/C10H10O4/c1-13-9(11)7-5-3-4-6-8(7)10(12)14-2/h3-6H,1-2H3	NIQCNGHVCWTJSM-UHFFFAOYSA-N	0	0	1000000		131-11-3
Cc1cc(Cl)ccc1O	1570-64-5	-6.64789	-6.74653	-6.16303	-6.51915	522	489	593	534.667	488	441	3	3	1570-64-5	0	1000000		-6.16303		-6.51915		0.0754637	0.197566	0	0.381968	0						-2.69709	0.0674017	0.0631456	-0.0652274	1570-64-5	2510	22510	DTXSID5022510	4-Chloro-2-methylphenol	Cc1cc(Cl)ccc1O	?	InChI=1S/C7H7ClO/c1-5-4-6(8)2-3-7(5)9/h2-4,9H,1H3	RHPUJHQBPORFGV-UHFFFAOYSA-N	0	0	1000000		1570-64-5
[O-][N+](=O)c1ccccc1O	88-75-5|824-39-5	-5.52337	-5.51515	-6.15552	-5.73135	727	699	594	673.333	670	622	3	3	88-75-5|824-39-5	0	1000000		-6.15552		-5.73135		0.0750509	0.197635	0	0.379745	0						-2.74299	0.0643778	0.060484	-0.0623904	88-75-5|824-39-5	1790|15616	21790|35616	DTXSID1021790|DTXSID5035616	2-Nitrophenol|Sodium 2-nitrophenolate	[O-][N+](=O)c1ccccc1O	?|[Na+]	InChI=1S/C6H5NO3/c8-6-4-2-1-3-5(6)7(9)10/h1-4,8H	IQUPABOKLQSFBK-UHFFFAOYSA-N	0	0	1000000		88-75-5|824-39-5
CC(=O)c1ccc(O)cc1	99-93-4	-6.53115	-6.34595	-6.15158	-6.34289	540	562	595	565.667	529	478	3	3	99-93-4	0	1000000		-6.15158		-6.34289		0.0748343	0.197671	0	0.378581	0						-2.76712	0.0628426	0.0591269	-0.060947	99-93-4	9133	29133	DTXSID0029133	4-Hydroxyacetophenone	CC(=O)c1ccc(O)cc1	?	InChI=1S/C8H8O2/c1-6(9)7-2-4-8(10)5-3-7/h2-5,10H,1H3	TXFPEBPIARQUIG-UHFFFAOYSA-N	0	0	1000000		99-93-4
CC(C)=CCCC(C)=CC=O	5392-40-5	-5.71475	-6.10385	-6.14449	-5.9877	699	612	596	635.667	624	561	3	3	5392-40-5	0	1000000		-6.14449		-5.9877		0.0744461	0.197732	0	0.3765	0						-2.81046	0.0601773	0.0567616	-0.0584362	5392-40-5	4836	24836	DTXSID6024836	3,7-Dimethyl-2,6-octadienal	CC(C)=CCCC(C)=CC=O	?	InChI=1S/C10H16O/c1-9(2)5-4-6-10(3)7-8-11/h5,7-8H,4,6H2,1-3H3	WTEVQBCEXWBHNA-UHFFFAOYSA-N	0	0	1000000		5392-40-5
Cc1ccc(N)cc1Cl	95-74-9	-6.67046	-6.13541	-6.13715	-6.31434	518	602	598	572.667	541	487	3	3	95-74-9	0	1000000		-6.13715		-6.31434		0.0740451	0.197794	0	0.374355	0						-2.85536	0.057535	0.0544049	-0.0559408	95-74-9	286	20286	DTXSID0020286	3-Chloro-4-methylaniline	Cc1ccc(N)cc1Cl	?	InChI=1S/C7H8ClN/c1-5-2-3-6(9)4-7(5)8/h2-4H,9H2,1H3	RQKFYFNZSHWXAW-UHFFFAOYSA-N	0	0	1000000		95-74-9
O=C1N(Cl)C(=O)NC(=O)N1Cl	2782-57-2|2893-78-9|2244-21-5|51580-86-0	-4.15446	-4.06151	-6.13583	-4.78393	909	894	599	800.667	842	789	1	3	2782-57-2|2893-78-9|2244-21-5|51580-86-0	0	1000000		-6.13583		-4.78393		0.073973	0.197804	0	0.37397	0						-2.86345	0.0570718	0.0539904	-0.0555026	2782-57-2|2893-78-9|2244-21-5|51580-86-0	4993|4994|6178|9761	24993|24994|26178|29761	DTXSID8024993|DTXSID3024994|DTXSID5026178|DTXSID0029761	Troclosene|Sodium dichloroisocyanurate|Potassium dichloroisocyanurate|Sodium dichloro-s-triazinetrione dihydrate	O=C1N(Cl)C(=O)NC(=O)N1Cl	?|[Na+]|[K+]|O.O.[Na+]	InChI=1S/C3HCl2N3O3/c4-7-1(9)6-2(10)8(5)3(7)11/h(H,6,9,10)	CEJLBZWIKQJOAT-UHFFFAOYSA-N	0	0	1000000		2782-57-2|2893-78-9|2244-21-5|51580-86-0
Oc1ccc(cc1)C(O)=O	99-96-7	-6.89535	-5.94081	-6.13027	-6.32214	472	645	601	572.667	541	485	3	3	99-96-7	0	1000000		-6.13027		-6.32214		0.0736705	0.197849	0	0.372357	0						-2.89741	0.0551657	0.0522815	-0.0536978	99-96-7	6647	26647	DTXSID3026647	4-Hydroxybenzoic acid	Oc1ccc(cc1)C(O)=O	?	InChI=1S/C7H6O3/c8-6-3-1-5(2-4-6)7(9)10/h1-4,8H,(H,9,10)	FJKROLUGYXJWQN-UHFFFAOYSA-N	0	0	1000000		99-96-7
Oc1ccc(Cl)cc1Cl	120-83-2	-6.75102	-7.02132	-6.11689	-6.62974	499	428	602	509.667	450	409	3	3	120-83-2	0	1000000		-6.11689		-6.62974		0.072944	0.197949	0	0.368498	0						-2.97928	0.0508295	0.0483709	-0.0495799	120-83-2	439	20439	DTXSID1020439	2,4-Dichlorophenol	Oc1ccc(Cl)cc1Cl	?	InChI=1S/C6H4Cl2O/c7-4-1-2-6(9)5(8)3-4/h1-3,9H	HFZWRUODUSTPEG-UHFFFAOYSA-N	0	0	1000000		120-83-2
O=CCc1ccccc1	122-78-1	-6.01145	-6.26769	-6.11417	-6.13111	642	570	603	605	581	528	3	3	122-78-1	0	1000000		-6.11417		-6.13111		0.0727971	0.197969	0	0.36772	0						-2.99588	0.0499925	0.0476123	-0.048783	122-78-1	1483	21483	DTXSID3021483	Phenylacetaldehyde	O=CCc1ccccc1	?	InChI=1S/C8H8O/c9-7-6-8-4-2-1-3-5-8/h1-5,7H,6H2	DTUQWGWMVIHBKE-UHFFFAOYSA-N	0	0	1000000		122-78-1
Cc1cccc(C)c1O	576-26-1	-6.03349	-5.78542	-6.10275	-5.97389	637	668	604	636.333	625	565	3	3	576-26-1	0	1000000		-6.10275		-5.97389		0.0721808	0.198046	0	0.364464	0						-3.06573	0.0466197	0.0445431	-0.0455656	576-26-1	4063	24063	DTXSID9024063	2,6-Dimethylphenol	Cc1cccc(C)c1O	?	InChI=1S/C8H10O/c1-6-4-3-5-7(2)8(6)9/h3-5,9H,1-2H3	NXXYKOUNUYWIHA-UHFFFAOYSA-N	0	0	1000000		576-26-1
O=C1C=CC(=O)NN1	123-33-1	-3.42233	-3.59476	-6.10169	-4.37293	995	953	605	851	943	845	1	3	123-33-1	0	1000000		-6.10169		-4.37293		0.0721238	0.198053	0	0.364164	0						-3.07222	0.0463184	0.044268	-0.0452777	123-33-1	792	20792	DTXSID9020792	Maleic hydrazide	O=C1C=CC(=O)NN1	?	InChI=1S/C4H4N2O2/c7-3-1-2-4(8)6-5-3/h1-2H,(H,5,7)(H,6,8)	BGRDGMRNKXEXQD-UHFFFAOYSA-N	0	0	1000000		123-33-1
ON(N=O)c1ccccc1	135-20-6	-5.65701	-5.81966	-6.08773	-5.8548	706	665	606	659	650	593	3	3	135-20-6	0	1000000		-6.08773		-5.8548		0.0713745	0.198139	0	0.360225	0						-3.1576	0.0425279	0.040793	-0.0416484	135-20-6	352	20352	DTXSID1020352	Cupferron	ON(N=O)c1ccccc1	[NH4+]	InChI=1S/C6H6N2O2/c9-7-8(10)6-4-2-1-3-5-6/h1-5,10H	DAHPIMYBWVSMKQ-UHFFFAOYSA-N	0	0	1000000		135-20-6
CC(C)(C)C1CCC(=O)CC1	98-53-3	-6.76644	-7.09649	-6.08545	-6.64946	494	409	607	503.333	435	399	3	3	98-53-3	0	1000000		-6.08545		-6.64946		0.0712523	0.198152	0	0.359585	0						-3.17157	0.0419377	0.0402497	-0.0410822	98-53-3	24394	44394	DTXSID7044394	4-tert-Butylcyclohexanone	CC(C)(C)C1CCC(=O)CC1	?	InChI=1S/C10H18O/c1-10(2,3)8-4-6-9(11)7-5-8/h8H,4-7H2,1-3H3	YKFKEYKJGVSEIX-UHFFFAOYSA-N	0	0	1000000		98-53-3
COc1cc(Cl)c(cc1Cl)OC	2675-77-6	-6.59646	-6.65641	-6.07735	-6.44341	533	506	608	549	506	457	3	3	2675-77-6	0	1000000		-6.07735		-6.44341		0.0708198	0.198196	0	0.357322	0						-3.22112	0.0399105	0.0383788	-0.0391346	2675-77-6	4793	24793	DTXSID2024793	Chloroneb	COc1cc(Cl)c(cc1Cl)OC	?	InChI=1S/C8H8Cl2O2/c1-11-7-3-6(10)8(12-2)4-5(7)9/h3-4H,1-2H3	PFIADAMVCJPXSF-UHFFFAOYSA-N	0	0	1000000		2675-77-6
OCc1ccccc1	100-51-6	-6.29765	-6.39718	-6.07557	-6.2568	592	557	609	586	559	505	3	3	100-51-6	0	1000000		-6.07557		-6.2568		0.0707249	0.198205	0	0.356827	0						-3.232	0.0394783	0.037979	-0.038719	100-51-6	152	20152	DTXSID5020152	Benzyl alcohol	OCc1ccccc1	?	InChI=1S/C7H8O/c8-6-7-4-2-1-3-5-7/h1-5,8H,6H2	WVDDGKGOMKODPV-UHFFFAOYSA-N	0	0	1000000		100-51-6
COC(=O)c1cc(ccc1)C(=O)OC	1459-93-4	-6.39976	-6.59236	-6.05678	-6.34963	574	521	610	568.333	534	475	3	3	1459-93-4	0	1000000		-6.05678		-6.34963		0.069728	0.198294	0	0.35164	0						-3.34691	0.0351929	0.0339965	-0.0345878	1459-93-4	7402	27402	DTXSID8027402	Dimethyl isophthalate	COC(=O)c1cc(ccc1)C(=O)OC	?	InChI=1S/C10H10O4/c1-13-9(11)7-4-3-5-8(6-7)10(12)14-2/h3-6H,1-2H3	VNGOYPQMJFJDLV-UHFFFAOYSA-N	0	0	1000000		1459-93-4
CC=C1CC2CC1C=C2	16219-75-3	-6.32336	-6.49115	-6.05625	-6.29025	586	537	611	578	548	495	3	3	16219-75-3	0	1000000		-6.05625		-6.29025		0.0697002	0.198296	0	0.351495	0						-3.35013	0.0350798	0.0338909	-0.0344786	16219-75-3	5306	25306	DTXSID1025306	5-Ethylidene-2-norbornene	CC=C1CC2CC1C=C2	?	InChI=1S/C9H12/c1-2-8-5-7-3-4-9(8)6-7/h2-4,7,9H,5-6H2,1H3	OJOWICOBYCXEKR-UHFFFAOYSA-N	0	0	1000000		16219-75-3
CCc1ccccc1O	90-00-6	-6.00497	-6.63237	-6.05301	-6.23012	645	513	612	590	566	509	3	3	90-00-6	0	1000000		-6.05301		-6.23012		0.0695289	0.19831	0	0.350608	0						-3.36996	0.0343911	0.0332477	-0.033813	90-00-6	2479	22479	DTXSID1022479	2-Ethylphenol	CCc1ccccc1O	?	InChI=1S/C8H10O/c1-2-7-5-3-4-6-8(7)9/h3-6,9H,2H2,1H3	IXQGCWUGDFDQMF-UHFFFAOYSA-N	0	0	1000000		90-00-6
CC(C)C(=O)c1ccccc1	611-70-1	-7.14564	-7.19545	-6.05054	-6.79721	419	393	613	475	401	371	3	3	611-70-1	0	1000000		-6.05054		-6.79721		0.0693985	0.198319	0	0.349933	0						-3.38508	0.0338748	0.0327649	-0.0333137	611-70-1	28177	48202	DTXSID6048202	Isopropyl phenyl ketone	CC(C)C(=O)c1ccccc1	?	InChI=1S/C10H12O/c1-8(2)10(11)9-6-4-3-5-7-9/h3-8H,1-2H3	BSMGLVDZZMBWQB-UHFFFAOYSA-N	0	0	1000000		611-70-1
NC(=O)Nc1ccccc1	64-10-8	-6.38528	-6.4666	-6.04779	-6.29989	580	542	614	578.667	550	492	3	3	64-10-8	0	1000000		-6.04779		-6.29989		0.0692535	0.19833	0	0.349183	0						-3.40191	0.0333096	0.0322359	-0.0327669	64-10-8	22507	42507	DTXSID8042507	1-Phenylurea	NC(=O)Nc1ccccc1	?	InChI=1S/C7H8N2O/c8-7(10)9-6-4-2-1-3-5-6/h1-5H,(H3,8,9,10)	LUBJCRLGQSPQNN-UHFFFAOYSA-N	0	0	1000000		64-10-8
Cc1cc([n]c([n]1)N(CC)CC)OP(=S)(OC)OC	29232-93-7	-5.44013	0	-6.03711	-3.82575	738	1094	615	815.667	879	930	2	2	29232-93-7	0	1000000		-6.03711		-3.82575		0.0686922	0.198368	0	0.346287	0						-3.46723	0.0312034	0.0302592	-0.0307265	29232-93-7	4266	24266	DTXSID0024266	Pirimiphos-methyl	Cc1cc([n]c([n]1)N(CC)CC)OP(=S)(OC)OC	?	InChI=1S/C11H20N3O3PS/c1-6-14(7-2)11-12-9(3)8-10(13-11)17-18(19,15-4)16-5/h8H,6-7H2,1-5H3	QHOQHJPRIBSPCY-UHFFFAOYSA-N	0	0	1000000		29232-93-7
CNC(=O)Oc1ccccc1OC(C)C	114-26-1	-6.18874	-6.21872	-6.03577	-6.14774	610	585	616	603.667	579	521	3	3	114-26-1	0	1000000		-6.03577		-6.14774		0.0686224	0.198373	0	0.345927	0						-3.47537	0.0309503	0.0300211	-0.030481	114-26-1	1948	21948	DTXSID7021948	Propoxur	CNC(=O)Oc1ccccc1OC(C)C	?	InChI=1S/C11H15NO3/c1-8(2)14-9-6-4-5-7-10(9)15-11(13)12-3/h4-8H,1-3H3,(H,12,13)	ISRUGXGCCGIOQO-UHFFFAOYSA-N	0	0	1000000		114-26-1
Cc1cc(C)c(O)cc1	105-67-9	-6.50979	-6.72845	-6.02507	-6.4211	541	495	617	551	511	460	3	3	105-67-9	0	1000000		-6.02507		-6.4211		0.0680628	0.198404	0	0.343051	0						-3.54083	0.0289893	0.0281726	-0.028577	105-67-9	1864	21864	DTXSID2021864	2,4-Dimethylphenol	Cc1cc(C)c(O)cc1	?	InChI=1S/C8H10O/c1-6-3-4-8(9)7(2)5-6/h3-5,9H,1-2H3	KUFFULVDNCHOFZ-UHFFFAOYSA-N	0	0	1000000		105-67-9
C/C=C/c1ccc(cc1)OC	4180-23-8	-6.41385	-6.25947	-6.02417	-6.2325	568	574	618	586.667	561	508	3	3	4180-23-8	0	1000000		-6.02417		-6.2325		0.0680157	0.198407	0	0.34281	0						-3.54635	0.0288298	0.0280219	-0.028422	4180-23-8	87	20087	DTXSID9020087	(E)-Anethole	C/C=C/c1ccc(cc1)OC	?	InChI=1S/C10H12O/c1-3-4-9-5-7-10(11-2)8-6-9/h3-8H,1-2H3/b4-3+	RUVINXPYWBROJD-ONEGZZNKSA-N	0	0	1000000		4180-23-8
Cc1cc(C)c(C)cc1	95-63-6	-6.39117	-6.64404	-6.02284	-6.35268	579	510	619	569.333	536	473	3	3	95-63-6	0	1000000		-6.02284		-6.35268		0.0679462	0.19841	0	0.342453	0						-3.5545	0.0285956	0.0278006	-0.0281943	95-63-6	1402	21402	DTXSID6021402	1,2,4-Trimethylbenzene	Cc1cc(C)c(C)cc1	?	InChI=1S/C9H12/c1-7-4-5-8(2)9(3)6-7/h4-6H,1-3H3	GWHJZXXIDMPWGX-UHFFFAOYSA-N	0	0	1000000		95-63-6
Cc1cc(O)ccc1Cl	59-50-7	-6.74427	-6.86013	-6.01899	-6.54113	500	456	620	525.333	473	434	3	3	59-50-7	0	1000000		-6.01899		-6.54113		0.067746	0.19842	0	0.341428	0						-3.57801	0.0279311	0.0271722	-0.0275482	59-50-7	1717	21717	DTXSID4021717	4-Chloro-3-methylphenol	Cc1cc(O)ccc1Cl	?	InChI=1S/C7H7ClO/c1-5-4-6(9)2-3-7(5)8/h2-4,9H,1H3	CFKMVGJGLGKFKI-UHFFFAOYSA-N	0	0	1000000		59-50-7
Oc1ccc(Cl)cc1	106-48-9	-6.09223	-5.98938	-6.00928	-6.0303	626	636	621	627.667	614	553	3	3	106-48-9	0	1000000		-6.00928		-6.0303		0.0672419	0.198441	0	0.338851	0						-3.63738	0.0263211	0.0256461	-0.0259807	106-48-9	1871	21871	DTXSID1021871	4-Chlorophenol	Oc1ccc(Cl)cc1	?	InChI=1S/C6H5ClO/c7-5-1-3-6(8)4-2-5/h1-4,8H	WXNZTHHGJRFXKQ-UHFFFAOYSA-N	0	0	1000000		106-48-9
C(CCc1cccc[n]1)c1ccccc1	2110-18-1	-8.39675	-8.05765	-6.00841	-7.4876	223	243	622	362.667	256	243	3	3	2110-18-1	0	1000000		-6.00841		-7.4876		0.0671966	0.198443	0	0.33862	0						-3.64273	0.0261808	0.0255129	-0.025844	2110-18-1	22356	42356	DTXSID7042356	2-(3-Phenylpropyl)pyridine	C(CCc1cccc[n]1)c1ccccc1	?	InChI=1S/C14H15N/c1-2-7-13(8-3-1)9-6-11-14-10-4-5-12-15-14/h1-5,7-8,10,12H,6,9,11H2	JJJPNTQYUJPWGQ-UHFFFAOYSA-N	0	0	1000000		2110-18-1
COC(=O)c1ccc(O)cc1	99-76-3	-6.04265	-7.3251	-6.00695	-6.45823	636	372	623	543.667	498	450	3	3	99-76-3	0	1000000		-6.00695		-6.45823		0.0671207	0.198445	0	0.338233	0						-3.65169	0.0259473	0.025291	-0.0256164	99-76-3	2529	22529	DTXSID4022529	Methylparaben	COC(=O)c1ccc(O)cc1	?	InChI=1S/C8H8O3/c1-11-8(10)6-2-4-7(9)5-3-6/h2-5,9H,1H3	LXCFILQKKLGQFO-UHFFFAOYSA-N	0	0	1000000		99-76-3
c1cccc2[nH]ccc21	120-72-9	-6.23044	-6.54832	-6.00636	-6.26171	602	528	624	584.667	556	504	3	3	120-72-9	0	1000000		-6.00636		-6.26171		0.0670902	0.198446	0	0.338077	0						-3.65529	0.0258539	0.0252023	-0.0255254	120-72-9	737	20737	DTXSID0020737	Indole	c1cccc2[nH]ccc21	?	InChI=1S/C8H7N/c1-2-4-8-7(3-1)5-6-9-8/h1-6,9H	SIKJAQJRHWYJAI-UHFFFAOYSA-N	0	0	1000000		120-72-9
O=C/C=C/c1ccccc1	14371-10-9	-5.66717	-6.03001	-5.99769	-5.89829	705	631	625	653.667	642	585	3	3	14371-10-9	0	1000000		-5.99769		-5.89829		0.0666425	0.19846	0	0.335798	0						-3.70829	0.0245195	0.0239327	-0.0242237	14371-10-9	4834	24834	DTXSID6024834	(2E)-3-Phenylprop-2-enal	O=C/C=C/c1ccccc1	?	InChI=1S/C9H8O/c10-8-4-7-9-5-2-1-3-6-9/h1-8H/b7-4+	KJPRLNWUNMBNBZ-QPJJXVBHSA-N	0	0	1000000		14371-10-9
CCCOC(=O)c1c[n]c(cc1)C(=O)OCCC	136-45-8	-6.2732	-5.9197	-5.9975	-6.06347	595	650	626	623.667	606	545	3	3	136-45-8	0	1000000		-5.9975		-6.06347		0.0666325	0.19846	0	0.335748	0						-3.70948	0.0244904	0.0239049	-0.0241953	136-45-8	12544	32544	DTXSID8032544	Dipropyl 2,5-pyridinedicarboxylate	CCCOC(=O)c1c[n]c(cc1)C(=O)OCCC	?	InChI=1S/C13H17NO4/c1-3-7-17-12(15)10-5-6-11(14-9-10)13(16)18-8-4-2/h5-6,9H,3-4,7-8H2,1-2H3	IITCWRFYJWUUPC-UHFFFAOYSA-N	0	0	1000000		136-45-8
CC1CC(C)(C)CC(=O)C=1	78-59-1	-6.76797	-6.68234	-5.99533	-6.48188	493	501	627	540.333	494	448	3	3	78-59-1	0	1000000		-5.99533		-6.48188		0.0665207	0.198463	0	0.335179	0						-3.72275	0.0241674	0.0235971	-0.02388	78-59-1	759	20759	DTXSID8020759	Isophorone	CC1CC(C)(C)CC(=O)C=1	?	InChI=1S/C9H14O/c1-7-4-8(10)6-9(2,3)5-7/h4H,5-6H2,1-3H3	HJOVHMDZYOCNQW-UHFFFAOYSA-N	0	0	1000000		78-59-1
CCC(C)(CCCC(C)C)OC(C)=O	20780-48-7	-5.43108	0	-5.99497	-3.80868	739	1094	628	820.333	890	931	2	2	207736-05-8	0	1000000		-5.99497		-3.80868		0.0665024	0.198463	0	0.335086	0						-3.72492	0.0241151	0.0235472	-0.0238289	20780-48-7	21487	41487	DTXSID5041487	3,7-Dimethyloctan-3-yl acetate	CCC(C)(CCCC(C)C)OC(C)=O	?	InChI=1S/C12H24O2/c1-6-12(5,14-11(4)13)9-7-8-10(2)3/h10H,6-9H2,1-5H3	RBKRCARRXLFUGJ-UHFFFAOYSA-N	0	0	1000000		20780-48-7
COCC(C)N(C(=O)CCl)c1c(C)c[s]c1C	87674-68-8	-5.2913	-4.47215	-5.99032	-5.25126	761	841	629	743.667	731	703	2	3	87674-68-8	0	1000000		-5.99032		-5.25126		0.066263	0.198469	0	0.333871	0						-3.75337	0.0234386	0.0229018	-0.0231682	87674-68-8	12376	32376	DTXSID4032376	Dimethenamid	COCC(C)N(C(=O)CCl)c1c(C)c[s]c1C	?	InChI=1S/C12H18ClNO2S/c1-8-7-17-10(3)12(8)14(11(15)5-13)9(2)6-16-4/h7,9H,5-6H2,1-4H3	JLYFCTQDENRSOL-UHFFFAOYSA-N	0	0	1000000		87674-68-8
Cc1ccccc1C(=O)OCC	87-24-1	-6.43312	-6.48684	-5.98023	-6.30006	562	539	630	577	546	491	3	3	87-24-1	0	1000000		-5.98023		-6.30006		0.0657454	0.198476	0	0.331251	0						-3.81508	0.0220359	0.0215608	-0.0217966	87-24-1	20711	40711	DTXSID4040711	Ethyl 2-methylbenzoate	Cc1ccccc1C(=O)OCC	?	InChI=1S/C10H12O2/c1-3-12-10(11)9-7-5-4-6-8(9)2/h4-7H,3H2,1-2H3	SOUAXOGPALPTTC-UHFFFAOYSA-N	0	0	1000000		87-24-1
CC(CCO)CC(C)(C)C	3452-97-9	-5.70171	-5.87786	-5.9794	-5.85299	700	656	631	662.333	654	595	3	3	3452-97-9	0	1000000		-5.9794		-5.85299		0.0657032	0.198477	0	0.331038	0						-3.82013	0.021925	0.0214546	-0.0216881	3452-97-9	9661	29661	DTXSID7029661	3,5,5-Trimethyl-1-hexanol	CC(CCO)CC(C)(C)C	?	InChI=1S/C9H20O/c1-8(5-6-10)7-9(2,3)4/h8,10H,5-7H2,1-4H3	BODRLKRKPXBDBN-UHFFFAOYSA-N	0	0	1000000		3452-97-9
OC(=O)c1ccc[n]c1	59-67-6	-6.13071	-6.24575	-5.9775	-6.11799	620	579	632	610.333	585	531	3	3	59-67-6	0	1000000		-5.9775		-6.11799		0.065606	0.198477	0	0.330546	0						-3.83176	0.0216715	0.0212118	-0.02144	59-67-6	932	20932	DTXSID1020932	Nicotinic acid	OC(=O)c1ccc[n]c1	?	InChI=1S/C6H5NO2/c8-6(9)5-2-1-3-7-4-5/h1-4H,(H,8,9)	PVNIIMVLHYAWGP-UHFFFAOYSA-N	0	0	1000000		59-67-6
CC(C)(CS(O)(=O)=O)NC(=O)C=C	15214-89-8	-4.93397	-4.72592	-5.96745	-5.20911	799	805	633	745.667	735	706	1	3	15214-89-8	0	1000000		-5.96745		-5.20911		0.0650931	0.198479	0	0.32796	0						-3.89326	0.0203788	0.0199718	-0.0201739	15214-89-8	7770	27770	DTXSID5027770	2-Acrylamido-2-methyl-1-propanesulfonic acid	CC(C)(CS(O)(=O)=O)NC(=O)C=C	?	InChI=1S/C7H13NO4S/c1-4-6(9)8-7(2,3)5-13(10,11)12/h4H,1,5H2,2-3H3,(H,8,9)(H,10,11,12)	XHZPRMZZQOIPDS-UHFFFAOYSA-N	0	0	1000000		15214-89-8
Cc1cc(cc(c1O)[N+]([O-])=O)[N+]([O-])=O	534-52-1	-5.691	-5.74185	-5.96674	-5.79986	703	675	634	670.667	664	606	3	3	534-52-1	0	454.02		-5.96674		-5.79986		0.0650571	0.198478	0	0.327779	0						-3.89758	0.0202909	0.0198874	-0.0200878	534-52-1	2053	22053	DTXSID1022053	2-Methyl-4,6-dinitrophenol	Cc1cc(cc(c1O)[N+]([O-])=O)[N+]([O-])=O	?	InChI=1S/C7H6N2O5/c1-4-2-5(8(11)12)3-6(7(4)10)9(13)14/h2-3,10H,1H3	ZXVONLUNISGICL-UHFFFAOYSA-N	0.0298	0	454.02		534-52-1
O=C1OC(=O)C2C3CC(C=C3)C12	826-62-0	-6.67145	-6.10557	-5.96576	-6.2476	517	611	635	587.667	562	506	3	3	826-62-0	0	1000000		-5.96576		-6.2476		0.0650072	0.198478	0	0.327528	0						-3.90358	0.0201695	0.0197707	-0.0199688	826-62-0	27456	47456	DTXSID0047456	2-Norbornene-5,6-dicarboxylic anhydride	O=C1OC(=O)C2C3CC(C=C3)C12	?	InChI=1S/C9H8O3/c10-8-6-4-1-2-5(3-4)7(6)9(11)12-8/h1-2,4-7H,3H2	KNDQHSIWLOJIGP-UHFFFAOYSA-N	0	0	1000000		826-62-0
COc1ccc(CC=C)cc1	140-67-0	-6.11426	-6.6483	-5.94988	-6.23748	623	507	636	588.667	564	507	3	3	140-67-0	0	1000000		-5.94988		-6.23748		0.0642025	0.198469	0	0.323489	0						-4.0007	0.0183027	0.0179738	-0.0181373	140-67-0	575	20575	DTXSID0020575	Estragole	COc1ccc(CC=C)cc1	?	InChI=1S/C10H12O/c1-3-4-9-5-7-10(11-2)8-6-9/h3,5-8H,1,4H2,2H3	ZFMSMUAANRJZFM-UHFFFAOYSA-N	0	0	1000000		140-67-0
CCCC1CCC(=O)CC1	40649-36-3	-6.2638	-6.43034	-5.94833	-6.21416	597	549	637	594.333	571	512	3	3	40649-36-3	0	1000000		-5.94833		-6.21416		0.0641244	0.198467	0	0.323098	0						-4.01016	0.0181304	0.0178076	-0.017968	40649-36-3	28173	48198	DTXSID9048198	4-Propylcyclohexanone	CCCC1CCC(=O)CC1	?	InChI=1S/C9H16O/c1-2-3-8-4-6-9(10)7-5-8/h8H,2-7H2,1H3	NQEDLIZOPMNZMC-UHFFFAOYSA-N	0	0	1000000		40649-36-3
O=C(CCl)c1ccccc1	532-27-4	-6.2612	-6.41761	-5.9436	-6.20747	598	552	638	596	573	514	3	3	532-27-4	0	341.358		-5.9436		-6.20747		0.0638856	0.198462	0	0.321904	0						-4.03914	0.0176127	0.0173078	-0.0174594	532-27-4	293	20293	DTXSID9020293	2-Chloroacetophenone	O=C(CCl)c1ccccc1	?	InChI=1S/C8H7ClO/c9-6-8(10)7-4-2-1-3-5-7/h1-5H,6H2	IMACFCSSMIZSPP-UHFFFAOYSA-N	0.0408	0	341.358		532-27-4
CCCCSP(=O)(SCCCC)SCCCC	78-48-8	-7.72726	0	-5.93917	-4.55548	322	1094	639	685	684	830	2	2	78-48-8	0	1000000		-5.93917		-4.55548		0.063663	0.198455	0	0.320793	0						-4.0662	0.0171424	0.0168535	-0.0169971	78-48-8	4174	24174	DTXSID1024174	Tribufos	CCCCSP(=O)(SCCCC)SCCCC	?	InChI=1S/C12H27OPS3/c1-4-7-10-15-14(13,16-11-8-5-2)17-12-9-6-3/h4-12H2,1-3H3	ZOKXUAHZSKEQSS-UHFFFAOYSA-N	0	0	1000000		78-48-8
CCCCCCCCCc1ccc(O)cc1	104-40-5	-7.21215	-7.26197	-5.9341	-6.80274	407	387	640	478	405	369	3	3	104-40-5	0	292.197		-5.9341		-6.80274		0.0634087	0.198447	0	0.319524	0						-4.09719	0.0166194	0.0163477	-0.0164828	104-40-5	1857	33836	DTXSID5033836	4-Nonylphenol	CCCCCCCCCc1ccc(O)cc1	?	InChI=1S/C15H24O/c1-2-3-4-5-6-7-8-9-14-10-12-15(16)13-11-14/h10-13,16H,2-9H2,1H3	IGFHQQFPSIBGKE-UHFFFAOYSA-N	0.0456	0	292.197		104-40-5
CCOc1ccccc1O	94-71-3	-5.96872	-5.80925	-5.934	-5.90399	651	666	641	652.667	641	584	3	3	94-71-3	0	1000000		-5.934		-5.90399		0.0634034	0.198447	0	0.319498	0						-4.09783	0.0166086	0.0163373	-0.0164722	94-71-3	22276	42276	DTXSID2042276	2-Ethoxyphenol	CCOc1ccccc1O	?	InChI=1S/C8H10O2/c1-2-10-8-6-4-3-5-7(8)9/h3-6,9H,2H2,1H3	MOEFFSWKSMRFRQ-UHFFFAOYSA-N	0	0	1000000		94-71-3
CC(C)COC(=O)CCCCC(=O)OCC(C)C	141-04-8	-6.04959	-5.43342	-5.92453	-5.80251	635	707	643	661.667	653	605	3	3	141-04-8	0	1000000		-5.92453		-5.80251		0.0629299	0.198428	0	0.317142	0						-4.15572	0.0156745	0.0154326	-0.0155529	141-04-8	16690	36690	DTXSID9036690	Diisobutyl adipate	CC(C)COC(=O)CCCCC(=O)OCC(C)C	?	InChI=1S/C14H26O4/c1-11(2)9-17-13(15)7-5-6-8-14(16)18-10-12(3)4/h11-12H,5-10H2,1-4H3	RDOFJDLLWVCMRU-UHFFFAOYSA-N	0	0	1000000		141-04-8
CC(CC)C1CCCCC1=O	14765-30-1	-6.95433	-6.85783	-5.92199	-6.57805	461	457	644	520.667	465	423	3	3	14765-30-1	0	1000000		-5.92199		-6.57805		0.062803	0.198422	0	0.316512	0						-4.17128	0.0154326	0.015198	-0.0153147	14765-30-1	21818	41818	DTXSID4041818	2-sec-Butylcyclohexanone	CC(CC)C1CCCCC1=O	?	InChI=1S/C10H18O/c1-3-8(2)9-6-4-5-7-10(9)11/h8-9H,3-7H2,1-2H3	RQXTZKGDMNIWJF-UHFFFAOYSA-N	0	0	1000000		14765-30-1
CC(=O)OCc1ccccc1	140-11-4	-6.00872	-6.12653	-5.92011	-6.01845	643	606	645	631.333	619	556	3	3	140-11-4	0	1000000		-5.92011		-6.01845		0.0627092	0.198418	0	0.316047	0						-4.18278	0.015256	0.0150268	-0.0151408	140-11-4	151	20151	DTXSID0020151	Benzyl acetate	CC(=O)OCc1ccccc1	?	InChI=1S/C9H10O2/c1-8(10)11-7-9-5-3-2-4-6-9/h2-6H,7H2,1H3	QUKGYYKBILRGFE-UHFFFAOYSA-N	0	0	1000000		140-11-4
CCOP(=S)(Oc1ccc(cc1)[N+]([O-])=O)c1ccccc1	2104-64-5	-7.24398	-5.99999	-5.91499	-6.38632	398	635	646	559.667	524	468	3	3	2104-64-5	0	1000000		-5.91499		-6.38632		0.0624545	0.198404	0	0.314784	0						-4.21409	0.0147857	0.0145703	-0.0146775	2104-64-5	2174	22174	DTXSID7022174	EPN	CCOP(=S)(Oc1ccc(cc1)[N+]([O-])=O)c1ccccc1	?	InChI=1S/C14H14NO4PS/c1-2-18-20(21,14-6-4-3-5-7-14)19-13-10-8-12(9-11-13)15(16)17/h3-11H,2H2,1H3	AIGRXSNSLVJMEA-UHFFFAOYSA-N	0	0	1000000		2104-64-5
COC(=O)C1CCC(CC1)C(=O)OC	94-60-0	-6.42674	-6.33631	-5.91254	-6.2252	564	563	647	591.333	567	510	3	3	94-60-0	0	1000000		-5.91254		-6.2252		0.062333	0.198398	0	0.314182	0						-4.22905	0.0145663	0.0143571	-0.0144612	94-60-0	6566	26566	DTXSID3026566	Dimethyl hexahydroterephthalate	COC(=O)C1CCC(CC1)C(=O)OC	?	InChI=1S/C10H16O4/c1-13-9(11)7-3-5-8(6-4-7)10(12)14-2/h7-8H,3-6H2,1-2H3	LNGAGQAGYITKCW-UHFFFAOYSA-N	0	0	1000000		94-60-0
COC(=O)c1ccc(cc1)C(=O)OC	120-61-6	-6.45408	-6.60675	-5.90867	-6.32317	558	516	648	574	544	484	3	3	120-61-6	0	1000000		-5.90867		-6.32317		0.062141	0.198386	0	0.313232	0						-4.25272	0.0142254	0.0140259	-0.0141252	120-61-6	498	20498	DTXSID0020498	Dimethyl terephthalate	COC(=O)c1ccc(cc1)C(=O)OC	?	InChI=1S/C10H10O4/c1-13-9(11)7-3-5-8(6-4-7)10(12)14-2/h3-6H,1-2H3	WOZVHXUHUFLZGK-UHFFFAOYSA-N	0	0	1000000		120-61-6
Cc1ccc(O)c(c1)C(C)(C)C	2409-55-4	-7.71841	-7.60987	-5.88713	-7.0718	324	304	649	425.667	342	318	3	3	2409-55-4	0	1000000		-5.88713		-7.0718		0.0610788	0.19831	0	0.307996	0						-4.38448	0.0124693	0.0123157	-0.0123922	2409-55-4	212	20212	DTXSID2020212	2-tert-Butyl-4-methylphenol	Cc1ccc(O)c(c1)C(C)(C)C	?	InChI=1S/C11H16O/c1-8-5-6-10(12)9(7-8)11(2,3)4/h5-7,12H,1-4H3	IKEHOXWJQXIQAG-UHFFFAOYSA-N	0	0	1000000		2409-55-4
CCOC(=O)c1ccccc1N	87-25-2	-6.03245	-6.1094	-5.88149	-6.00778	638	609	650	632.333	621	557	3	3	87-25-2	0	1000000		-5.88149		-6.00778		0.0608025	0.198286	0	0.30664	0						-4.41898	0.0120465	0.0119031	-0.0119746	87-25-2	5272	25272	DTXSID6025272	Ethyl anthranilate	CCOC(=O)c1ccccc1N	?	InChI=1S/C9H11NO2/c1-2-12-9(11)7-5-3-4-6-8(7)10/h3-6H,2,10H2,1H3	TWLLPUMZVVGILS-UHFFFAOYSA-N	0	0	1000000		87-25-2
O=C(Nc1ccccc1)Nc1c[n][n][s]1	51707-55-2	-6.63666	-6.48698	-5.88031	-6.33465	525	538	651	571.333	539	482	3	3	51707-55-2	0	1000000		-5.88031		-6.33465		0.0607448	0.198281	0	0.306357	0						-4.42619	0.01196	0.0118186	-0.011889	51707-55-2	12651	32651	DTXSID0032651	Thidiazuron	O=C(Nc1ccccc1)Nc1c[n][n][s]1	?	InChI=1S/C9H8N4OS/c14-9(12-8-6-10-13-15-8)11-7-4-2-1-3-5-7/h1-6H,(H2,11,12,14)	HFCYZXMHUIHAQI-UHFFFAOYSA-N	0	0	1000000		51707-55-2
Cc1ccc(O)cc1	106-44-5	-5.97927	-6.22097	-5.87896	-6.0264	648	583	652	627.667	614	554	3	3	106-44-5	0	1000000		-5.87896		-6.0264		0.060679	0.198275	0	0.306034	0						-4.43441	0.011862	0.011723	-0.0117922	106-44-5	1869	21869	DTXSID7021869	p-Cresol	Cc1ccc(O)cc1	?	InChI=1S/C7H8O/c1-6-2-4-7(8)5-3-6/h2-5,8H,1H3	IWDCLRJOBJJRNH-UHFFFAOYSA-N	0	0	1000000		106-44-5
	95-49-8	0	-6.16289	-5.87546	-4.01278	1137	598	653	796	828	897	2	2	95-49-8	0	1000000		-5.87546		-4.01278		0.0605079	0.198259	0	0.305196	0						-4.45585	0.0116105	0.0114772	-0.0115436	95-49-8	3977	23977	DTXSID8023977	2-Chlorotoluene	Cc1ccccc1Cl	?	InChI=1S/C7H7Cl/c1-6-4-2-3-5-7(6)8/h2-5H,1H3	IBSQPLPBRSHTTG-UHFFFAOYSA-N	0	0	1000000		95-49-8
CSc1[n]c(NC2CC2)[n]c(NC(C)(C)C)[n]1	28159-98-0	-5.93136	-5.49705	-5.86253	-5.76365	657	700	654	670.333	663	613	3	3	28159-98-0	0	1000000		-5.86253		-5.76365		0.0598793	0.198195	0	0.302123	0						-4.5349	0.010728	0.0106141	-0.0106708	28159-98-0	12416	32416	DTXSID3032416	Cybutryne	CSc1[n]c(NC2CC2)[n]c(NC(C)(C)C)[n]1	?	InChI=1S/C11H19N5S/c1-11(2,3)16-9-13-8(12-7-5-6-7)14-10(15-9)17-4/h7H,5-6H2,1-4H3,(H2,12,13,14,15,16)	HDHLIWCXDDZUFH-UHFFFAOYSA-N	0	0	1000000		28159-98-0
Nc1cc(Cl)ccc1N	95-83-0	-6.3703	-6.60339	-5.86128	-6.27832	582	518	655	585	557	499	3	3	95-83-0	0	349.552		-5.86128		-6.27832		0.0598183	0.198189	0	0.301825	0						-4.5426	0.0106457	0.0105336	-0.0105894	95-83-0	283	20283	DTXSID5020283	4-Chloro-1,2-diaminobenzene	Nc1cc(Cl)ccc1N	?	InChI=1S/C6H7ClN2/c7-4-1-2-5(8)6(9)3-4/h1-3H,8-9H2	BXIXXXYDDJVHDL-UHFFFAOYSA-N	0.04	0	349.552		95-83-0
c1cccc2occc21	271-89-6	-6.46304	-6.47712	-5.86125	-6.26714	555	540	656	583.667	553	503	3	3	271-89-6	0	1000000		-5.86125		-6.26714		0.059817	0.198188	0	0.301819	0						-4.54276	0.010644	0.0105319	-0.0105877	271-89-6	141	20141	DTXSID6020141	2,3-Benzofuran	c1cccc2occc21	?	InChI=1S/C8H6O/c1-2-4-8-7(3-1)5-6-9-8/h1-6H	IANQTJSKSUMEQM-UHFFFAOYSA-N	0	0	1000000		271-89-6
CC(C)=CCCC(C)=CC#N	5146-66-7	-6.00303	-6.25405	-5.85778	-6.03829	646	575	657	626	611	551	3	3	5146-66-7	0	1000000		-5.85778		-6.03829		0.059649	0.19817	0	0.301	0						-4.56398	0.0104205	0.010313	-0.0103666	5146-66-7	16286	36286	DTXSID3036286	3,7-Dimethyl-2,6-octadienenitrile	CC(C)=CCCC(C)=CC#N	?	InChI=1S/C10H15N/c1-9(2)5-4-6-10(3)7-8-11/h5,7H,4,6H2,1-3H3	HLCSDJLATUNSSI-UHFFFAOYSA-N	0	0	1000000		5146-66-7
C1C2OC2CCC1C1CO1	106-87-6	-6.18469	-6.26404	-5.85581	-6.10151	611	571	658	613.333	588	535	3	3	106-87-6	0	1000000		-5.85581		-6.10151		0.059554	0.198159	0	0.300537	0						-4.576	0.010296	0.0101911	-0.0102434	106-87-6	604	20604	DTXSID0020604	4-Vinyl-1-cyclohexene dioxide	C1C2OC2CCC1C1CO1	?	InChI=1S/C8H12O2/c1-2-6-7(10-6)3-5(1)8-4-9-8/h5-8H,1-4H2	OECTYKWYRCHAKR-UHFFFAOYSA-N	0	0	1000000		106-87-6
O=P1(NCCCO1)N(CCCl)CCCl	6055-19-2	-5.82998	-4.57854	-5.84688	-5.41847	680	824	659	721	709	670	2	3	6055-19-2	0	1000000		-5.84688		-5.41847		0.0591229	0.198107	0	0.29844	0						-4.63066	0.00974828	0.00965416	-0.00970107	6055-19-2	4888	24888	DTXSID6024888	Cyclophosphamide monohydrate	O=P1(NCCCO1)N(CCCl)CCCl	O	InChI=1S/C7H15Cl2N2O2P/c8-2-5-11(6-3-9)14(12)10-4-1-7-13-14/h1-7H2,(H,10,12)	CMSMOCZEIVJLDB-UHFFFAOYSA-N	0	0	1000000		6055-19-2
CCOC(=O)c1ccc(N)cc1	94-09-7	-6.24738	-6.22237	-5.84522	-6.10499	599	582	660	613.667	589	534	3	3	94-09-7	0	1000000		-5.84522		-6.10499		0.0590435	0.198097	0	0.298054	0						-4.64077	0.00965029	0.00955805	-0.00960402	94-09-7	1804	21804	DTXSID8021804	Benzocaine	CCOC(=O)c1ccc(N)cc1	?	InChI=1S/C9H11NO2/c1-2-12-9(11)7-3-5-8(10)6-4-7/h3-6H,2,10H2,1H3	BLFLLBZGZJTVJG-UHFFFAOYSA-N	0	0	1000000		94-09-7
Nc1ccc(cc1)/N=N/c1ccccc1	60-09-3	-8.26462	-8.48864	-5.84214	-7.5318	245	170	661	358.667	253	234	3	3	60-09-3	0	1000000		-5.84214		-7.5318		0.0588954	0.198078	0	0.297335	0						-4.65962	0.00947009	0.00938125	-0.00942553	60-09-3	4460	24460	DTXSID6024460	4-Aminoazobenzene	Nc1ccc(cc1)/N=N/c1ccccc1	?	InChI=1S/C12H11N3/c13-10-6-8-12(9-7-10)15-14-11-4-2-1-3-5-11/h1-9H,13H2/b15-14+	QPQKUYVSJWQSDY-CCEZHUSRSA-N	0	0	1000000		60-09-3
ClC(Cl)c1ccccc1	98-87-3	-6.59792	-5.70874	-5.83999	-6.04888	532	678	662	624	607	548	3	3	98-87-3	0	1000000		-5.83999		-6.04888		0.0587919	0.198064	0	0.296833	0						-4.67281	0.00934596	0.00925942	-0.00930256	98-87-3	5014	25014	DTXSID6025014	Benzal chloride	ClC(Cl)c1ccccc1	?	InChI=1S/C7H6Cl2/c8-7(9)6-4-2-1-3-5-6/h1-5,7H	CAHQGWAXKLQREW-UHFFFAOYSA-N	0	0	1000000		98-87-3
CCCCCCOc1ccc(N)cc1	39905-57-2	-6.20197	-6.43631	-5.82995	-6.15608	607	547	663	605.667	582	518	3	3	39905-57-2	0	1000000		-5.82995		-6.15608		0.0583118	0.197998	0	0.294508	0						-4.73419	0.0087896	0.00871302	-0.0087512	39905-57-2	2288	22288	DTXSID4022288	4-Hexyloxyaniline	CCCCCCOc1ccc(N)cc1	?	InChI=1S/C12H19NO/c1-2-3-4-5-10-14-12-8-6-11(13)7-9-12/h6-9H,2-5,10,13H2,1H3	DJRKHTCUXRGYEU-UHFFFAOYSA-N	0	0	1000000		39905-57-2
CCN(C1CCCCC1)C(=O)SCC	1134-23-2	-6.24622	-6.16235	-5.82911	-6.07923	600	599	664	621	600	542	3	3	1134-23-2	0	1000000		-5.82911		-6.07923		0.0582717	0.197992	0	0.294314	0						-4.73932	0.00874456	0.00866875	-0.00870654	1134-23-2	12356	32356	DTXSID6032356	Cycloate	CCN(C1CCCCC1)C(=O)SCC	?	InChI=1S/C11H21NOS/c1-3-12(11(13)14-4-2)10-8-6-5-7-9-10/h10H,3-9H2,1-2H3	DFCAFRGABIXSDS-UHFFFAOYSA-N	0	0	1000000		1134-23-2
Cc1cccc(c1)NCC	102-27-2	-6.39717	-6.36688	-5.82658	-6.19688	576	560	665	600.333	577	516	3	3	102-27-2	0	1000000		-5.82658		-6.19688		0.0581512	0.197974	0	0.293731	0						-4.75479	0.00861032	0.00853681	-0.00857346	102-27-2	1848	21848	DTXSID4021848	N-Ethyl-3-methylaniline	Cc1cccc(c1)NCC	?	InChI=1S/C9H13N/c1-3-10-9-6-4-5-8(2)7-9/h4-7,10H,3H2,1-2H3	GUYMMHOQXYZMJQ-UHFFFAOYSA-N	0	0	1000000		102-27-2
CC(/C(/CC)=C/C(N=O)C(N)=O)[N+]([O-])=O	138472-01-2	-6.12877	-6.05529	-5.81585	-5.99997	621	624	666	637	627	559	3	3	138472-01-2	0	1000000		-5.81585		-5.99997		0.0576412	0.197896	0	0.29127	0						-4.82044	0.00806327	0.00799878	-0.00803094	138472-01-2	28141	48167	DTXSID2048167	FR900409	CC(/C(/CC)=C/C(N=O)C(N)=O)[N+]([O-])=O	?	InChI=1S/C8H13N3O4/c1-3-6(5(2)11(14)15)4-7(10-13)8(9)12/h4-5,7H,3H2,1-2H3,(H2,9,12)/b6-4+	MLSOFIZUAONVQM-GQCTYLIASA-N	0	0	1000000		138472-01-2
CC(C)=CCCC(C)(C=C)OC(C)=O	115-95-7	-5.40678	-5.76489	-5.80994	-5.66054	743	671	667	693.667	689	631	3	3	115-95-7	0	1000000		-5.80994		-5.66054		0.0573615	0.19785	0	0.289924	0						-4.85659	0.00777698	0.00771696	-0.00774689	115-95-7	6946	26946	DTXSID7026946	Linalyl acetate	CC(C)=CCCC(C)(C=C)OC(C)=O	?	InChI=1S/C12H20O2/c1-6-12(5,14-11(4)13)9-7-8-10(2)3/h6,8H,1,7,9H2,2-5H3	UWKAYLJWKGQEPM-UHFFFAOYSA-N	0	0	1000000		115-95-7
N#Cc1ccccc1O	611-20-1	-6.40242	-6.42108	-5.80613	-6.20988	572	551	668	597	575	513	3	3	611-20-1	0	858.678		-5.80613		-6.20988		0.0571817	0.19782	0	0.289059	0						-4.87988	0.00759796	0.00754066	-0.00756924	611-20-1	21661	41661	DTXSID3041661	2-Hydroxybenzonitrile	N#Cc1ccccc1O	?	InChI=1S/C7H5NO/c8-5-6-3-1-2-4-7(6)9/h1-4,9H	CHZCERSEMVWNHL-UHFFFAOYSA-N	0.0156	0	858.678		611-20-1
OC(=O)c1ccccc1C(O)=O	877-24-7	-7.57325	-7.71589	-5.80592	-7.03169	343	287	669	433	351	329	3	3	877-24-7	0	1000000		-5.80592		-7.03169		0.0571721	0.197819	0	0.289013	0						-4.88112	0.0075885	0.00753135	-0.00755985	877-24-7	22167	42167	DTXSID0042167	Monopotassium phthalate	OC(=O)c1ccccc1C(O)=O	[K+]	InChI=1S/C8H6O4/c9-7(10)5-3-1-2-4-6(5)8(11)12/h1-4H,(H,9,10)(H,11,12)	XNGIFLGASWRNHJ-UHFFFAOYSA-N	0	0	1000000		877-24-7
CCNc1[n]c(Cl)[n]c(NC(C)(C)C#N)[n]1	21725-46-2	-5.66749	-5.30174	-5.80128	-5.59017	704	723	670	699	691	644	3	3	21725-46-2	0	1000000		-5.80128		-5.59017		0.0569535	0.197781	0	0.287963	0						-4.90952	0.00737604	0.00732203	-0.00734897	21725-46-2	3990	23990	DTXSID1023990	Cyanazine	CCNc1[n]c(Cl)[n]c(NC(C)(C)C#N)[n]1	?	InChI=1S/C9H13ClN6/c1-4-12-7-13-6(10)14-8(15-7)16-9(2,3)5-11/h4H2,1-3H3,(H2,12,13,14,15,16)	MZZBPDKVEFVLFF-UHFFFAOYSA-N	0	0	1000000		21725-46-2
CC(=O)C=Cc1ccccc1	122-57-6	-5.8888	-6.53948	-5.80056	-6.07628	667	531	671	623	603	543	3	3	122-57-6	0	1000000		-5.80056		-6.07628		0.0569197	0.197775	0	0.2878	0						-4.91391	0.00734371	0.00729017	-0.00731688	122-57-6	5662	25662	DTXSID4025662	Methyl styryl ketone	CC(=O)C=Cc1ccccc1	?	InChI=1S/C10H10O/c1-9(11)7-8-10-5-3-2-4-6-10/h2-8H,1H3	BWHOZHOGCMHOBV-UHFFFAOYSA-N	0	0	1000000		122-57-6
CCC1OC=CC(=O)C=1O	4940-11-8	-5.94064	-5.93218	-5.79796	-5.89026	653	648	672	657.667	646	588	3	3	4940-11-8	0	1000000		-5.79796		-5.89026		0.0567972	0.197753	0	0.287213	0						-4.92985	0.00722762	0.00717576	-0.00720163	4940-11-8	21516	41516	DTXSID5041516	2-Ethyl-3-hydroxy-4H-pyran-4-one	CCC1OC=CC(=O)C=1O	?	InChI=1S/C7H8O3/c1-2-6-7(9)5(8)3-4-10-6/h3-4,9H,2H2,1H3	YIKYNHJUKRTCJL-UHFFFAOYSA-N	0	0	1000000		4940-11-8
COP(=O)(OC)C(O)C(Cl)(Cl)Cl	52-68-6	-4.53594	-4.69186	-5.7884	-5.0054	856	810	673	779.667	800	741	1	3	52-68-6	0	1000000		-5.7884		-5.0054		0.0563493	0.19767	0	0.285067	0						-4.98832	0.00681713	0.00677097	-0.006794	52-68-6	1389	21389	DTXSID0021389	Trichlorfon	COP(=O)(OC)C(O)C(Cl)(Cl)Cl	?	InChI=1S/C4H8Cl3O4P/c1-10-12(9,11-2)3(8)4(5,6)7/h3,8H,1-2H3	NFACJZMKEDPNKN-UHFFFAOYSA-N	0	0	1000000		52-68-6
Clc1cc(Cl)ccc1	541-73-1	-6.21621	-6.32081	-5.78758	-6.1082	605	565	674	614.667	591	533	3	3	541-73-1	0	1000000		-5.78758		-6.1082		0.0563111	0.197663	0	0.284884	0						-4.99332	0.00678312	0.00673742	-0.00676021	541-73-1	2056	22056	DTXSID6022056	1,3-Dichlorobenzene	Clc1cc(Cl)ccc1	?	InChI=1S/C6H4Cl2/c7-5-2-1-3-6(8)4-5/h1-4H	ZPQOPVIELGIULI-UHFFFAOYSA-N	0	0	1000000		541-73-1
Cc1cccc(c1C)[N+]([O-])=O	83-41-0	-6.14473	-6.08079	-5.77919	-6.00157	617	619	675	637	627	558	3	3	83-41-0	0	1000000		-5.77919		-6.00157		0.0559199	0.197586	0	0.283015	0						-5.04465	0.00644373	0.00640248	-0.00642306	83-41-0	5132	25132	DTXSID7025132	1,2-Dimethyl-3-nitrobenzene	Cc1cccc(c1C)[N+]([O-])=O	?	InChI=1S/C8H9NO2/c1-6-4-3-5-8(7(6)2)9(10)11/h3-5H,1-2H3	FVHAWXWFPBPFOS-UHFFFAOYSA-N	0	0	1000000		83-41-0
CCCCCCc1ccc(N)cc1	33228-45-4	-7.45408	-7.42579	-5.77884	-6.88623	362	348	676	462	388	358	3	3	33228-45-4	0	1000000		-5.77884		-6.88623		0.0559038	0.197583	0	0.282938	0						-5.04676	0.00643013	0.00638904	-0.00640954	33228-45-4	20708	40708	DTXSID5040708	4-Hexylaniline	CCCCCCc1ccc(N)cc1	?	InChI=1S/C12H19N/c1-2-3-4-5-6-11-7-9-12(13)10-8-11/h7-10H,2-6,13H2,1H3	OVEMTTZEBOCJDV-UHFFFAOYSA-N	0.000109	0	1000000		33228-45-4
CN1C(=O)c2ccccc2C1=O	550-44-7	-6.532	-6.5855	-5.75339	-6.2903	539	523	677	579.667	551	494	3	3	550-44-7	0	1000000		-5.75339		-6.2903		0.0547279	0.19733	0	0.277342	0						-5.20241	0.00550329	0.00547317	-0.0054882	550-44-7	7198	27198	DTXSID5027198	N-Methylphthalimide	CN1C(=O)c2ccccc2C1=O	?	InChI=1S/C9H7NO2/c1-10-8(11)6-4-2-3-5-7(6)9(10)12/h2-5H,1H3	ZXLYYQUMYFHCLQ-UHFFFAOYSA-N	0	0	1000000		550-44-7
	107-75-5	0	-5.89635	-5.74506	-3.88047	1137	654	678	823	895	923	2	2	107-75-5	0	1000000		-5.74506		-3.88047		0.0543463	0.19724	0	0.275534	0						-5.25336	0.00522993	0.00520272	-0.00521631	107-75-5	22232	42232	DTXSID6042232	7-Hydroxy-3,7-dimethyloctanal	CC(CC=O)CCCC(C)(C)O	?	InChI=1S/C10H20O2/c1-9(6-8-11)5-4-7-10(2,3)12/h8-9,12H,4-7H2,1-3H3	WPFVBOQKRVRMJB-UHFFFAOYSA-N	0	0	1000000		107-75-5
Cc1cccc(N)c1N	2687-25-4	-5.71823	-6.50544	-5.73859	-5.98742	697	534	679	636.667	626	562	3	3	2687-25-4	0	1000000		-5.73859		-5.98742		0.0540511	0.197168	0	0.274138	0						-5.29294	0.00502698	0.00500184	-0.00501439	2687-25-4	7494	27494	DTXSID4027494	2,3-Diaminotoluene	Cc1cccc(N)c1N	?	InChI=1S/C7H10N2/c1-5-3-2-4-6(8)7(5)9/h2-4H,8-9H2,1H3	AXNUJYHFQHQZBE-UHFFFAOYSA-N	0	0	1000000		2687-25-4
Clc1cccc([n]1)C(Cl)(Cl)Cl	1929-82-4	-7.1409	-6.79216	-5.73712	-6.55673	421	473	680	524.667	469	428	3	3	1929-82-4	0	1000000		-5.73712		-6.55673		0.0539842	0.197151	0	0.273821	0						-5.30192	0.00498202	0.00495732	-0.00496965	1929-82-4	4216	24216	DTXSID0024216	Nitrapyrin	Clc1cccc([n]1)C(Cl)(Cl)Cl	?	InChI=1S/C6H3Cl4N/c7-5-3-1-2-4(11-5)6(8,9)10/h1-3H	DCUJJWWUNKIJPH-UHFFFAOYSA-N	0	0	1000000		1929-82-4
CC(C)(C)c1ccc(N)cc1	769-92-6	-6.11982	0	-5.72959	-3.9498	622	1094	681	799	837	909	2	2	769-92-6	0	1000000		-5.72959		-3.9498		0.0536422	0.197064	0	0.272207	0						-5.34797	0.0047578	0.00473527	-0.00474652	769-92-6	28155	48181	DTXSID0048181	4-tert-Butylaniline	CC(C)(C)c1ccc(N)cc1	?	InChI=1S/C10H15N/c1-10(2,3)8-4-6-9(11)7-5-8/h4-7H,11H2,1-3H3	WRDWWAVNELMWAM-UHFFFAOYSA-N	0	0	1000000		769-92-6
	121-75-5	0	0	-5.72929	-1.90976	1137	1094	682	971	1101	1230	1	1	121-75-5	0	1000000		-5.72929		-1.90976		0.0536283	0.197061	0	0.272141	0						-5.34984	0.0047489	0.00472646	-0.00473766	121-75-5	791	20791	DTXSID4020791	Malathion	CCOC(=O)C(CC(=O)OCC)SP(=S)(OC)OC	?	InChI=1S/C10H19O6PS2/c1-5-15-9(11)7-8(10(12)16-6-2)19-17(18,13-3)14-4/h8H,5-7H2,1-4H3	JXSJBGJIGXNWCI-UHFFFAOYSA-N	0	0	1000000		121-75-5
CCN(CCOC(=O)c1ccc(N)cc1)CC	51-05-8	-6.7852	-7.46422	-5.72917	-6.65953	491	343	683	505.667	442	394	3	3	51-05-8	0	1000000		-5.72917		-6.65953		0.0536231	0.197059	0	0.272117	0						-5.35055	0.00474554	0.00472313	-0.00473432	51-05-8	24435	44435	DTXSID1044435	Procaine hydrochloride	CCN(CCOC(=O)c1ccc(N)cc1)CC	Cl	InChI=1S/C13H20N2O2/c1-3-15(4-2)9-10-17-13(16)11-5-7-12(14)8-6-11/h5-8H,3-4,9-10,14H2,1-2H3	MFDFERRIHVXMIY-UHFFFAOYSA-N	0	0	1000000		51-05-8
Cc1ccc(cc1)C(=O)OCC	94-08-6	-6.24018	-6.28547	-5.72801	-6.08455	601	567	684	617.333	597	540	3	3	94-08-6	0	1000000		-5.72801		-6.08455		0.0535706	0.197046	0	0.271869	0						-5.35764	0.00471203	0.00468993	-0.00470096	94-08-6	28186	48211	DTXSID5048211	Ethyl 4-methylbenzoate	Cc1ccc(cc1)C(=O)OCC	?	InChI=1S/C10H12O2/c1-3-12-10(11)9-6-4-8(2)5-7-9/h4-7H,3H2,1-2H3	NWPWRAWAUYIELB-UHFFFAOYSA-N	0	0	1000000		94-08-6
CC(C)N1C(=O)c2ccccc2NS1(=O)=O	25057-89-0	-6.95736	-6.89896	-5.72184	-6.52605	460	448	685	531	482	440	3	3	25057-89-0	0	1000000		-5.72184		-6.52605		0.0532915	0.196972	0	0.270554	0						-5.39538	0.0045375	0.00451701	-0.00452724	25057-89-0	3901	23901	DTXSID0023901	Bentazone	CC(C)N1C(=O)c2ccccc2NS1(=O)=O	?	InChI=1S/C10H12N2O3S/c1-7(2)12-10(13)8-5-3-4-6-9(8)11-16(12,14)15/h3-7,11H,1-2H3	ZOMSMJKLGFBRBS-UHFFFAOYSA-N	0	0	1000000		25057-89-0
COC(=O)c1ccccc1N	134-20-3	-5.97001	-6.10804	-5.71991	-5.93265	650	610	686	648.667	637	575	3	3	134-20-3	0	1000000		-5.71991		-5.93265		0.0532043	0.196948	0	0.270144	0						-5.4072	0.00448417	0.00446415	-0.00447415	134-20-3	5567	25567	DTXSID6025567	Methyl 2-aminobenzoate	COC(=O)c1ccccc1N	?	InChI=1S/C8H9NO2/c1-11-8(10)6-4-2-3-5-7(6)9/h2-5H,9H2,1H3	VAMXMNNIEUEQDV-UHFFFAOYSA-N	0	0	1000000		134-20-3
Cc1cccc(C)c1N	87-62-7	-5.71492	-5.96439	-5.71658	-5.79863	698	641	687	675.333	674	607	3	3	87-62-7	0	1000000		-5.71658		-5.79863		0.0530546	0.196908	0	0.269439	0						-5.42752	0.00439397	0.00437475	-0.00438435	87-62-7	6307	26307	DTXSID8026307	2,6-Dimethylaniline	Cc1cccc(C)c1N	?	InChI=1S/C8H11N/c1-6-4-3-5-7(2)8(6)9/h3-5H,9H2,1-2H3	UFFBMTHBGFGIHF-UHFFFAOYSA-N	0.000123	0	1000000		87-62-7
Cc1cc(N)c(N)cc1	496-72-0	-5.7616	-6.18937	-5.71267	-5.88788	691	594	688	657.667	646	591	3	3	496-72-0	0	1000000		-5.71267		-5.88788		0.0528784	0.196859	0	0.268611	0						-5.45149	0.0042899	0.00427158	-0.00428073	496-72-0	4930	24930	DTXSID9024930	3,4-Diaminotoluene	Cc1cc(N)c(N)cc1	?	InChI=1S/C7H10N2/c1-5-2-3-6(8)7(9)4-5/h2-4H,8-9H2,1H3	DGRGLKZMKWPMOH-UHFFFAOYSA-N	0	0	1000000		496-72-0
OCC1CCCO1	97-99-4	-4.89824	-5.20913	-5.69606	-5.26781	807	738	689	744.667	733	695	2	3	97-99-4	0	1000000		-5.69606		-5.26781		0.0521356	0.196644	0	0.265127	0						-5.55307	0.00387555	0.00386059	-0.00386806	97-99-4	9128	29128	DTXSID1029128	Tetrahydrofurfuryl alcohol	OCC1CCCO1	?	InChI=1S/C5H10O2/c6-4-5-2-1-3-7-5/h5-6H,1-4H2	BSYVTEYKTMYBMK-UHFFFAOYSA-N	0	0	1000000		97-99-4
CC1OC(CC(C)O1)OC(C)=O	828-00-2	-5.86961	-5.87204	-5.69229	-5.81131	670	658	690	672.667	667	602	3	3	828-00-2	0	1000000		-5.69229		-5.81131		0.0519682	0.196593	0	0.264344	0						-5.57609	0.00378735	0.00377306	-0.0037802	828-00-2	480	20480	DTXSID6020480	Dimethoxane	CC1OC(CC(C)O1)OC(C)=O	?	InChI=1S/C8H14O4/c1-5-4-8(11-6(2)9)12-7(3)10-5/h5,7-8H,4H2,1-3H3	PHMNXPYGVPEQSJ-UHFFFAOYSA-N	0	0	1000000		828-00-2
Cc1ccc(OC)c(N)c1	120-71-8	-6.01803	-6.25949	-5.68928	-5.98893	641	573	691	635	623	560	3	3	120-71-8	0	1000000		-5.68928		-5.98893		0.0518345	0.196552	0	0.263718	0						-5.59451	0.00371824	0.00370446	-0.00371134	120-71-8	350	20350	DTXSID1020350	2-Methoxy-5-methylaniline	Cc1ccc(OC)c(N)c1	?	InChI=1S/C8H11NO/c1-6-3-4-8(10-2)7(9)5-6/h3-5H,9H2,1-2H3	WXWCDTXEKCVRRO-UHFFFAOYSA-N	0	0	1000000		120-71-8
Clc1ccccc1Cl	95-50-1	-6.21869	-6.19868	-5.68859	-6.03532	604	593	692	629.667	617	552	3	3	95-50-1	0	1000000		-5.68859		-6.03532		0.051804	0.196543	0	0.263576	0						-5.59872	0.0037026	0.00368894	-0.00369576	95-50-1	430	20430	DTXSID6020430	1,2-Dichlorobenzene	Clc1ccccc1Cl	?	InChI=1S/C6H4Cl2/c7-5-3-1-2-4-6(5)8/h1-4H	RFFLAFLAYFXFSW-UHFFFAOYSA-N	0	0	1000000		95-50-1
Nc1c(Cl)cc(cc1Cl)[N+]([O-])=O	99-30-9	-6.36816	-5.84521	-5.6876	-5.96699	584	662	693	646.333	634	567	3	3	99-30-9	0	95.0753		-5.6876		-5.96699		0.0517601	0.196529	0	0.263371	0						-5.60477	0.00368029	0.00366679	-0.00367353	99-30-9	426	20426	DTXSID2020426	Dicloran	Nc1c(Cl)cc(cc1Cl)[N+]([O-])=O	?	InChI=1S/C6H4Cl2N2O2/c7-4-1-3(10(11)12)2-5(8)6(4)9/h1-2H,9H2	BIXZHMJUSMUDOQ-UHFFFAOYSA-N	0.095	0	95.0753		99-30-9
	89-71-4	0	0	-5.68711	-1.8957	1137	1094	694	975	1109	1233	1	1	89-71-4	0	1000000		-5.68711		-1.8957		0.0517384	0.196523	0	0.263269	0						-5.60777	0.00366925	0.00365584	-0.00366254	89-71-4	28183	48208	DTXSID6048208	Methyl 2-methylbenzoate	Cc1ccccc1C(=O)OC	?	InChI=1S/C9H10O2/c1-7-5-3-4-6-8(7)9(10)11-2/h3-6H,1-2H3	WVWZECQNFWFVFW-UHFFFAOYSA-N	0	0	1000000		89-71-4
Oc1ccccc1Cl	95-57-8	-5.5602	-6.17439	-5.68669	-5.80709	723	597	695	671.667	666	603	3	3	95-57-8	0	1000000		-5.68669		-5.80709		0.0517198	0.196517	0	0.263182	0						-5.61034	0.00365982	0.00364648	-0.00365314	95-57-8	1544	21544	DTXSID5021544	2-Chlorophenol	Oc1ccccc1Cl	?	InChI=1S/C6H5ClO/c7-5-3-1-2-4-6(5)8/h1-4,8H	ISPYQTSUDJAMAB-UHFFFAOYSA-N	0	0	1000000		95-57-8
OC(=O)C(O)CC(O)=O	6915-15-7	-4.59981	-4.7889	-5.68593	-5.02488	844	797	696	779	799	739	1	3	6915-15-7	0	1000000		-5.68593		-5.02488		0.0516862	0.196506	0	0.263025	0						-5.61498	0.00364289	0.00362967	-0.00363627	6915-15-7	7640	27640	DTXSID0027640	Malic acid	OC(=O)C(O)CC(O)=O	?	InChI=1S/C4H6O5/c5-2(4(8)9)1-3(6)7/h2,5H,1H2,(H,6,7)(H,8,9)	BJEPYKJPYRNKOW-UHFFFAOYSA-N	0	0	1000000		6915-15-7
CC1=CC(=O)C(C(=O)O1)=C(C)O	4418-26-2	-5.91289	-5.52582	-5.68248	-5.70706	660	698	697	685	684	626	3	3	4418-26-2	0	1000000		-5.68248		-5.70706		0.0515333	0.196458	0	0.262312	0						-5.63611	0.00356672	0.00355405	-0.00356038	4418-26-2	6029	26029	DTXSID7026029	Sodium dehydroacetate	CC1=CC(=O)C(C(=O)O1)=C(C)O	[Na+]	InChI=1S/C8H8O4/c1-4-3-6(10)7(5(2)9)8(11)12-4/h3,9H,1-2H3/b7-5+	XFOHQPYIBGPKGL-FNORWQNLSA-N	0	0	1000000		4418-26-2
CNC(=O)N(C)c1[n][n]c([s]1)C(C)(C)C	34014-18-1	-5.77718	-6.29852	-5.68171	-5.91914	687	566	698	650.333	640	578	3	3	34014-18-1	0	1000000		-5.68171		-5.91914		0.0514994	0.196448	0	0.262153	0						-5.64081	0.00354999	0.00353743	-0.00354371	34014-18-1	4316	24316	DTXSID3024316	Tebuthiuron	CNC(=O)N(C)c1[n][n]c([s]1)C(C)(C)C	?	InChI=1S/C9H16N4OS/c1-9(2,3)6-11-12-8(15-6)13(5)7(14)10-4/h1-5H3,(H,10,14)	HBPDKDSFLXWOAE-UHFFFAOYSA-N	0	0	1000000		34014-18-1
CSC1=NN=C(C(=O)N1N)C(C)(C)C	21087-64-9	-5.88652	-6.27931	-5.66872	-5.94485	668	568	699	645	632	572	3	3	21087-64-9	0	1000000		-5.66872		-5.94485		0.0509275	0.196262	0	0.259488	0						-5.72026	0.00327885	0.00326813	-0.00327348	21087-64-9	4204	24204	DTXSID6024204	Metribuzin	CSC1=NN=C(C(=O)N1N)C(C)(C)C	?	InChI=1S/C8H14N4OS/c1-8(2,3)5-6(13)12(9)7(14-4)11-10-5/h9H2,1-4H3	FOXFZRUHNHCZPX-UHFFFAOYSA-N	0	0	1000000		21087-64-9
	93-89-0	0	-6.20562	-5.66171	-3.95578	1137	590	700	809	862	906	2	2	93-89-0	0	1000000		-5.66171		-3.95578		0.0506207	0.196158	0	0.258061	0						-5.76313	0.00314127	0.00313144	-0.00313635	93-89-0	18696	38696	DTXSID3038696	Ethyl benzoate	CCOC(=O)c1ccccc1	?	InChI=1S/C9H10O2/c1-2-11-9(10)8-6-4-3-5-7-8/h3-7H,2H2,1H3	MTZQAGJQAFMTAQ-UHFFFAOYSA-N	0	0	1000000		93-89-0
[O-][N+](=O)c1cc(Cl)c(Cl)cc1	99-54-7	-6.18447	-5.82913	-5.65257	-5.88872	612	663	701	658.667	649	589	3	3	99-54-7	0	1000000		-5.65257		-5.88872		0.0502223	0.196019	0	0.256211	0						-5.81905	0.00297044	0.00296164	-0.00296603	99-54-7	4999	24999	DTXSID8024999	3,4-Dichloronitrobenzene	[O-][N+](=O)c1cc(Cl)c(Cl)cc1	?	InChI=1S/C6H3Cl2NO2/c7-5-2-1-4(9(10)11)3-6(5)8/h1-3H	NTBYINQTYWZXLH-UHFFFAOYSA-N	0	0	1000000		99-54-7
Cc1ccccc1O	95-48-7	-5.9004	-5.93861	-5.64445	-5.82782	664	647	702	671	665	598	3	3	95-48-7	0	1000000		-5.64445		-5.82782		0.0498701	0.195892	0	0.254579	0						-5.86871	0.00282653	0.00281856	-0.00282254	95-48-7	1808	21808	DTXSID8021808	o-Cresol	Cc1ccccc1O	?	InChI=1S/C7H8O/c1-6-4-2-3-5-7(6)8/h2-5,8H,1H3	QWVGKYWNOKOFNN-UHFFFAOYSA-N	0	0	1000000		95-48-7
COc1ccc(C=O)cc1OC	120-14-9	-5.8279	-5.77545	-5.64444	-5.74926	681	670	703	684.667	682	616	3	3	120-14-9	0	1000000		-5.64444		-5.74926		0.0498697	0.195892	0	0.254577	0						-5.86877	0.00282635	0.00281839	-0.00282237	120-14-9	6285	26285	DTXSID7026285	Veratraldehyde	COc1ccc(C=O)cc1OC	?	InChI=1S/C9H10O3/c1-11-8-4-3-7(6-10)5-9(8)12-2/h3-6H,1-2H3	WJUFSDZVCOTFON-UHFFFAOYSA-N	0	0	1000000		120-14-9
CCCCCCCC(O)=O	124-07-2	-5.25647	-5.60604	-5.64053	-5.50102	766	686	704	718.667	706	657	3	3	124-07-2	0	1000000		-5.64053		-5.50102		0.049701	0.19583	0	0.253796	0						-5.89264	0.00275969	0.00275209	-0.00275589	124-07-2	1645	21645	DTXSID3021645	Octanoic acid	CCCCCCCC(O)=O	?	InChI=1S/C8H16O2/c1-2-3-4-5-6-7-8(9)10/h2-7H2,1H3,(H,9,10)	WWZKQHOCKIZLMA-UHFFFAOYSA-N	0	0	1000000		124-07-2
Cc1cc(O)ccc1	108-39-4	-6.06904	-6.03249	-5.63631	-5.91261	629	629	705	654.333	644	580	3	3	108-39-4	0	1000000		-5.63631		-5.91261		0.049519	0.195762	0	0.252954	0						-5.91846	0.00268935	0.00268213	-0.00268574	108-39-4	4200	24200	DTXSID6024200	m-Cresol	Cc1cc(O)ccc1	?	InChI=1S/C7H8O/c1-6-3-2-4-7(8)5-6/h2-5,8H,1H3	RLSSMJSEOOYNOY-UHFFFAOYSA-N	0	0	1000000		108-39-4
	643-79-8	0	-6.24092	-5.63623	-3.95905	1137	580	706	807.667	857	905	2	2	643-79-8	0	266.592		-5.63623		-3.95905		0.0495155	0.195761	0	0.252938	0						-5.91895	0.00268802	0.00268082	-0.00268442	643-79-8	12514	32514	DTXSID6032514	1,2-Benzenedicarboxaldehyde	O=Cc1ccccc1C=O	?	InChI=1S/C8H6O2/c9-5-7-3-1-2-4-8(7)6-10/h1-6H	ZWLUXSQADUDCSB-UHFFFAOYSA-N	0.0481	0	266.592		643-79-8
	13071-79-9	0	-5.67505	-5.63311	-3.76939	1137	680	707	841.333	931	941	2	2	13071-79-9	0	1000000		-5.63311		-3.76939		0.0493812	0.19571	0	0.252318	0						-5.93804	0.0026372	0.00263027	-0.00263373	13071-79-9	2254	22254	DTXSID2022254	Terbufos	CC(C)(C)SCSP(=S)(OCC)OCC	?	InChI=1S/C9H21O2PS3/c1-6-10-12(13,11-7-2)15-8-14-9(3,4)5/h6-8H2,1-5H3	XLNZEKHULJKQBA-UHFFFAOYSA-N	0	0	1000000		13071-79-9
CC(CCC=C(C)C)CC=O	106-23-0	-5.94568	-5.61253	-5.62627	-5.72816	652	684	708	681.333	678	623	3	3	106-23-0	0	1000000		-5.62627		-5.72816		0.0490875	0.195598	0	0.250962	0						-5.97989	0.0025291	0.00252272	-0.00252591	106-23-0	21790	41790	DTXSID3041790	Citronellal	CC(CCC=C(C)C)CC=O	?	InChI=1S/C10H18O/c1-9(2)5-4-6-10(3)7-8-11/h5,8,10H,4,6-7H2,1-3H3	NEHNMFOYXAPHSD-UHFFFAOYSA-N	0	0	1000000		106-23-0
Sc1ccccc1	108-98-5	-6.13193	-5.91448	-5.61809	-5.88817	619	651	709	659.667	651	590	3	3	108-98-5	0	1000000		-5.61809		-5.88817		0.0487379	0.19546	0	0.24935	0						-6.02993	0.00240565	0.00239988	-0.00240276	108-98-5	6811	26811	DTXSID7026811	Benzenethiol	Sc1ccccc1	?	InChI=1S/C6H6S/c7-6-4-2-1-3-5-6/h1-5,7H	RMVRSNDYEFQCLF-UHFFFAOYSA-N	0	0	1000000		108-98-5
CN(C)Cc1ccccc1O	120-65-0	-5.32095	-6.66531	-5.61634	-5.86753	756	505	710	657	645	592	3	3	120-65-0	0	1000000		-5.61634		-5.86753		0.0486635	0.19543	0	0.249007	0						-6.04062	0.00238009	0.00237444	-0.00237726	120-65-0	21199	41293	DTXSID3041293	2-((Dimethylamino)methyl)phenol	CN(C)Cc1ccccc1O	?	InChI=1S/C9H13NO/c1-10(2)7-8-5-3-4-6-9(8)11/h3-6,11H,7H2,1-2H3	FUIQBJHUESBZNU-UHFFFAOYSA-N	0	0	1000000		120-65-0
CCCCCC1CCC(=O)O1	104-61-0	-5.79005	-6.12177	-5.61167	-5.84117	685	608	711	668	660	596	3	3	104-61-0	0	1000000		-5.61167		-5.84117		0.0484649	0.19535	0	0.248093	0						-6.06918	0.00231308	0.00230774	-0.0023104	104-61-0	14229	34229	DTXSID0034229	gamma-Nonanolactone	CCCCCC1CCC(=O)O1	?	InChI=1S/C9H16O2/c1-2-3-4-5-8-6-7-9(10)11-8/h8H,2-7H2,1H3	OALYTRUKMRCXNH-UHFFFAOYSA-N	0	0	1000000		104-61-0
CCN(CC)c1ccccc1	91-66-7	-6.32057	-5.9599	-5.59204	-5.9575	587	642	712	647	635	568	3	3	91-66-7	0	1000000		-5.59204		-5.9575		0.0476359	0.195001	0	0.244286	0						-6.18922	0.00205142	0.00204722	-0.00204932	91-66-7	1800	21800	DTXSID8021800	N,N-Diethylaniline	CCN(CC)c1ccccc1	?	InChI=1S/C10H15N/c1-3-11(4-2)10-8-6-5-7-9-10/h5-9H,3-4H2,1-2H3	GGSUCNLOZRCGPQ-UHFFFAOYSA-N	0	0	1000000		91-66-7
CN(C)C(=S)SSC(=S)N(C)C	137-26-8	-5.93517	-5.95338	-5.58637	-5.82497	654	643	713	670	662	600	3	3	137-26-8	0	148.197		-5.58637		-5.82497		0.0473979	0.194896	0	0.243196	0						-6.22393	0.00198144	0.00197752	-0.00197948	137-26-8	1332	21332	DTXSID5021332	Thiram	CN(C)C(=S)SSC(=S)N(C)C	?	InChI=1S/C6H12N2S4/c1-7(2)5(9)11-12-6(10)8(3)4/h1-4H3	KUAZQDVKQLNFPE-UHFFFAOYSA-N	0.0731	0	148.197		137-26-8
CN(C)c1cccc(O)c1	99-07-0	-5.69364	-5.59029	-5.57472	-5.61955	701	689	714	701.333	692	638	3	3	99-07-0	0	1000000		-5.57472		-5.61955		0.0469122	0.194678	0	0.240974	0						-6.29514	0.00184525	0.00184185	-0.00184355	99-07-0	5101	25101	DTXSID0025101	3-Dimethylaminophenol	CN(C)c1cccc(O)c1	?	InChI=1S/C8H11NO/c1-9(2)7-4-3-5-8(10)6-7/h3-6,10H,1-2H3	MESJRHHDBDCQTH-UHFFFAOYSA-N	0	0	1000000		99-07-0
NC(=O)c1ccc[n]c1	98-92-0	-5.86158	-4.98385	-5.57301	-5.47281	674	767	715	718.667	706	661	2	3	98-92-0	0	1000000		-5.57301		-5.47281		0.046841	0.194645	0	0.240649	0						-6.30562	0.00182601	0.00182268	-0.00182435	98-92-0	929	20929	DTXSID2020929	Niacinamide	NC(=O)c1ccc[n]c1	?	InChI=1S/C6H6N2O/c7-6(9)5-2-1-3-8-4-5/h1-4H,(H2,7,9)	DFPAKSUCGFBDDF-UHFFFAOYSA-N	0	0	1000000		98-92-0
Nc1ccc(cc1)C(O)=O	150-13-0	-6.26865	-6.50121	-5.5655	-6.11179	596	535	716	615.667	593	532	3	3	150-13-0	0	1000000		-5.5655		-6.11179		0.0465299	0.1945	0	0.239228	0						-6.35153	0.00174407	0.00174103	-0.00174255	150-13-0	4466	24466	DTXSID6024466	4-Aminobenzoic acid	Nc1ccc(cc1)C(O)=O	?	InChI=1S/C7H7NO2/c8-6-3-1-5(2-4-6)7(9)10/h1-4H,8H2,(H,9,10)	ALYNCZNDIQEVRV-UHFFFAOYSA-N	0	0	1000000		150-13-0
	77-89-4	0	0	-5.54932	-1.84977	1137	1094	717	982.667	1118	1237	1	1	77-89-4	0	1000000		-5.54932		-1.84977		0.0458641	0.194179	0	0.236195	0						-6.4505	0.00157973	0.00157724	-0.00157849	77-89-4	24576	44576	DTXSID5044576	Acetyltriethyl citrate	CC(=O)OC(CC(=O)OCC)(CC(=O)OCC)C(=O)OCC	?	InChI=1S/C14H22O8/c1-5-19-11(16)8-14(22-10(4)15,13(18)21-7-3)9-12(17)20-6-2/h5-9H2,1-4H3	WEAPVABOECTMGR-UHFFFAOYSA-N	0	0	1000000		77-89-4
CCCSC(=O)N(CCC)CCC	1929-77-7	-5.425	-5.39677	-5.53316	-5.45164	741	712	718	723.667	710	664	3	3	1929-77-7	0	1000000		-5.53316		-5.45164		0.0452054	0.193846	0	0.233202	0						-6.54934	0.00143106	0.00142901	-0.00143004	1929-77-7	4376	24376	DTXSID7024376	Vernolate	CCCSC(=O)N(CCC)CCC	?	InChI=1S/C10H21NOS/c1-4-7-11(8-5-2)10(12)13-9-6-3/h4-9H2,1-3H3	OKUGPJPKMAEJOE-UHFFFAOYSA-N	0	0	1000000		1929-77-7
OCc1ccco1	98-00-0	-4.76132	-4.60581	-5.53231	-4.96648	822	819	719	786.667	813	747	1	3	98-00-0	0	1000000		-5.53231		-4.96648		0.0451708	0.193828	0	0.233046	0						-6.55455	0.00142363	0.0014216	-0.00142261	98-00-0	5347	25347	DTXSID2025347	Furfuryl alcohol	OCc1ccco1	?	InChI=1S/C5H6O2/c6-4-5-2-1-3-7-5/h1-3,6H,4H2	XPFVYQJUAUNWIW-UHFFFAOYSA-N	0	0	1000000		98-00-0
CC1=C(C)S(=O)(=O)CCS1(=O)=O	55290-64-7	-5.14689	-5.16826	-5.52228	-5.27914	774	742	721	745.667	735	693	3	3	55290-64-7	0	1000000		-5.52228		-5.27914		0.0447656	0.193616	0	0.231209	0						-6.61587	0.00133895	0.00133716	-0.00133806	55290-64-7	4052	24052	DTXSID0024052	Dimethipin	CC1=C(C)S(=O)(=O)CCS1(=O)=O	?	InChI=1S/C6H10O4S2/c1-5-6(2)12(9,10)4-3-11(5,7)8/h3-4H2,1-2H3	PHVNLLCAQHGNKU-UHFFFAOYSA-N	0	0	1000000		55290-64-7
CC(C)OC(=O)Nc1ccccc1	122-42-9	-6.50833	-6.21992	-5.51726	-6.08184	543	584	722	616.333	595	541	3	3	122-42-9	0	1000000		-5.51726		-6.08184		0.0445636	0.193507	0	0.230294	0						-6.64657	0.00129847	0.00129678	-0.00129762	122-42-9	766	20766	DTXSID7020766	Propham	CC(C)OC(=O)Nc1ccccc1	?	InChI=1S/C10H13NO2/c1-8(2)13-10(12)11-9-6-4-3-5-7-9/h3-8H,1-2H3,(H,11,12)	VXPLXMJHHKHSOA-UHFFFAOYSA-N	0	0	1000000		122-42-9
CCSC(=O)N1CCCCCC1	2212-67-1	-5.81175	-6.1577	-5.51666	-5.8287	682	600	723	668.333	661	597	3	3	2212-67-1	0	1000000		-5.51666		-5.8287		0.0445394	0.193494	0	0.230185	0						-6.65027	0.00129368	0.00129201	-0.00129284	2212-67-1	4206	24206	DTXSID6024206	Molinate	CCSC(=O)N1CCCCCC1	?	InChI=1S/C9H17NOS/c1-2-12-9(11)10-7-5-3-4-6-8-10/h2-8H2,1H3	DEDOPGXGGQYYMW-UHFFFAOYSA-N	0	0	1000000		2212-67-1
[O-][n+]1ccccc1S	3811-73-2	-5.56776	-6.05224	-5.51503	-5.71167	721	625	724	690	687	625	3	3	3811-73-2	0	39548.6		-5.51503		-5.71167		0.044474	0.193459	0	0.229889	0						-6.66023	0.00128085	0.00127921	-0.00128003	3811-73-2	22390	42390	DTXSID3042390	Sodium (2-pyridylthio)-N-oxide	[O-][n+]1ccccc1S	[Na+]	InChI=1S/C5H5NOS/c7-6-4-2-1-3-5(6)8/h1-4,8H	FGVVTMRZYROCTH-UHFFFAOYSA-N	0.001	0	39548.6		3811-73-2
CSc1[n]c(NC(C)C)[n]c(NC(C)C)[n]1	7287-19-6	-4.90214	-5.14742	-5.49582	-5.18179	806	745	725	758.667	761	714	2	3	7287-19-6	0	1000000		-5.49582		-5.18179		0.0437077	0.193032	0	0.226428	0						-6.77773	0.00113885	0.00113756	-0.00113821	7287-19-6	4272	24272	DTXSID4024272	Prometryn	CSc1[n]c(NC(C)C)[n]c(NC(C)C)[n]1	?	InChI=1S/C10H19N5S/c1-6(2)11-8-13-9(12-7(3)4)15-10(14-8)16-5/h6-7H,1-5H3,(H2,11,12,13,14,15)	AAEVYOVXGOFMJO-UHFFFAOYSA-N	0	0	1000000		7287-19-6
CC(C)Nc1[n]c(Cl)[n]c(NC(C)C)[n]1	139-40-2	-5.16702	-5.43866	-5.48896	-5.36488	772	706	726	734.667	722	677	3	3	139-40-2	0	1000000		-5.48896		-5.36488		0.0434366	0.192875	0	0.225205	0						-6.81965	0.00109211	0.00109092	-0.00109151	139-40-2	1196	21196	DTXSID3021196	Propazine	CC(C)Nc1[n]c(Cl)[n]c(NC(C)C)[n]1	?	InChI=1S/C9H16ClN5/c1-5(2)11-8-13-7(10)14-9(15-8)12-6(3)4/h5-6H,1-4H3,(H2,11,12,13,14,15)	WJNRPILHGGKWCK-UHFFFAOYSA-N	0	0	1000000		139-40-2
	78-69-3	0	-5.89611	-5.48629	-3.79413	1137	655	727	839.667	926	933	2	2	78-69-3	0	1000000		-5.48629		-3.79413		0.043331	0.192814	0	0.22473	0						-6.83602	0.00107438	0.00107322	-0.0010738	78-69-3	9110	29110	DTXSID7029110	3,7-Dimethyl-3-octanol	CCC(C)(O)CCCC(C)C	?	InChI=1S/C10H22O/c1-5-10(4,11)8-6-7-9(2)3/h9,11H,5-8H2,1-4H3	DLHQZZUEERVIGQ-UHFFFAOYSA-N	0	0	1000000		78-69-3
	5877-42-9	0	0	-5.47587	-1.82529	1137	1094	728	986.333	1122	1238	1	1	5877-42-9	0	1000000		-5.47587		-1.82529		0.0429217	0.192571	0	0.222888	0						-6.89972	0.00100807	0.00100705	-0.00100756	5877-42-9	24697	44697	DTXSID1044697	4-Ethyloct-1-yn-3-ol	CCCCC(CC)C(O)C#C	?	InChI=1S/C10H18O/c1-4-7-8-9(5-2)10(11)6-3/h3,9-11H,4-5,7-8H2,1-2H3	CUUQUEAUUPYEKK-UHFFFAOYSA-N	0	0	1000000		5877-42-9
	33228-44-3	0	-7.28438	-5.47459	-4.25299	1137	380	729	748.667	739	866	2	2	33228-44-3	0	1000000		-5.47459		-4.25299		0.0428717	0.192541	0	0.222663	0						-6.90752	0.00100023	0.000999231	-0.000999731	33228-44-3	20707	40707	DTXSID0040707	4-Pentylaniline	CCCCCc1ccc(N)cc1	?	InChI=1S/C11H17N/c1-2-3-4-5-10-6-8-11(12)9-7-10/h6-9H,2-5,12H2,1H3	DGFTWBUZRHAHTH-UHFFFAOYSA-N	0	0	1000000		33228-44-3
CNC(=O)O/N=C/C(C)(C)S(C)=O	1646-87-3	-5.06559	-5.27237	-5.46412	-5.26736	779	731	730	746.667	737	696	3	3	1646-87-3	0	1000000		-5.46412		-5.26736		0.0424632	0.192291	0	0.220828	0						-6.97158	0.000938168	0.000937289	-0.000937728	1646-87-3	13161	33161	DTXSID1033161	Aldicarb sulfoxide	CNC(=O)O/N=C/C(C)(C)S(C)=O	?	InChI=1S/C7H14N2O3S/c1-7(2,13(4)11)5-9-12-6(10)8-3/h5H,1-4H3,(H,8,10)/b9-5+	BXPMAGSOWXBZHS-WEVVVXLNSA-N	0	0	1000000		1646-87-3
CC(C)CCCC(C)(C)O	13254-34-7	-5.58419	-5.58927	-5.45153	-5.54167	720	690	731	713.667	701	652	3	3	13254-34-7	0	1000000		-5.45153		-5.54167		0.0419758	0.191985	0	0.218642	0						-7.04855	0.000868665	0.000867911	-0.000868288	13254-34-7	21424	41424	DTXSID6041424	2,6-Dimethyl-2-heptanol	CC(C)CCCC(C)(C)O	?	InChI=1S/C9H20O/c1-8(2)6-5-7-9(3,4)10/h8,10H,5-7H2,1-4H3	HGDVHRITTGWMJK-UHFFFAOYSA-N	0	0	1000000		13254-34-7
C1OC1c1ccccc1	96-09-3	-5.76411	-4.8548	-5.44994	-5.35628	689	787	732	736	723	678	2	3	96-09-3	0	1000000		-5.44994		-5.35628		0.0419145	0.191945	0	0.218367	0						-7.05829	0.000860249	0.000859509	-0.000859879	96-09-3	1286	21286	DTXSID2021286	Styrene oxide	C1OC1c1ccccc1	?	InChI=1S/C8H8O/c1-2-4-7(5-3-1)8-6-9-8/h1-5,8H,6H2	AWMVMTVKBNGEAK-UHFFFAOYSA-N	0	0	1000000		96-09-3
C/C(=C\C(=O)OC(C)C)/OP(=S)(NCC)OC	31218-83-4	-5.84678	0	-5.44898	-3.76526	676	1094	733	834.333	912	943	2	2	31218-83-4	0	1000000		-5.44898		-3.76526		0.0418775	0.191921	0	0.218201	0						-7.06416	0.000855209	0.000854478	-0.000854844	31218-83-4	12470	32470	DTXSID7032470	Propetamphos	C/C(=C\C(=O)OC(C)C)/OP(=S)(NCC)OC	?	InChI=1S/C10H20NO4PS/c1-6-11-16(17,13-5)15-9(4)7-10(12)14-8(2)3/h7-8H,6H2,1-5H3,(H,11,17)/b9-7+	BZNDWPRGXNILMS-VQHVLOKHSA-N	0	0	1000000		31218-83-4
CC(CC(C)(C)C)CCOC(C)=O	58430-94-7	-5.86679	-5.96479	-5.44869	-5.76009	673	640	734	682.333	679	614	3	3	58430-94-7	0	1000000		-5.44869		-5.76009		0.0418661	0.191914	0	0.21815	0						-7.06597	0.000853668	0.00085294	-0.000853304	58430-94-7	21270	41270	DTXSID0041270	3,5,5-Trimethylhexyl acetate	CC(CC(C)(C)C)CCOC(C)=O	?	InChI=1S/C11H22O2/c1-9(8-11(3,4)5)6-7-13-10(2)12/h9H,6-8H2,1-5H3	DGKXDLCVQSQVBC-UHFFFAOYSA-N	0	0	1000000		58430-94-7
	78-70-6	0	0	-5.44849	-1.81616	1137	1094	735	988.667	1124	1239	1	1	78-70-6	0	1000000		-5.44849		-1.81616		0.0418585	0.191909	0	0.218116	0						-7.06717	0.000852644	0.000851918	-0.000852281	78-70-6	5502	25502	DTXSID7025502	Linalool	CC(C)=CCCC(C)(O)C=C	?	InChI=1S/C10H18O/c1-5-10(4,11)8-6-7-9(2)3/h5,7,11H,1,6,8H2,2-4H3	CDOSHBSSFJOMGT-UHFFFAOYSA-N	0	0	1000000		78-70-6
	102-60-3	0	0	-5.44646	-1.81549	1137	1094	736	989	1125	1240	1	1	102-60-3	0	1000000		-5.44646		-1.81549		0.0417803	0.191859	0	0.217766	0						-7.0796	0.000842108	0.000841399	-0.000841753	102-60-3	6689	26689	DTXSID9026689	N,N,N',N'-Tetrakis(2-Hydroxypropyl)ethylenediamine	CC(O)CN(CC(C)O)CCN(CC(C)O)CC(C)O	?	InChI=1S/C14H32N2O4/c1-11(17)7-15(8-12(2)18)5-6-16(9-13(3)19)10-14(4)20/h11-14,17-20H,5-10H2,1-4H3	NSOXQYCFHDMMGV-UHFFFAOYSA-N	0	0	1000000		102-60-3
CN1CCC[C@H]1c1c[n]ccc1	54-11-5	-5.64307	-5.7821	-5.44616	-5.62378	710	669	737	705.333	694	636	3	3	54-11-5	0	1000000		-5.44616		-5.62378		0.0417688	0.191851	0	0.217714	0						-7.08144	0.000840564	0.000839858	-0.000840211	54-11-5	930	20930	DTXSID1020930	Nicotine	CN1CCC[C@H]1c1c[n]ccc1	?	InChI=1S/C10H14N2/c1-12-7-3-5-10(12)9-4-2-6-11-8-9/h2,4,6,8,10H,3,5,7H2,1H3/t10-/m0/s1	SNICXCGAKADSCV-JTQLQIEISA-N	0	0	1000000		54-11-5
Cc1cc(N)ccc1	108-44-1	-5.90495	-6.06779	-5.44005	-5.80426	662	621	738	673.667	672	604	3	3	108-44-1	0	1000000		-5.44005		-5.80426		0.0415344	0.191699	0	0.216665	0						-7.11879	0.000809745	0.00080909	-0.000809417	108-44-1	6792	26792	DTXSID1026792	3-Methylaniline	Cc1cc(N)ccc1	?	InChI=1S/C7H9N/c1-6-3-2-4-7(8)5-6/h2-5H,8H2,1H3	JJYPMNFTHPTTDI-UHFFFAOYSA-N	0	0	1000000		108-44-1
CC(Cl)(Cl)C(O)=O	75-99-0	-4.18808	-4.8755	-5.43698	-4.83352	903	785	739	809	862	773	1	3	75-99-0	0	1000000		-5.43698		-4.83352		0.0414169	0.191621	0	0.21614	0						-7.13758	0.000794674	0.000794043	-0.000794359	75-99-0	1575	21575	DTXSID2021575	Dalapon	CC(Cl)(Cl)C(O)=O	?	InChI=1S/C3H4Cl2O2/c1-3(4,5)2(6)7/h1H3,(H,6,7)	NDUPDOJHUQKPAG-UHFFFAOYSA-N	0	0	1000000		75-99-0
CCCCCCCCCC(O)=O	334-48-5	-4.37208	-4.39849	-5.43388	-4.73482	876	848	740	821.333	892	799	1	3	334-48-5	0	1000000		-5.43388		-4.73482		0.0412985	0.191543	0	0.21561	0						-7.15655	0.000779737	0.00077913	-0.000779433	334-48-5	1554	21554	DTXSID9021554	Decanoic acid	CCCCCCCCCC(O)=O	?	InChI=1S/C10H20O2/c1-2-3-4-5-6-7-8-9-10(11)12/h2-9H2,1H3,(H,11,12)	GHVNFZFCNZKVNT-UHFFFAOYSA-N	0	0	1000000		334-48-5
Cc1ccc(cc1)N(C)C	99-97-8	-5.88475	-5.54693	-5.43014	-5.62061	669	694	741	701.333	692	637	3	3	99-97-8	0	1000000		-5.43014		-5.62061		0.041156	0.191447	0	0.214973	0						-7.17942	0.000762107	0.000761526	-0.000761816	99-97-8	1832	21832	DTXSID0021832	N,N,4-Trimethylaniline	Cc1ccc(cc1)N(C)C	?	InChI=1S/C9H13N/c1-8-4-6-9(7-5-8)10(2)3/h4-7H,1-3H3	GYVGXEWAOAAJEU-UHFFFAOYSA-N	0	0	1000000		99-97-8
CC(=O)c1ccccc1	98-86-2	-6.00705	-6.84777	-5.42275	-6.09252	644	461	742	615.667	593	538	3	3	98-86-2	0	1000000		-5.42275		-6.09252		0.0408757	0.191257	0	0.213721	0						-7.22458	0.00072846	0.00072793	-0.000728195	98-86-2	1828	21828	DTXSID6021828	Acetophenone	CC(=O)c1ccccc1	?	InChI=1S/C8H8O/c1-7(9)8-5-3-2-4-6-8/h2-6H,1H3	KWOLFJPFCHCOCG-UHFFFAOYSA-N	0	0	1000000		98-86-2
COc1[n]c(NC(C)C)[n]c(NC(C)C)[n]1	1610-18-0	-5.414	-5.41567	-5.41688	-5.41552	742	710	743	731.667	719	671	3	3	1610-18-0	0	1000000		-5.41688		-5.41552		0.0406537	0.191104	0	0.21273	0						-7.2605	0.000702755	0.000702261	-0.000702508	1610-18-0	2341	22341	DTXSID6022341	Prometon	COc1[n]c(NC(C)C)[n]c(NC(C)C)[n]1	?	InChI=1S/C10H19N5O/c1-6(2)11-8-13-9(12-7(3)4)15-10(14-8)16-5/h6-7H,1-5H3,(H2,11,12,13,14,15)	ISEUFVQQFVOBCY-UHFFFAOYSA-N	0	0	1000000		1610-18-0
OC(=O)CCCCC(O)=O	124-04-9	-4.78724	-5.16508	-5.41678	-5.12303	819	743	744	768.667	780	727	2	3	124-04-9	0	1000000		-5.41678		-5.12303		0.0406497	0.191101	0	0.212713	0						-7.26114	0.000702307	0.000701814	-0.00070206	124-04-9	1605	21605	DTXSID7021605	Hexanedioic acid	OC(=O)CCCCC(O)=O	?	InChI=1S/C6H10O4/c7-5(8)3-1-2-4-6(9)10/h1-4H2,(H,7,8)(H,9,10)	WNLRTRBMVRJNCN-UHFFFAOYSA-N	0	0	1000000		124-04-9
NC(=O)/N=N/Cc1ccc(o1)[N+]([O-])=O	59-87-0	-5.61669	-5.66537	-5.4154	-5.56582	712	681	745	712.667	700	650	3	3	59-87-0	0	1000000		-5.4154		-5.56582		0.040598	0.191066	0	0.212482	0						-7.26952	0.000696445	0.00069596	-0.000696203	59-87-0	944	20944	DTXSID5020944	Nitrofurazone	NC(=O)/N=N/Cc1ccc(o1)[N+]([O-])=O	?	InChI=1S/C6H6N4O4/c7-6(11)9-8-3-4-1-2-5(14-4)10(12)13/h1-2H,3H2,(H2,7,11)/b9-8+	WKYSPKFQUMXSQM-CMDGGOBGSA-N	0	0	1000000		59-87-0
c1cccc2[nH][n][n]c21	95-14-7	-5.58817	-5.70039	-5.41312	-5.56722	718	679	746	714.333	702	648	3	3	95-14-7	0	1000000		-5.41312		-5.56722		0.0405119	0.191005	0	0.212098	0						-7.28352	0.000686767	0.000686295	-0.000686531	95-14-7	147	20147	DTXSID6020147	1,2,3-Benzotriazole	c1cccc2[nH][n][n]c21	?	InChI=1S/C6H5N3/c1-2-4-6-5(3-1)7-9-8-6/h1-4H,(H,7,8,9)	QRUDEWIWKLJBPS-UHFFFAOYSA-N	0	0	1000000		95-14-7
Cc1cc(C)c(cc1)[N+]([O-])=O	89-87-2	-5.93447	-5.92135	-5.40873	-5.75485	655	649	747	683.667	681	615	3	3	89-87-2	0	1000000		-5.40873		-5.75485		0.0403471	0.19089	0	0.211363	0						-7.31033	0.000668598	0.000668152	-0.000668375	89-87-2	5135	25135	DTXSID2025135	1,3-Dimethyl-4-nitrobenzene	Cc1cc(C)c(cc1)[N+]([O-])=O	?	InChI=1S/C8H9NO2/c1-6-3-4-8(9(10)11)7(2)5-6/h3-5H,1-2H3	BBUPBICWUURTNP-UHFFFAOYSA-N	0	0	1000000		89-87-2
Cc1cc(ccc1C)[N+]([O-])=O	99-51-4	-6.11182	-6.06699	-5.38076	-5.85319	624	622	748	664.667	656	594	3	3	99-51-4	0	1000000		-5.38076		-5.85319		0.0393065	0.190131	0	0.206734	0						-7.48142	0.000563457	0.00056314	-0.000563299	99-51-4	5133	25133	DTXSID2025133	1,2-Dimethyl-4-nitrobenzene	Cc1cc(ccc1C)[N+]([O-])=O	?	InChI=1S/C8H9NO2/c1-6-3-4-8(9(10)11)5-7(6)2/h3-5H,1-2H3	HFZKOYWDLDYELC-UHFFFAOYSA-N	0	0	1000000		99-51-4
CCCC(CO)CCCCC	10042-59-8	-5.37246	-5.87293	-5.37369	-5.53969	748	657	749	718	705	653	3	3	10042-59-8	0	1000000		-5.37369		-5.53969		0.0390464	0.189934	0	0.205579	0						-7.52467	0.000539606	0.000539315	-0.00053946	10042-59-8	9302	29302	DTXSID9029302	2-Propyl-1-heptanol	CCCC(CO)CCCCC	?	InChI=1S/C10H22O/c1-3-5-6-8-10(9-11)7-4-2/h10-11H,3-9H2,1-2H3	YLQLIQIAXYRMDL-UHFFFAOYSA-N	0	0	1000000		10042-59-8
CC(C)[n]1[n]c([n]c1Cl)OP(=S)(OCC)OCC	42509-80-8	-5.45576	0	-5.35776	-3.60451	735	1094	750	859.667	953	967	2	2	42509-80-8	0	1000000		-5.35776		-3.60451		0.0384652	0.189482	0	0.203002	0						-7.62207	0.000489527	0.000489288	-0.000489408	42509-80-8	14676	34676	DTXSID7034676	Isazofos	CC(C)[n]1[n]c([n]c1Cl)OP(=S)(OCC)OCC	?	InChI=1S/C9H17ClN3O3PS/c1-5-14-17(18,15-6-2)16-9-11-8(10)13(12-9)7(3)4/h7H,5-6H2,1-4H3	XRHGWAGWAHHFLF-UHFFFAOYSA-N	0	0	1000000		42509-80-8
	7659-86-1	0	-5.82553	-5.35685	-3.72746	1137	664	751	850.667	942	951	2	2	7659-86-1	0	1000000		-5.35685		-3.72746		0.0384322	0.189456	0	0.202856	0						-7.62763	0.000486813	0.000486576	-0.000486695	7659-86-1	7656	27656	DTXSID4027656	2-Ethylhexyl sulfanylacetate	CCCCC(COC(=O)CS)CC	?	InChI=1S/C10H20O2S/c1-3-5-6-9(4-2)7-12-10(11)8-13/h9,13H,3-8H2,1-2H3	OWHSTLLOZWTNTQ-UHFFFAOYSA-N	0	0	1000000		7659-86-1
CCCCOC(=O)CCCCC(=O)OCCCC	105-99-7	-5.72187	-5.27323	-5.35025	-5.44845	695	730	752	725.667	713	665	3	3	105-99-7	0	1000000		-5.35025		-5.44845		0.0381931	0.189265	0	0.201797	0						-7.66803	0.000467536	0.000467317	-0.000467426	105-99-7	1866	21866	DTXSID2021866	Dibutyl hexanedioate	CCCCOC(=O)CCCCC(=O)OCCCC	?	InChI=1S/C14H26O4/c1-3-5-11-17-13(15)9-7-8-10-14(16)18-12-6-4-2/h3-12H2,1-2H3	XTJFFFGAUHQWII-UHFFFAOYSA-N	0	0	1000000		105-99-7
[O-][N+](=O)c1cc(ccc1O)[N+]([O-])=O	51-28-5	-4.83787	-4.84131	-5.34637	-5.00852	815	789	753	785.667	810	740	1	3	51-28-5	0	1000000		-5.34637		-5.00852		0.0380533	0.189152	0	0.201179	0						-7.69172	0.000456591	0.000456382	-0.000456486	51-28-5	523	20523	DTXSID0020523	2,4-Dinitrophenol	[O-][N+](=O)c1cc(ccc1O)[N+]([O-])=O	?	InChI=1S/C6H4N2O5/c9-6-2-1-4(7(10)11)3-5(6)8(12)13/h1-3,9H	UFBJCMHMOXMLKC-UHFFFAOYSA-N	0	0	1000000		51-28-5
CC1OC=CC(=O)C=1O	118-71-8	-5.36669	-5.39527	-5.33457	-5.36551	750	713	754	739	726	676	3	3	118-71-8	0	1000000		-5.33457		-5.36551		0.0376298	0.188804	0	0.199306	0						-7.76389	0.0004248	0.000424619	-0.00042471	118-71-8	5523	25523	DTXSID0025523	Maltol	CC1OC=CC(=O)C=1O	?	InChI=1S/C6H6O3/c1-4-6(8)5(7)2-3-9-4/h2-3,8H,1H3	XPCTZQVDEJYUGT-UHFFFAOYSA-N	0	0	1000000		118-71-8
CCCCC(CO)CC	104-76-7	-4.85997	-4.37689	-5.33228	-4.85638	811	852	755	806	855	770	1	3	104-76-7	0	1000000		-5.33228		-4.85638		0.0375479	0.188736	0	0.198944	0						-7.77792	0.000418882	0.000418706	-0.000418794	104-76-7	605	20605	DTXSID5020605	2-Ethyl-1-hexanol	CCCCC(CO)CC	?	InChI=1S/C8H18O/c1-3-5-6-8(4-2)7-9/h8-9H,3-7H2,1-2H3	YIWUKEYIRIRTPP-UHFFFAOYSA-N	0	0	1000000		104-76-7
CCCCCCC(O)=O	111-14-8	-4.96903	-4.9812	-5.32342	-5.09122	791	768	756	771.667	787	729	1	3	111-14-8	0	1000000		-5.32342		-5.09122		0.0372325	0.188471	0	0.197551	0						-7.83212	0.000396784	0.000396627	-0.000396706	111-14-8	1600	21600	DTXSID2021600	Heptanoic acid	CCCCCCC(O)=O	?	InChI=1S/C7H14O2/c1-2-3-4-5-6-7(8)9/h2-6H2,1H3,(H,8,9)	MNWFXJYAOYHMED-UHFFFAOYSA-N	0	0	1000000		111-14-8
CN(C)C(=O)Nc1ccc(Cl)cc1	150-68-5	-7.08132	-6.03678	-5.31564	-6.14458	432	628	757	605.667	582	522	3	3	150-68-5	0	1000000		-5.31564		-6.14458		0.0369572	0.188235	0	0.196336	0						-7.8797	0.000378345	0.000378202	-0.000378274	150-68-5	311	20311	DTXSID0020311	Monuron	CN(C)C(=O)Nc1ccc(Cl)cc1	?	InChI=1S/C9H11ClN2O/c1-12(2)9(13)11-8-5-3-7(10)4-6-8/h3-6H,1-2H3,(H,11,13)	BMLIZLVNXIYGCK-UHFFFAOYSA-N	0	0	1000000		150-68-5
Oc1ccccc1	108-95-2|139-02-6	-4.58556	-5.49456	-5.31487	-5.13167	847	701	758	768.667	780	724	2	3	108-95-2|139-02-6	0	1000000		-5.31487		-5.13167		0.0369303	0.188211	0	0.196217	0						-7.88436	0.000376587	0.000376446	-0.000376517	108-95-2|139-02-6	1124|7072	21124|27072	DTXSID5021124|DTXSID4027072	Phenol|Sodium phenolate	Oc1ccccc1	?|[Na+]	InChI=1S/C6H6O/c7-6-4-2-1-3-5-6/h1-5,7H	ISWSIDIOOBJBQZ-UHFFFAOYSA-N	0	0	1000000		108-95-2|139-02-6
Cc1ccc(cc1N)[N+]([O-])=O	99-55-8	-5.6062	-4.77922	-5.30911	-5.23151	714	800	759	757.667	758	705	2	3	99-55-8	0	1000000		-5.30911		-5.23151		0.0367273	0.188035	0	0.195322	0						-7.91962	0.000363539	0.000363407	-0.000363473	99-55-8	959	20959	DTXSID4020959	2-Methyl-5-nitroaniline	Cc1ccc(cc1N)[N+]([O-])=O	?	InChI=1S/C7H8N2O2/c1-5-2-3-6(9(10)11)4-7(5)8/h2-4H,8H2,1H3	DSBIJCMXAIKKKI-UHFFFAOYSA-N	0	0	1000000		99-55-8
COc1ccc(C=O)cc1	123-11-5	-5.78065	-5.75826	-5.3059	-5.61494	686	672	760	706	696	639	3	3	123-11-5	0	1000000		-5.3059		-5.61494		0.0366147	0.187936	0	0.194826	0						-7.93924	0.000356479	0.000356352	-0.000356415	123-11-5	6997	26997	DTXSID2026997	4-Methoxybenzaldehyde	COc1ccc(C=O)cc1	?	InChI=1S/C8H8O2/c1-10-8-4-2-7(6-9)3-5-8/h2-6H,1H3	ZRSNZINYAWTAHE-UHFFFAOYSA-N	0	0	1000000		123-11-5
OC1CCCCC1	108-93-0	-4.63081	-4.79983	-5.3049	-4.91185	840	794	761	798.333	834	758	1	3	108-93-0	0	1000000		-5.3049		-4.91185		0.0365796	0.187905	0	0.194671	0						-7.94538	0.000354297	0.000354171	-0.000354234	108-93-0	1894	21894	DTXSID4021894	Cyclohexanol	OC1CCCCC1	?	InChI=1S/C6H12O/c7-6-4-2-1-3-5-6/h6-7H,1-5H2	HPXRVTGHNJAIIH-UHFFFAOYSA-N	0	0	1000000		108-93-0
	563-12-2	0	0	-5.30367	-1.76789	1137	1094	762	997.667	1137	1243	1	1	563-12-2	0	91872.9		-5.30367		-1.76789		0.0365364	0.187867	0	0.19448	0						-7.95291	0.000351636	0.000351512	-0.000351574	563-12-2	4086	24086	DTXSID2024086	Ethion	CCOP(=S)(OCC)SCSP(=S)(OCC)OCC	?	InChI=1S/C9H22O4P2S4/c1-5-10-14(16,11-6-2)18-9-19-15(17,12-7-3)13-8-4/h5-9H2,1-4H3	RIZMRRKBZQXFOY-UHFFFAOYSA-N	0.000258	0	91872.9		563-12-2
CCOc1[n]c([n][s]1)C(Cl)(Cl)Cl	2593-15-9	-5.35133	-5.12826	-5.30344	-5.26101	753	749	763	755	753	698	3	3	2593-15-9	0	1000000		-5.30344		-5.26101		0.0365283	0.18786	0	0.194445	0						-7.95432	0.000351141	0.000351018	-0.000351079	2593-15-9	12547	32547	DTXSID3032547	Etridiazole	CCOc1[n]c([n][s]1)C(Cl)(Cl)Cl	?	InChI=1S/C5H5Cl3N2OS/c1-2-11-4-9-3(10-12-4)5(6,7)8/h2H2,1H3	KQTVWCSONPJJPE-UHFFFAOYSA-N	0	0	1000000		2593-15-9
CNC(=O)O/N=C/C(C)(C)S(C)(=O)=O	1646-88-4	-4.65938	-4.40258	-5.28949	-4.78381	837	847	764	816	880	790	1	3	1646-88-4	0	1000000		-5.28949		-4.78381		0.0360425	0.187423	0	0.192305	0						-8.03962	0.000322432	0.000322328	-0.00032238	1646-88-4	3862	23862	DTXSID6023862	Aldoxycarb	CNC(=O)O/N=C/C(C)(C)S(C)(=O)=O	?	InChI=1S/C7H14N2O4S/c1-7(2,14(4,11)12)5-9-13-6(10)8-3/h5H,1-4H3,(H,8,10)/b9-5+	YRRKLBAKDXSTNC-WEVVVXLNSA-N	0	0	1000000		1646-88-4
CCCCC/C=C\CCC=O	21662-09-9	-5.39711	-5.3844	-5.28733	-5.35628	747	715	765	742.333	728	679	3	3	21662-09-9	0	1000000		-5.28733		-5.35628		0.0359675	0.187355	0	0.191975	0						-8.05285	0.000318194	0.000318092	-0.000318143	21662-09-9	21514	41514	DTXSID5041514	(4Z)-4-Decenal	CCCCC/C=C\CCC=O	?	InChI=1S/C10H18O/c1-2-3-4-5-6-7-8-9-10-11/h6-7,10H,2-5,8-9H2,1H3/b7-6-	CWRKZMLUDFBPAO-SREVYHEPSA-N	0	0	1000000		21662-09-9
CCNc1[n]c(NC(C)C)[n]c([n]1)SC	834-12-8	-5.30932	-5.27777	-5.27865	-5.28858	758	729	766	751	746	691	3	3	834-12-8	0	1000000		-5.27865		-5.28858		0.0356679	0.187079	0	0.190657	0						-8.10593	0.000301745	0.000301654	-0.0003017	834-12-8	3869	23869	DTXSID1023869	Ametryn	CCNc1[n]c(NC(C)C)[n]c([n]1)SC	?	InChI=1S/C9H17N5S/c1-5-10-7-12-8(11-6(2)3)14-9(13-7)15-4/h6H,5H2,1-4H3,(H2,10,11,12,13,14)	RQVYBGPQFYCBGX-UHFFFAOYSA-N	0	0	1000000		834-12-8
CC(O)CC(C)(C)O	107-41-5	-3.52389	-4.15101	-5.27603	-4.31698	985	885	767	879	969	859	1	3	107-41-5	0	1000000		-5.27603		-4.31698		0.0355781	0.186995	0	0.190263	0						-8.12191	0.000296962	0.000296874	-0.000296918	107-41-5	1885	21885	DTXSID5021885	2-Methyl-2,4-pentanediol	CC(O)CC(C)(C)O	?	InChI=1S/C6H14O2/c1-5(7)4-6(2,3)8/h5,7-8H,4H2,1-3H3	SVTBMSDMJJWYQN-UHFFFAOYSA-N	0	0	1000000		107-41-5
C=CCCCCCCCCC(O)=O	112-38-9	-4.0038	-4.68878	-5.26989	-4.65416	929	811	768	836	918	811	1	3	112-38-9	0	1000000		-5.26989		-4.65416		0.0353674	0.186797	0	0.189336	0						-8.1595	0.000286006	0.000285925	-0.000285966	112-38-9	15001	35001	DTXSID8035001	10-Undecenoic acid	C=CCCCCCCCCC(O)=O	?	InChI=1S/C11H20O2/c1-2-3-4-5-6-7-8-9-10-11(12)13/h2H,1,3-10H2,(H,12,13)	FRPZMMHWLSIFAZ-UHFFFAOYSA-N	0	0	1000000		112-38-9
COc1ccccc1N	90-04-0	-4.95603	-5.27845	-5.26591	-5.1668	796	727	769	764	770	718	2	3	90-04-0	0	1000000		-5.26591		-5.1668		0.0352317	0.186668	0	0.18874	0						-8.1838	0.00027914	0.000279062	-0.000279101	90-04-0	3877	23877	DTXSID5023877	2-Anisidine	COc1ccccc1N	?	InChI=1S/C7H9NO/c1-9-7-5-3-2-4-6(7)8/h2-5H,8H2,1H3	VMPITZXILSNTON-UHFFFAOYSA-N	0	0	1000000		90-04-0
CCCCC(COC(C)=O)CC	103-09-3	-5.53673	-5.72448	-5.26435	-5.50852	726	677	770	724.333	712	656	3	3	103-09-3	0	1000000		-5.26435		-5.50852		0.0351784	0.186617	0	0.188506	0						-8.19335	0.000276486	0.00027641	-0.000276448	103-09-3	6694	26694	DTXSID8026694	2-Ethylhexyl acetate	CCCCC(COC(C)=O)CC	?	InChI=1S/C10H20O2/c1-4-6-7-10(5-2)8-12-9(3)11/h10H,4-8H2,1-3H3	WOYWLLHHWAMFCB-UHFFFAOYSA-N	0	0	1000000		103-09-3
CN(C)C(=O)Nc1ccccc1	101-42-8	-6.55931	-5.90731	-5.25891	-5.90851	537	653	771	653.667	642	582	3	3	101-42-8	0	1000000		-5.25891		-5.90851		0.0349932	0.186439	0	0.187693	0						-8.22666	0.000267427	0.000267355	-0.000267391	101-42-8	17551	37551	DTXSID7037551	Fenuron	CN(C)C(=O)Nc1ccccc1	?	InChI=1S/C9H12N2O/c1-11(2)9(12)10-8-6-4-3-5-7-8/h3-7H,1-2H3,(H,10,12)	XXOYNJXVWVNOOJ-UHFFFAOYSA-N	0	0	1000000		101-42-8
ClP(Cl)c1ccccc1	644-97-3	-5.5073	-5.57579	-5.24963	-5.44424	728	692	772	730.667	718	666	3	3	644-97-3	0	1000000		-5.24963		-5.44424		0.0346793	0.186133	0	0.186315	0						-8.28339	0.000252678	0.000252614	-0.000252646	644-97-3	7282	27282	DTXSID4027282	Phenyl phosphorus dichloride	ClP(Cl)c1ccccc1	?	InChI=1S/C6H5Cl2P/c7-9(8)6-4-2-1-3-5-6/h1-5H	IMDXZWRLUZPMDH-UHFFFAOYSA-N	0	0	1000000		644-97-3
CC(=O)C1C(=O)C=C(C)OC1=O	520-45-6	-5.44353	-4.89394	-5.24873	-5.1954	737	781	773	763.667	768	711	2	3	520-45-6	0	1000000		-5.24873		-5.1954		0.0346489	0.186103	0	0.186182	0						-8.28891	0.000251288	0.000251225	-0.000251256	520-45-6	14	20014	DTXSID6020014	Dehydroacetic acid	CC(=O)C1C(=O)C=C(C)OC1=O	?	InChI=1S/C8H8O4/c1-4-3-6(10)7(5(2)9)8(11)12-4/h3,7H,1-2H3	PGRHXDWITVMQBC-UHFFFAOYSA-N	0	0	1000000		520-45-6
OCC(O)CCl	96-24-2	-4.11571	-3.5905	-5.24819	-4.31813	916	955	774	881.667	976	858	1	3	96-24-2	0	1000000		-5.24819		-4.31813		0.0346308	0.186085	0	0.186102	0						-8.29219	0.000250464	0.000250402	-0.000250433	96-24-2	664	20664	DTXSID4020664	3-Chloro-1,2-propanediol	OCC(O)CCl	?	InChI=1S/C3H7ClO2/c4-1-3(6)2-5/h3,5-6H,1-2H2	SSZWWUDQMAHNAQ-UHFFFAOYSA-N	0	0	1000000		96-24-2
N#Cc1c[n]ccc1	100-54-9	-5.35435	-4.93185	-5.22783	-5.17134	752	772	775	766.333	774	717	2	3	100-54-9	0	1000000		-5.22783		-5.17134		0.0339496	0.1854	0	0.183116	0						-8.41672	0.000221138	0.000221089	-0.000221114	100-54-9	6665	26665	DTXSID1026665	3-Pyridinecarbonitrile	N#Cc1c[n]ccc1	?	InChI=1S/C6H4N2/c7-4-6-2-1-3-8-5-6/h1-3,5H	GZPHSAQLYPIAIN-UHFFFAOYSA-N	0	0	1000000		100-54-9
Cc1ccc(N)cc1O	2835-95-2	-5.55968	-6.05815	-5.21779	-5.61187	724	623	776	707.667	698	641	3	3	2835-95-2	0	1000000		-5.21779		-5.61187		0.0336174	0.185056	0	0.181661	0						-8.47811	0.000207971	0.000207928	-0.00020795	2835-95-2	4489	24489	DTXSID9024489	5-Amino-2-methylphenol	Cc1ccc(N)cc1O	?	InChI=1S/C7H9NO/c1-5-2-3-6(8)4-7(5)9/h2-4,9H,8H2,1H3	DBFYESDCPWWCHN-UHFFFAOYSA-N	0	0	1000000		2835-95-2
CN/C(/NCC1COCC1)=N/[N+]([O-])=O	165252-70-0	-5.16642	0	-5.21151	-3.45931	773	1094	777	881.333	975	984	2	2	165252-70-0	0	1000000		-5.21151		-3.45931		0.0334108	0.184839	0	0.180757	0						-8.51651	0.000200137	0.000200097	-0.000200117	165252-70-0	14549	34549	DTXSID7034549	Dinotefuran	CN/C(/NCC1COCC1)=N/[N+]([O-])=O	?	InChI=1S/C7H14N4O3/c1-8-7(10-11(12)13)9-4-6-2-3-14-5-6/h6H,2-5H2,1H3,(H2,8,9,10)	YKBZOVFACRVRJN-UHFFFAOYSA-N	0	0	1000000		165252-70-0
Cc1ccccc1N	636-21-5|95-53-4	-5.4037	-5.85711	-5.20713	-5.48932	744	660	778	727.333	715	658	3	3	636-21-5|95-53-4	0	1000000		-5.20713		-5.48932		0.0332671	0.184686	0	0.180128	0						-8.54332	0.000194843	0.000194805	-0.000194824	636-21-5|95-53-4	1364|6164	21364|26164	DTXSID7021364|DTXSID1026164	2-Methylaniline hydrochloride|2-Methylaniline	Cc1ccccc1N	Cl|?	InChI=1S/C7H9N/c1-6-4-2-3-5-7(6)8/h2-5H,8H2,1H3	RNVCVTLRINQCPJ-UHFFFAOYSA-N	0	0	1000000		636-21-5|95-53-4
	23103-98-2	0	-3.39118	-5.20306	-2.86475	1137	974	779	963.333	1088	1088	1	2	23103-98-2	0	1000000		-5.20306		-2.86475		0.0331339	0.184544	0	0.179545	0						-8.56824	0.000190047	0.000190011	-0.000190029	23103-98-2	12569	32569	DTXSID1032569	Pirimicarb	Cc1[n]c([n]c(OC(=O)N(C)C)c1C)N(C)C	?	InChI=1S/C11H18N4O2/c1-7-8(2)12-10(14(3)4)13-9(7)17-11(16)15(5)6/h1-6H3	YFGYUFNIOHWBOB-UHFFFAOYSA-N	0	0	1000000		23103-98-2
NC(CO)(CO)CO	77-86-1	-4.66747	-4.8033	-5.20146	-4.89075	833	793	780	802	845	763	1	3	77-86-1	0	1000000		-5.20146		-4.89075		0.0330819	0.184488	0	0.179318	0						-8.57799	0.000188202	0.000188167	-0.000188185	77-86-1	3723	23723	DTXSID2023723	Tromethamine	NC(CO)(CO)CO	?	InChI=1S/C4H11NO3/c5-4(1-6,2-7)3-8/h6-8H,1-3,5H2	LENZDBCJOHFCAS-UHFFFAOYSA-N	0	0	1000000		77-86-1
CNC(=O)Oc1cc(ccc1)N=CN(C)C	23422-53-9	-5.93018	-6.09276	-5.1946	-5.73918	658	615	781	684.667	682	618	3	3	23422-53-9	0	1000000		-5.1946		-5.73918		0.0328589	0.184246	0	0.178342	0						-8.61994	0.000180472	0.000180439	-0.000180455	23422-53-9	12405	32405	DTXSID4032405	Formetanate hydrochloride	CNC(=O)Oc1cc(ccc1)N=CN(C)C	Cl	InChI=1S/C11H15N3O2/c1-12-11(15)16-10-6-4-5-9(7-10)13-8-14(2)3/h4-8H,1-3H3,(H,12,15)/b13-8+	RMFNNCGOSPBBAD-MDWZMJQESA-N	0	0	1000000		23422-53-9
CCCCOC(=O)C(C)O	138-22-7	-4.22448	-4.54889	-5.19165	-4.655	894	830	782	835.333	914	809	1	3	138-22-7	0	1000000		-5.19165		-4.655		0.0327632	0.184142	0	0.177924	0						-8.638	0.000177241	0.000177209	-0.000177225	138-22-7	22196	42196	DTXSID7042196	Butyl lactate	CCCCOC(=O)C(C)O	?	InChI=1S/C7H14O3/c1-3-4-5-10-7(9)6(2)8/h6,8H,3-5H2,1-2H3	MRABAEUHTLLEML-UHFFFAOYSA-N	0	0	1000000		138-22-7
CCCCOC(=O)[C@H](C)O	34451-19-9	-4.22448	-4.54889	-5.19165	-4.655	894	830	782	835.333	914	809	1	3	34451-19-9	0	1000000		-5.19165		-4.655		0.0327632	0.184142	0	0.177924	0						-8.638	0.000177241	0.000177209	-0.000177225	34451-19-9	22335	42335	DTXSID4042335	Butyl (2S)-2-hydroxypropanoate	CCCCOC(=O)[C@H](C)O	?	InChI=1S/C7H14O3/c1-3-4-5-10-7(9)6(2)8/h6,8H,3-5H2,1-2H3/t6-/m0/s1	MRABAEUHTLLEML-LURJTMIESA-N	0	0	1000000		34451-19-9
OP(O)(=O)CCCl	16672-87-0	-4.37209	-4.34579	-5.18895	-4.63561	875	862	784	840.333	929	815	1	3	16672-87-0	0	1000000		-5.18895		-4.63561		0.032676	0.184046	0	0.177543	0						-8.65449	0.000174342	0.000174311	-0.000174326	16672-87-0	4085	24085	DTXSID7024085	Ethephon	OP(O)(=O)CCCl	?	InChI=1S/C2H6ClO3P/c3-1-2-7(4,5)6/h1-2H2,(H2,4,5,6)	UDPGUMQDCGORJQ-UHFFFAOYSA-N	0	0	1000000		16672-87-0
OC(=O)C(Cl)(Cl)Cl	76-03-9|650-51-1	-4.18767	-4.88535	-5.17438	-4.74914	904	782	786	824	898	797	1	3	76-03-9|650-51-1	0	1000000		-5.17438		-4.74914		0.0322078	0.183523	0	0.175497	0						-8.74359	0.000159481	0.000159455	-0.000159468	76-03-9|650-51-1	1378|14924	21378|34924	DTXSID1021378|DTXSID6034924	Trichloroacetic acid|Sodium trichloroacetate	OC(=O)C(Cl)(Cl)Cl	?|[Na+]	InChI=1S/C2HCl3O2/c3-2(4,5)1(6)7/h(H,6,7)	YNJBWRMUSHSURL-UHFFFAOYSA-N	0	0	1000000		76-03-9|650-51-1
CC1(C)C(=O)N(Br)C(=O)N1Cl	126-06-7	-4.43794	-5.28851	-5.16921	-4.96522	867	725	787	793	824	748	2	3	126-06-7	0	1000000		-5.16921		-4.96522		0.0320426	0.183336	0	0.174776	0						-8.77525	0.00015451	0.000154486	-0.000154498	126-06-7	9162	29162	DTXSID7029162	3-Bromo-1-chloro-5,5-dimethylhydantoin	CC1(C)C(=O)N(Br)C(=O)N1Cl	?	InChI=1S/C5H6BrClN2O2/c1-5(2)3(10)8(6)4(11)9(5)7/h1-2H3	PQRDTUFVDILINV-UHFFFAOYSA-N	0	0	1000000		126-06-7
CCNc1[n]c(Cl)[n]c(NC(C)C)[n]1	1912-24-9	-5.32716	-5.05978	-5.1628	-5.18325	755	759	788	767.333	778	713	3	3	1912-24-9	0	1000000		-5.1628		-5.18325		0.031839	0.183102	0	0.173887	0						-8.81444	0.000148572	0.000148549	-0.00014856	1912-24-9	112	20112	DTXSID9020112	Atrazine	CCNc1[n]c(Cl)[n]c(NC(C)C)[n]1	?	InChI=1S/C8H14ClN5/c1-4-10-7-12-6(9)13-8(14-7)11-5(2)3/h5H,4H2,1-3H3,(H2,10,11,12,13,14)	MXWJVTOOROXGIU-UHFFFAOYSA-N	0	0	1000000		1912-24-9
CCCCC(COCCO)CC	1559-35-9	-4.68486	-4.55978	-5.16165	-4.8021	829	827	789	815	876	783	1	3	1559-35-9	0	1000000		-5.16165		-4.8021		0.0318026	0.18306	0	0.173728	0						-8.82147	0.000147532	0.00014751	-0.000147521	1559-35-9	21920	41920	DTXSID1041920	2-(2-Ethylhexyloxy)ethanol	CCCCC(COCCO)CC	?	InChI=1S/C10H22O2/c1-3-5-6-10(4-2)9-12-8-7-11/h10-11H,3-9H2,1-2H3	OHJYHAOODFPJOD-UHFFFAOYSA-N	0	0	1000000		1559-35-9
Cc1ccc(N)cc1	106-49-0	-5.97595	-6.20548	-5.15589	-5.77911	649	591	790	676.667	675	609	3	3	106-49-0	0	1000000		-5.15589		-5.77911		0.0316207	0.182849	0	0.172934	0						-8.85667	0.000142428	0.000142408	-0.000142418	106-49-0	1872	21872	DTXSID6021872	4-Methylaniline	Cc1ccc(N)cc1	?	InChI=1S/C7H9N/c1-6-2-4-7(8)5-3-6/h2-5H,8H2,1H3	RZXMPPFPUUCRFN-UHFFFAOYSA-N	0	0	1000000		106-49-0
Nc1ccc(Cl)cc1	106-47-8	-6.18175	0	-5.14406	-3.77527	613	1094	791	832.667	907	938	2	2	106-47-8	0	1000000		-5.14406		-3.77527		0.031249	0.18241	0	0.171312	0						-8.92906	0.000132482	0.000132464	-0.000132473	106-47-8	295	20295	DTXSID9020295	4-Chloroaniline	Nc1ccc(Cl)cc1	?	InChI=1S/C6H6ClN/c7-5-1-3-6(8)4-2-5/h1-4H,8H2	QSNSCYSYFYORTR-UHFFFAOYSA-N	0	0	1000000		106-47-8
CCCCC(CC)C(O)=O	149-57-5|3164-85-0	-6.06834	-5.96723	-5.13489	-5.72349	631	639	792	687.333	686	624	3	3	149-57-5|3164-85-0	0	1000000		-5.13489		-5.72349		0.0309633	0.182066	0	0.170066	0						-8.98512	0.00012526	0.000125244	-0.000125252	149-57-5|3164-85-0	5293|7525	25293|27525	DTXSID9025293|DTXSID4027525	2-Ethylhexanoic acid|Potassium 2-ethylhexanoate	CCCCC(CC)C(O)=O	?|[K+]	InChI=1S/C8H16O2/c1-3-5-6-7(4-2)8(9)10/h7H,3-6H2,1-2H3,(H,9,10)	OBETXYAYXDNJHR-UHFFFAOYSA-N	0	0	1000000		149-57-5|3164-85-0
NC1CCCCC1	108-91-8	-4.6513	-5.32518	-5.13285	-5.03645	838	721	793	784	804	737	2	3	108-91-8	0	1000000		-5.13285		-5.03645		0.0309001	0.18199	0	0.16979	0						-8.99758	0.000123708	0.000123693	-0.000123701	108-91-8	3996	23996	DTXSID1023996	Cyclohexylamine	NC1CCCCC1	?	InChI=1S/C6H13N/c7-6-4-2-1-3-5-6/h6H,1-5,7H2	PAFZNILMFXTMIY-UHFFFAOYSA-N	0	0	1000000		108-91-8
Cc1cc(ccc1)[N+]([O-])=O	99-08-1	-5.50312	-6.00069	-5.13275	-5.54552	730	634	794	719.333	708	651	3	3	99-08-1	0	1000000		-5.13275		-5.54552		0.0308969	0.181986	0	0.169776	0						-8.99822	0.00012363	0.000123615	-0.000123622	99-08-1	1831	21831	DTXSID5021831	3-Nitrotoluene	Cc1cc(ccc1)[N+]([O-])=O	?	InChI=1S/C7H7NO2/c1-6-3-2-4-7(5-6)8(9)10/h2-5H,1H3	QZYHIOPPLUPUJF-UHFFFAOYSA-N	0	0	1000000		99-08-1
	210880-92-5	0	-4.92714	-5.12727	-3.35147	1137	773	795	901.667	996	1003	1	2	210880-92-5	0	1000000		-5.12727		-3.35147		0.0307272	0.181778	0	0.169036	0						-9.03176	0.000119552	0.000119538	-0.000119545	210880-92-5	14465	34465	DTXSID2034465	Clothianidin	CN/C(/NCc1c[n]c(Cl)[s]1)=N\[N+]([O-])=O	?	InChI=1S/C6H8ClN5O2S/c1-8-6(11-12(13)14)10-3-4-2-9-5(7)15-4/h2H,3H2,1H3,(H2,8,10,11)	PGOOBECODWQEAB-UHFFFAOYSA-N	0	0	1000000		210880-92-5
O=C1CCCN1	616-45-5	-3.28774	-3.24755	-5.11699	-3.88409	1013	984	796	931	1040	921	1	3	616-45-5	0	1000000		-5.11699		-3.88409		0.030411	0.181387	0	0.167658	0						-9.09461	0.000112269	0.000112257	-0.000112263	616-45-5	7246	27246	DTXSID8027246	2-Pyrrolidinone	O=C1CCCN1	?	InChI=1S/C4H7NO/c6-4-2-1-3-5-4/h1-3H2,(H,5,6)	HNJBEVLQSNELDL-UHFFFAOYSA-N	0	0	1000000		616-45-5
CCCCc1ccc(N)cc1	104-13-2	-6.68494	-7.25544	-5.11324	-6.35121	511	389	797	565.667	529	474	3	3	104-13-2	0	1000000		-5.11324		-6.35121		0.0302963	0.181243	0	0.167158	0						-9.11753	0.000109726	0.000109714	-0.00010972	104-13-2	1856	21856	DTXSID8021856	4-Butylaniline	CCCCc1ccc(N)cc1	?	InChI=1S/C10H15N/c1-2-3-4-9-5-7-10(11)8-6-9/h5-8H,2-4,11H2,1H3	OGIQUQKNJJTLSZ-UHFFFAOYSA-N	0	0	1000000		104-13-2
O=C(N[C@H]1CN2CCC1CC2)c1cc2ccoc2c[n]1	478149-53-0	-4.85687	-4.90594	-5.11263	-4.95848	812	777	798	795.667	826	749	1	3	478149-53-0	0	1000000		-5.11263		-4.95848		0.0302776	0.181219	0	0.167077	0						-9.12128	0.000109315	0.000109303	-0.000109309	478149-53-0	27284	47284	DTXSID6047284	PHA-00543613	O=C(N[C@H]1CN2CCC1CC2)c1cc2ccoc2c[n]1	?	InChI=1S/C15H17N3O2/c19-15(12-7-11-3-6-20-14(11)8-16-12)17-13-9-18-4-1-10(13)2-5-18/h3,6-8,10,13H,1-2,4-5,9H2,(H,17,19)/t13-/m0/s1	IPKZCLGGYKRDES-ZDUSSCGKSA-N	0	0	1000000		478149-53-0
Cc1ccc(N)cc1N	95-80-7	-5.54943	-6.43038	-5.11174	-5.69718	725	548	799	690.667	688	628	3	3	95-80-7	0	1000000		-5.11174		-5.69718		0.0302505	0.181185	0	0.166959	0						-9.12669	0.000108724	0.000108713	-0.000108718	95-80-7	402	20402	DTXSID4020402	2,4-Diaminotoluene	Cc1ccc(N)cc1N	?	InChI=1S/C7H10N2/c1-5-2-3-6(8)4-7(5)9/h2-4H,8-9H2,1H3	VOZKAJLKRJDJLL-UHFFFAOYSA-N	0	0	1000000		95-80-7
CCCCCCCCO	111-87-5	-4.42966	-4.29711	-5.10786	-4.61154	868	867	800	845	935	819	1	3	111-87-5	0	1000000		-5.10786		-4.61154		0.0301322	0.181036	0	0.166443	0						-9.15043	0.000106174	0.000106163	-0.000106168	111-87-5	1940	21940	DTXSID7021940	1-Octanol	CCCCCCCCO	?	InChI=1S/C8H18O/c1-2-3-4-5-6-7-8-9/h9H,2-8H2,1H3	KBPLFHHGFOOTCA-UHFFFAOYSA-N	0	0	1000000		111-87-5
CC1(C)C(=O)N(Br)C(=O)N1Br	77-48-5	-4.51199	-5.25553	-5.09725	-4.95492	858	735	801	798	833	750	2	3	77-48-5	0	1000000		-5.09725		-4.95492		0.0298104	0.180624	0	0.165042	0						-9.21534	9.95011e-05	9.94912e-05	-9.94961e-05	77-48-5	15341	35341	DTXSID3035341	1,3-Dibromo-5,5-dimethylhydantoin	CC1(C)C(=O)N(Br)C(=O)N1Br	?	InChI=1S/C5H6Br2N2O2/c1-5(2)3(10)8(6)4(11)9(5)7/h1-2H3	VRLDVERQJMEPIF-UHFFFAOYSA-N	0	0	1000000		77-48-5
NCCCN1CCOCC1	123-00-2	-4.78605	-4.38254	-5.09596	-4.75485	820	850	802	824	898	795	1	3	123-00-2	0	1000000		-5.09596		-4.75485		0.0297715	0.180573	0	0.164872	0						-9.22323	9.87194e-05	9.87097e-05	-9.87146e-05	123-00-2	21521	41521	DTXSID4041521	4-Morpholinepropanamine	NCCCN1CCOCC1	?	InChI=1S/C7H16N2O/c8-2-1-3-9-4-6-10-7-5-9/h1-8H2	UIKUBYKUYUSRSM-UHFFFAOYSA-N	0	0	1000000		123-00-2
C/C=C/C=C/C(O)=O	110-44-1	-4.92768	-4.79408	-5.09169	-4.93782	801	795	803	799.667	839	752	1	3	110-44-1	0	1000000		-5.09169		-4.93782		0.0296429	0.180406	0	0.164312	0						-9.24934	9.61751e-05	9.61659e-05	-9.61705e-05	110-44-1	1277	21277	DTXSID3021277	Sorbic acid	C/C=C/C=C/C(O)=O	?	InChI=1S/C6H8O2/c1-2-3-4-5-6(7)8/h2-5H,1H3,(H,7,8)/b3-2+,5-4+	WSWCOQWTEOXDQX-MQQKCMAXSA-N	0	0	1000000		110-44-1
Nc1c(Cl)c(F)[n]c(OCC(O)=O)c1Cl	69377-81-7	-6.63147	-6.67918	-5.08736	-6.13267	526	502	804	610.667	586	526	3	3	69377-81-7	0	1000000		-5.08736		-6.13267		0.0295129	0.180236	0	0.163746	0						-9.27582	9.36622e-05	9.36535e-05	-9.36579e-05	69377-81-7	14627	34627	DTXSID2034627	Fluroxypyr	Nc1c(Cl)c(F)[n]c(OCC(O)=O)c1Cl	?	InChI=1S/C7H5Cl2FN2O3/c8-3-5(11)4(9)7(12-6(3)10)15-1-2(13)14/h1H2,(H2,11,12)(H,13,14)	MEFQWPUMEMWTJP-UHFFFAOYSA-N	0	0	1000000		69377-81-7
C1COCCN1SSN1CCOCC1	103-34-4	-3.4163	-3.02753	-5.08688	-3.84357	997	999	805	933.667	1046	929	1	3	103-34-4	0	165.28		-5.08688		-3.84357		0.0294985	0.180217	0	0.163683	0						-9.27875	9.33877e-05	9.3379e-05	-9.33834e-05	103-34-4	6698	26698	DTXSID8026698	4,4'-Dithiodimorpholine	C1COCCN1SSN1CCOCC1	?	InChI=1S/C8H16N2O2S2/c1-5-11-6-2-9(1)13-14-10-3-7-12-8-4-10/h1-8H2	HLBZWYXLQJQBKU-UHFFFAOYSA-N	0.067	0	165.28		103-34-4
c1[n]c2ccccc2[s]1	95-16-9	-5.64975	-5.72804	-5.08038	-5.48605	708	676	806	730	717	659	3	3	95-16-9	0	1000000		-5.08038		-5.48605		0.0293041	0.17996	0	0.162837	0						-9.31853	8.97457e-05	8.97377e-05	-8.97417e-05	95-16-9	4586	24586	DTXSID7024586	Benzothiazole	c1[n]c2ccccc2[s]1	?	InChI=1S/C7H5NS/c1-2-4-7-6(3-1)8-5-9-7/h1-5H	IOJUPLGTWVMSFF-UHFFFAOYSA-N	0	0	1000000		95-16-9
NCc1cc(CN)ccc1	1477-55-0	-6.81657	-6.94411	-5.06701	-6.2759	487	440	807	578	548	501	3	3	1477-55-0	0	1000000		-5.06701		-6.2759		0.0289076	0.179427	0	0.16111	0						-9.40026	8.27024e-05	8.26955e-05	-8.26989e-05	1477-55-0	9649	29649	DTXSID9029649	1,3-Benzenedimethanamine	NCc1cc(CN)ccc1	?	InChI=1S/C8H12N2/c9-5-7-2-1-3-8(4-7)6-10/h1-4H,5-6,9-10H2	FDLQZKYLHJJBHD-UHFFFAOYSA-N	0	0	1000000		1477-55-0
CCCCOc1ccc(N)cc1	4344-55-2	-5.22818	-5.58849	-5.0667	-5.29446	768	691	808	755.667	754	690	3	3	4344-55-2	0	1000000		-5.0667		-5.29446		0.0288985	0.179415	0	0.161071	0						-9.40216	8.25456e-05	8.25388e-05	-8.25422e-05	4344-55-2	28174	48199	DTXSID4048199	4-Butyloxyaniline	CCCCOc1ccc(N)cc1	?	InChI=1S/C10H15NO/c1-2-3-8-12-10-6-4-9(11)5-7-10/h4-7H,2-3,8,11H2,1H3	UBRIHZOFEJHMIT-UHFFFAOYSA-N	0	0	1000000		4344-55-2
CCCCCCCCC=O	124-19-6	-4.59873	-4.65907	-5.066	-4.7746	845	813	809	822.333	893	793	1	3	124-19-6	0	1000000		-5.066		-4.7746		0.0288778	0.179387	0	0.160981	0						-9.40645	8.21926e-05	8.21858e-05	-8.21892e-05	124-19-6	1639	21639	DTXSID9021639	Nonanal	CCCCCCCCC=O	?	InChI=1S/C9H18O/c1-2-3-4-5-6-7-8-9-10/h9H,2-8H2,1H3	GYHFUZHODSMOHU-UHFFFAOYSA-N	0	0	1000000		124-19-6
[O-][N+](=O)c1ccc(Cl)cc1	100-00-5	-5.45575	-5.62192	-5.05287	-5.37685	736	683	810	743	730	674	3	3	100-00-5	0	1000000		-5.05287		-5.37685		0.0284925	0.178857	0	0.159303	0						-9.48674	7.58508e-05	7.5845e-05	-7.58479e-05	100-00-5	281	20281	DTXSID5020281	1-Chloro-4-nitrobenzene	[O-][N+](=O)c1ccc(Cl)cc1	?	InChI=1S/C6H4ClNO2/c7-5-1-3-6(4-2-5)8(9)10/h1-4H	CZGCEKJOLUNIFY-UHFFFAOYSA-N	0	0	1000000		100-00-5
CCCCOCCOCCOCCOCCO	1559-34-8	-3.37905	0	-5.03619	-2.80508	1005	1094	811	970	1098	1105	1	2	1559-34-8	0	1000000		-5.03619		-2.80508		0.0280084	0.178175	0	0.157196	0						-9.58879	6.84925e-05	6.84878e-05	-6.84901e-05	1559-34-8	7412	27412	DTXSID2027412	3,6,9,12-Tetraoxahexadecan-1-ol	CCCCOCCOCCOCCOCCO	?	InChI=1S/C12H26O5/c1-2-3-5-14-7-9-16-11-12-17-10-8-15-6-4-13/h13H,2-12H2,1H3	MXVMODFDROLTFD-UHFFFAOYSA-N	0	0	1000000		1559-34-8
OCC(CO)(CO)CO	115-77-5	-5.18149	-3.74572	-5.03506	-4.65409	771	935	812	839.333	924	812	2	3	115-77-5	0	1000000		-5.03506		-4.65409		0.0279759	0.178128	0	0.157055	0						-9.59567	6.80225e-05	6.80179e-05	-6.80202e-05	115-77-5	6943	26943	DTXSID2026943	Pentaerythritol	OCC(CO)(CO)CO	?	InChI=1S/C5H12O4/c6-1-5(2-7,3-8)4-9/h6-9H,1-4H2	WXZMFSXDPGVJKK-UHFFFAOYSA-N	0	0	1000000		115-77-5
C[n]1c[n]c(c1Sc1[n]c[n]c2[n]c[nH]c12)[N+]([O-])=O	446-86-6	-5.49301	-5.08886	-5.0332	-5.20503	731	754	813	766	773	708	3	3	446-86-6	0	1000000		-5.0332		-5.20503		0.0279224	0.178051	0	0.156822	0						-9.60705	6.72533e-05	6.72487e-05	-6.7251e-05	446-86-6	119	20119	DTXSID4020119	Azathioprine	C[n]1c[n]c(c1Sc1[n]c[n]c2[n]c[nH]c12)[N+]([O-])=O	?	InChI=1S/C9H7N7O2S/c1-15-4-14-7(16(17)18)9(15)19-8-5-6(11-2-10-5)12-3-13-8/h2-4H,1H3,(H,10,11,12,13)	LMEKQMALGUDUQG-UHFFFAOYSA-N	0	0	1000000		446-86-6
Nc1ccc(cc1)Oc1ccc(N)cc1	101-80-4	-6.02271	-6.27753	-5.03109	-5.77711	640	569	814	674.333	673	610	3	3	101-80-4	0	1000000		-5.03109		-5.77711		0.0278617	0.177964	0	0.156558	0						-9.61998	6.63891e-05	6.63846e-05	-6.63869e-05	101-80-4	1094	21094	DTXSID0021094	4,4'-Oxydianiline	Nc1ccc(cc1)Oc1ccc(N)cc1	?	InChI=1S/C12H12N2O/c13-9-1-5-11(6-2-9)15-12-7-3-10(14)4-8-12/h1-8H,13-14H2	HLBLWEWZXPIGSM-UHFFFAOYSA-N	0	0	1000000		101-80-4
Cc1ccc(cc1)[N+]([O-])=O	99-99-0	-5.27395	-10.3499	-5.02224	-6.88201	763	23	815	533.667	485	359	3	3	99-99-0	0	1000000		-5.02224		-6.88201		0.0276085	0.177597	0	0.155456	0						-9.67407	6.28931e-05	6.28892e-05	-6.28912e-05	99-99-0	3792	23792	DTXSID5023792	4-Nitrotoluene	Cc1ccc(cc1)[N+]([O-])=O	?	InChI=1S/C7H7NO2/c1-6-2-4-7(5-3-6)8(9)10/h2-5H,1H3	ZPTVNYMJQHSSEA-UHFFFAOYSA-N	0	0	1000000		99-99-0
CCCCCCCCCOS(O)(=O)=O	1072-15-7	-5.04391	-5.38576	-5.02127	-5.15031	780	714	816	770	783	721	3	3	1072-15-7	0	1000000		-5.02127		-5.15031		0.0275807	0.177556	0	0.155335	0						-9.68003	6.25194e-05	6.25154e-05	-6.25174e-05	1072-15-7	27487	47487	DTXSID7047487	Sulfuric acid, monononyl ester, sodium salt	CCCCCCCCCOS(O)(=O)=O	[Na+]	InChI=1S/C9H20O4S/c1-2-3-4-5-6-7-8-9-13-14(10,11)12/h2-9H2,1H3,(H,10,11,12)	KETHQOOVMIVLCH-UHFFFAOYSA-N	0	0	1000000		1072-15-7
C[n]1c(COC(N)=O)[n]cc1[N+]([O-])=O	7681-76-7	-4.36051	-4.64191	-5.01714	-4.67319	879	816	817	837.333	921	805	1	3	7681-76-7	0	1000000		-5.01714		-4.67319		0.0274632	0.177384	0	0.154824	0						-9.7053	6.09594e-05	6.09557e-05	-6.09576e-05	7681-76-7	25400	45400	DTXSID6045400	Ronidazole	C[n]1c(COC(N)=O)[n]cc1[N+]([O-])=O	?	InChI=1S/C6H8N4O4/c1-9-4(3-14-6(7)11)8-2-5(9)10(12)13/h2H,3H2,1H3,(H2,7,11)	PQFRTXSWDXZRRS-UHFFFAOYSA-N	0	0	1000000		7681-76-7
Cc1cccc(c1[N+]([O-])=O)[N+]([O-])=O	602-01-7	-5.50573	-5.41664	-5.01338	-5.31192	729	709	818	752	747	689	3	3	602-01-7	0	1000000		-5.01338		-5.31192		0.0273565	0.177226	0	0.15436	0						-9.7283	5.95736e-05	5.957e-05	-5.95718e-05	602-01-7	7236	27236	DTXSID4027236	2,3-Dinitrotoluene	Cc1cccc(c1[N+]([O-])=O)[N+]([O-])=O	?	InChI=1S/C7H6N2O4/c1-5-3-2-4-6(8(10)11)7(5)9(12)13/h2-4H,1H3	DYSXLQBUUOPLBB-UHFFFAOYSA-N	0	0	1000000		602-01-7
[truncated: 783 more rows]
[truncated: 82 more columns]

## Sheet: __JChemStructureSheet
Hash	StructureStringLength	StructureStringFormat	StructureString
[truncated: 1,685 more rows]

## Sheet: TabS2 evaluation set
Supplementary material (IJMS MS ijms-1154339)
Table S2	Evaluation set
[truncated: 3,895 more rows]
